# Supplementary material for: Crystal structure and synthesis of the bis­(anthracene)dicuprate dianion as the dipotassium salt, [K(tetra­hydro­furan)2]2[{Cu(9,10-η2-anthracene)}2], the first anionic arene com­plex of copper
Source: Acta Crystallogr C Struct Chem. 2023 Oct 3;79(Pt 11):456–63. doi: 10.1107/S2053229623008367 (PMC10625718; doi:10.1107/S2053229623008367)
Supplement: Supplementary file 1 [file c-79-00456-sup1.cif]

##############################################################################
#                                                                            #
# This CIF contains the data in a paper accepted for publication in          #
# Acta Crystallographica Section C. It conforms to the requirements of       #
# Notes for Authors for Acta Crystallographica Section C, and has been       #
# peer reviewed under the auspices of the IUCr Commission on Journals.       #
#                                                                            #
# Full details of the Crystallographic Information File format               #
# are given in the paper "The Crystallographic Information File (CIF):       #
# a New Standard Archive File for Crystallography" by S. R. Hall, F. H.      #
# Allen and I. D. Brown [Acta Cryst. (1991), A47, 655-685].                  #
#                                                                            #
# The current version of the core CIF dictionary is obtainable from          #
# ftp://ftp.iucr.org/pub/cif_core.dic.                                       #
#                                                                            #
# Software is freely available for graphical display of the structure(s)     #
# in this CIF. For information consult the CIF software page                 #
# http://www.iucr.org/resources/cif/software.                                #
#                                                                            #
# This file may be used for bona fide research purposes within the           #
# scientific community so long as proper attribution is given to the journal # 
# article from which it was obtained.                                        #
#                                                                            #
##############################################################################
data_I
_audit_creation_method     'SHELXL-2019/2'
_chemical_name_systematic
;
Bis(\m-anthracene-\k^2^<i>C</i>^9^:<i>C</i>^10^)dicopper
bis[bis(tetrahydrofuran-\k<i>O</i>)potassium]
;
_chemical_name_common     ?
_chemical_formula_moiety     '2(C8 H16 K O2 +), C28 H20 Cu2 2-'
_chemical_formula_sum     'C44 H52 Cu2 K2 O4'
_chemical_formula_iupac     '[K (C4 H8 O1)2]2 [Cu (C14 H10)2]'
_chemical_formula_weight     850.13
_chemical_melting_point     ?
_space_group_crystal_system     triclinic
_space_group_name_H-M_alt     'P -1'
_space_group_name_Hall     '-P 1'
loop_
    _space_group_symop_operation_xyz
    'x, y, z'
    '-x, -y, -z'
_cell_length_a     9.6864(19)
_cell_length_b     10.484(2)
_cell_length_c     10.658(2)
_cell_angle_alpha     66.22(3)
_cell_angle_beta     89.67(3)
_cell_angle_gamma     82.73(3)
_cell_volume     981.2(4)
_cell_formula_units_Z     1
_cell_measurement_reflns_used     6461
_cell_measurement_theta_min     2.308
_cell_measurement_theta_max     27.523
_cell_measurement_temperature     173(2)
_exptl_crystal_description     block
_exptl_crystal_colour     yellow
_exptl_crystal_size_max     0.400
_exptl_crystal_size_mid     0.400
_exptl_crystal_size_min     0.200
_exptl_crystal_density_diffrn     1.439
_exptl_crystal_density_meas     ?
_exptl_crystal_density_method     ?
_exptl_crystal_F_000     444
_exptl_absorpt_coefficient_mu     1.338
_exptl_absorpt_correction_type     multi-scan
_exptl_absorpt_process_details
;
(SADABS; Sheldrick, 1996)
;
_exptl_absorpt_correction_T_min     0.6299
_exptl_absorpt_correction_T_max     0.7456
_diffrn_ambient_temperature     173(2)
_diffrn_source     'normal-focus sealed tube'
_diffrn_radiation_type     MoK\a
_diffrn_radiation_wavelength     0.71073
_diffrn_measurement_device_type     'Bruker SMART platform CCD'
_diffrn_measurement_method     '\w scans'
_diffrn_detector_area_resol_mean     ?
_diffrn_reflns_number     11455
_diffrn_reflns_av_R_equivalents     0.0237
_diffrn_reflns_av_unetI/netI     0.0302
_diffrn_reflns_theta_min     2.091
_diffrn_reflns_theta_max     27.523
_diffrn_reflns_theta_full     25.242
_diffrn_measured_fraction_theta_max     0.984
_diffrn_measured_fraction_theta_full     0.997
_diffrn_reflns_limit_h_min     -12
_diffrn_reflns_limit_h_max     12
_diffrn_reflns_limit_k_min     -13
_diffrn_reflns_limit_k_max     13
_diffrn_reflns_limit_l_min     -13
_diffrn_reflns_limit_l_max     13
_refine_special_details
;
The H atoms on the metal-coordinating C atoms were found from
the difference Fourier map and refined freely.
;
_reflns_number_total     4459
_reflns_number_gt     3853
_reflns_threshold_expression     'I > 2\s(I)'
_refine_ls_structure_factor_coef     Fsqd
_refine_ls_matrix_type     full
_refine_ls_R_factor_all     0.0356
_refine_ls_R_factor_gt     0.0287
_refine_ls_wR_factor_gt     0.0687
_refine_ls_wR_factor_ref     0.0726
_refine_ls_goodness_of_fit_ref     1.039
_refine_ls_restrained_S_all     1.039
_refine_ls_number_reflns     4459
_refine_ls_number_parameters     275
_refine_ls_number_restraints     0
_refine_ls_hydrogen_treatment     mixed
_refine_ls_weighting_scheme     calc
_refine_ls_weighting_details
              'w=1/[\s^2^(Fo^2^)+(0.0327P)^2^+0.3478P] where P=(Fo^2^+2Fc^2^)/3'
_atom_sites_solution_hydrogens     mixed
_atom_sites_solution_primary     dual
_atom_sites_solution_secondary     difmap
_refine_ls_shift/su_max     0.000
_refine_ls_shift/su_mean     0.000
_refine_diff_density_max     0.344
_refine_diff_density_min     -0.305
_refine_ls_extinction_method     none
_refine_ls_extinction_coef     .
loop_
    _atom_type_symbol
    _atom_type_description
    _atom_type_scat_dispersion_real
    _atom_type_scat_dispersion_imag
    _atom_type_scat_source
    'C' 'C' 0.0033 0.0016
                         'International Tables Vol C Tables 4.2.6.8 and 6.1.1.4'
    'H' 'H' 0.0000 0.0000
                         'International Tables Vol C Tables 4.2.6.8 and 6.1.1.4'
    'O' 'O' 0.0106 0.0060
                         'International Tables Vol C Tables 4.2.6.8 and 6.1.1.4'
    'K' 'K' 0.2009 0.2494
                         'International Tables Vol C Tables 4.2.6.8 and 6.1.1.4'
    'Cu' 'Cu' 0.3201 1.2651
                         'International Tables Vol C Tables 4.2.6.8 and 6.1.1.4'
_computing_data_collection
;
SMART (Bruker, 2003)
;
_computing_cell_refinement
;
SAINT (Bruker, 2003)
;
_computing_data_reduction
;
SAINT (Bruker, 2003)
;
_computing_structure_solution
;
SHELXT2018 (Sheldrick, 2015a)
;
_computing_structure_refinement
;
SHELXL2019 (Sheldrick, 2015b)
;
_computing_molecular_graphics
;
SHELXTL (Sheldrick, 2008)
;
_computing_publication_material
;
SHELXTL (Sheldrick, 2008)
;
loop_
    _atom_site_type_symbol
    _atom_site_label
    _atom_site_fract_x
    _atom_site_fract_y
    _atom_site_fract_z
    _atom_site_U_iso_or_equiv
    _atom_site_adp_type
    _atom_site_calc_flag
    _atom_site_occupancy
    _atom_site_disorder_assembly
    _atom_site_disorder_group
    Cu Cu1 -0.05999(2) 0.40243(2) 0.48345(2) 0.02155(7) Uani d 1 . .
    C C1 0.38363(19) 0.4873(2) 0.3784(2) 0.0276(4) Uani d 1 . .
    H H1 0.430(2) 0.559(2) 0.390(2) 0.026(5) Uiso d 1 . .
    C C2 0.4151(2) 0.4501(2) 0.2690(2) 0.0343(5) Uani d 1 . .
    H H2 0.481(2) 0.495(2) 0.212(2) 0.037(6) Uiso d 1 . .
    C C3 0.3490(2) 0.3475(2) 0.2528(2) 0.0368(5) Uani d 1 . .
    H H3 0.371(2) 0.321(2) 0.184(2) 0.042(6) Uiso d 1 . .
    C C4 0.2530(2) 0.2823(2) 0.3460(2) 0.0320(4) Uani d 1 . .
    H H4 0.206(2) 0.208(2) 0.338(2) 0.029(5) Uiso d 1 . .
    C C5 0.1116(2) 0.1311(2) 0.8108(2) 0.0308(4) Uani d 1 . .
    H H5 0.068(2) 0.058(2) 0.797(2) 0.033(6) Uiso d 1 . .
    C C6 0.1389(2) 0.1233(2) 0.9416(2) 0.0366(5) Uani d 1 . .
    H H6 0.123(2) 0.045(2) 1.020(2) 0.037(6) Uiso d 1 . .
    C C7 0.2012(2) 0.2276(2) 0.9571(2) 0.0367(5) Uani d 1 . .
    H H7 0.222(2) 0.223(2) 1.046(2) 0.042(6) Uiso d 1 . .
    C C8 0.2362(2) 0.3400(2) 0.8413(2) 0.0306(4) Uani d 1 . .
    H H8 0.282(2) 0.416(2) 0.8515(19) 0.024(5) Uiso d 1 . .
    C C9 0.23864(18) 0.46989(19) 0.58254(19) 0.0236(4) Uani d 1 . .
    H H9 0.301(2) 0.524(2) 0.602(2) 0.026(5) Uiso d 1 . .
    C C10 0.10924(18) 0.26005(19) 0.55160(19) 0.0244(4) Uani d 1 . .
    H H10 0.086(2) 0.175(2) 0.5485(19) 0.023(5) Uiso d 1 . .
    C C11 0.14273(18) 0.24371(19) 0.69295(19) 0.0247(4) Uani d 1 . .
    C C12 0.20785(17) 0.35061(19) 0.70886(19) 0.0241(4) Uani d 1 . .
    C C13 0.28346(17) 0.42684(18) 0.47075(18) 0.0235(4) Uani d 1 . .
    C C14 0.21665(18) 0.32051(19) 0.45431(19) 0.0245(4) Uani d 1 . .
    K K1 0.11852(4) 0.63331(5) 0.19219(4) 0.03269(11) Uani d 1 . .
    O O1 0.1757(2) 0.6849(3) -0.06891(18) 0.0786(7) Uani d 1 . .
    C C15 0.0817(3) 0.7024(4) -0.1778(3) 0.0731(9) Uani d 1 . .
    H H15A -0.014627 0.729703 -0.157488 0.088 Uiso calc 1 . .
    H H15B 0.085162 0.613167 -0.189734 0.088 Uiso calc 1 . .
    C C16 0.1226(4) 0.8113(3) -0.3012(3) 0.0745(10) Uani d 1 . .
    H H16A 0.063451 0.902048 -0.320983 0.089 Uiso calc 1 . .
    H H16B 0.114022 0.786168 -0.380697 0.089 Uiso calc 1 . .
    C C17 0.2715(3) 0.8212(4) -0.2734(3) 0.0713(9) Uani d 1 . .
    H H17A 0.334983 0.776688 -0.321839 0.086 Uiso calc 1 . .
    H H17B 0.286732 0.920583 -0.303253 0.086 Uiso calc 1 . .
    C C18 0.2948(3) 0.7440(4) -0.1217(3) 0.0709(9) Uani d 1 . .
    H H18A 0.375707 0.669418 -0.099890 0.085 Uiso calc 1 . .
    H H18B 0.314465 0.809604 -0.080451 0.085 Uiso calc 1 . .
    O O2 0.27673(15) 0.82963(15) 0.21520(15) 0.0367(3) Uani d 1 . .
    C C19 0.4093(2) 0.8595(2) 0.1558(2) 0.0414(5) Uani d 1 . .
    H H19A 0.395866 0.919108 0.056271 0.050 Uiso calc 1 . .
    H H19B 0.469354 0.770940 0.168634 0.050 Uiso calc 1 . .
    C C20 0.4758(2) 0.9354(3) 0.2282(3) 0.0457(6) Uani d 1 . .
    H H20A 0.456244 1.038622 0.176450 0.055 Uiso calc 1 . .
    H H20B 0.577920 0.906881 0.241359 0.055 Uiso calc 1 . .
    C C21 0.4066(3) 0.8884(3) 0.3651(2) 0.0464(6) Uani d 1 . .
    H H21A 0.453925 0.796853 0.431901 0.056 Uiso calc 1 . .
    H H21B 0.404851 0.959285 0.404746 0.056 Uiso calc 1 . .
    C C22 0.2617(2) 0.8765(2) 0.3231(2) 0.0423(5) Uani d 1 . .
    H H22A 0.218169 0.808373 0.401707 0.051 Uiso calc 1 . .
    H H22B 0.202466 0.968997 0.291007 0.051 Uiso calc 1 . .
loop_
    _atom_site_aniso_label
    _atom_site_aniso_U_11
    _atom_site_aniso_U_22
    _atom_site_aniso_U_33
    _atom_site_aniso_U_12
    _atom_site_aniso_U_13
    _atom_site_aniso_U_23
    Cu1 0.01789(11) 0.02101(12) 0.02501(12) -0.00262(8) -0.00129(8) -0.00855(9)
    C1 0.0194(9) 0.0277(10) 0.0314(10) -0.0023(7) -0.0045(7) -0.0078(8)
    C2 0.0196(9) 0.0443(12) 0.0353(11) -0.0031(9) 0.0026(8) -0.0128(10)
    C3 0.0284(10) 0.0504(13) 0.0385(12) -0.0019(9) 0.0025(9) -0.0262(11)
    C4 0.0241(9) 0.0358(11) 0.0411(11) -0.0015(8) -0.0012(8) -0.0216(9)
    C5 0.0244(9) 0.0240(9) 0.0371(11) -0.0012(8) -0.0003(8) -0.0059(8)
    C6 0.0298(10) 0.0339(11) 0.0322(11) -0.0004(9) -0.0006(9) -0.0004(9)
    C7 0.0279(10) 0.0486(13) 0.0285(11) -0.0023(9) -0.0033(8) -0.0111(10)
    C8 0.0222(9) 0.0360(11) 0.0341(11) -0.0015(8) -0.0030(8) -0.0153(9)
    C9 0.0184(8) 0.0223(9) 0.0305(9) -0.0039(7) -0.0034(7) -0.0108(8)
    C10 0.0201(8) 0.0200(9) 0.0336(10) -0.0019(7) -0.0028(7) -0.0116(8)
    C11 0.0166(8) 0.0229(9) 0.0308(10) 0.0009(7) -0.0023(7) -0.0078(8)
    C12 0.0164(8) 0.0239(9) 0.0295(9) 0.0018(7) -0.0026(7) -0.0095(8)
    C13 0.0157(8) 0.0225(9) 0.0281(9) 0.0014(7) -0.0054(7) -0.0072(7)
    C14 0.0176(8) 0.0229(9) 0.0319(10) 0.0012(7) -0.0038(7) -0.0109(8)
    K1 0.0250(2) 0.0396(2) 0.0293(2) -0.00027(18) -0.00188(17) -0.01078(19)
    O1 0.0480(11) 0.143(2) 0.0373(10) -0.0145(12) 0.0005(8) -0.0284(12)
    C15 0.0418(15) 0.124(3) 0.0574(18) 0.0036(16) -0.0050(13) -0.0446(19)
    C16 0.114(3) 0.0579(18) 0.0592(18) -0.0113(18) -0.0295(18) -0.0309(15)
    C17 0.073(2) 0.078(2) 0.0529(17) 0.0029(17) 0.0111(15) -0.0209(16)
    C18 0.0525(16) 0.119(3) 0.0513(16) -0.0217(17) 0.0036(13) -0.0419(18)
    O2 0.0299(7) 0.0369(8) 0.0394(8) -0.0077(6) 0.0017(6) -0.0106(7)
    C19 0.0334(11) 0.0436(13) 0.0431(13) -0.0076(10) 0.0080(10) -0.0129(10)
    C20 0.0276(11) 0.0421(13) 0.0650(16) -0.0074(9) 0.0034(10) -0.0186(12)
    C21 0.0505(14) 0.0396(13) 0.0445(13) -0.0012(11) -0.0089(11) -0.0136(11)
    C22 0.0404(12) 0.0394(12) 0.0450(13) -0.0106(10) 0.0119(10) -0.0134(10)
_geom_special_details
;
 All esds (except the esd in the dihedral angle between two l.s. planes)
 are estimated using the full covariance matrix.  The cell esds are taken
 into account individually in the estimation of esds in distances, angles
 and torsion angles; correlations between esds in cell parameters are only
 used when they are defined by crystal symmetry.  An approximate (isotropic)
 treatment of cell esds is used for estimating esds involving l.s. planes.
;
loop_
    _geom_bond_atom_site_label_1
    _geom_bond_atom_site_label_2
    _geom_bond_site_symmetry_2
    _geom_bond_distance
    _geom_bond_publ_flag
    Cu1 C9 2_566 1.9873(19) y
    Cu1 C10 . 1.9906(19) y
    Cu1 Cu1 2_566 2.6172(7) y
    Cu1 K1 2_566 3.3762(9) y
    Cu1 K1 . 3.6637(15) y
    C1 C2 . 1.391(3) ?
    C1 C13 . 1.398(3) ?
    C1 K1 . 3.081(2) y
    C1 H1 . 0.97(2) ?
    C2 C3 . 1.387(3) ?
    C2 K1 . 3.158(2) y
    C2 H2 . 0.91(2) ?
    C3 C4 . 1.386(3) ?
    C3 K1 . 3.338(3) y
    C3 H3 . 0.90(2) ?
    C4 C14 . 1.396(3) ?
    C4 K1 . 3.446(2) y
    C4 H4 . 0.98(2) ?
    C5 C6 . 1.388(3) ?
    C5 C11 . 1.397(3) ?
    C5 K1 2_566 3.100(2) y
    C5 H5 . 0.98(2) ?
    C6 C7 . 1.379(3) ?
    C6 K1 2_566 3.203(3) y
    C6 H6 . 0.93(2) ?
    C7 C8 . 1.397(3) ?
    C7 K1 2_566 3.360(2) y
    C7 H7 . 0.95(2) ?
    C8 C12 . 1.397(3) ?
    C8 K1 2_566 3.421(2) y
    C8 H8 . 1.00(2) ?
    C9 C13 . 1.480(3) y
    C9 C12 . 1.482(3) y
    C9 H9 . 0.96(2) ?
    C10 C14 . 1.478(3) y
    C10 C11 . 1.479(3) y
    C10 H10 . 0.96(2) ?
    C11 C12 . 1.420(3) ?
    C11 K1 2_566 3.158(2) y
    C12 K1 2_566 3.3324(19) y
    C13 C14 . 1.426(3) ?
    C13 K1 . 3.170(2) y
    C14 K1 . 3.364(2) y
    K1 O1 . 2.681(2) y
    K1 O2 . 2.8027(16) y
    O1 C18 . 1.388(3) ?
    O1 C15 . 1.416(3) ?
    C15 C16 . 1.445(4) ?
    C15 H15A . 0.9900 ?
    C15 H15B . 0.9900 ?
    C16 C17 . 1.498(4) ?
    C16 H16A . 0.9900 ?
    C16 H16B . 0.9900 ?
    C17 C18 . 1.491(4) ?
    C17 H17A . 0.9900 ?
    C17 H17B . 0.9900 ?
    C18 H18A . 0.9900 ?
    C18 H18B . 0.9900 ?
    O2 C22 . 1.422(3) ?
    O2 C19 . 1.442(2) ?
    C19 C20 . 1.508(3) ?
    C19 H19A . 0.9900 ?
    C19 H19B . 0.9900 ?
    C20 C21 . 1.521(3) ?
    C20 H20A . 0.9900 ?
    C20 H20B . 0.9900 ?
    C21 C22 . 1.510(3) ?
    C21 H21A . 0.9900 ?
    C21 H21B . 0.9900 ?
    C22 H22A . 0.9900 ?
    C22 H22B . 0.9900 ?
loop_
    _geom_angle_atom_site_label_1
    _geom_angle_atom_site_label_2
    _geom_angle_atom_site_label_3
    _geom_angle_site_symmetry_1
    _geom_angle_site_symmetry_3
    _geom_angle
    _geom_angle_publ_flag
    C9 Cu1 C10 2_566 . 174.74(7) y
    C9 Cu1 Cu1 2_566 2_566 91.87(6) y
    C10 Cu1 Cu1 . 2_566 93.22(6) y
    C9 Cu1 K1 2_566 2_566 90.22(6) ?
    C10 Cu1 K1 . 2_566 89.91(6) ?
    Cu1 Cu1 K1 2_566 2_566 74.15(3) ?
    C9 Cu1 K1 2_566 . 91.13(6) ?
    C10 Cu1 K1 . . 92.38(6) ?
    Cu1 Cu1 K1 2_566 . 62.44(2) ?
    K1 Cu1 K1 2_566 . 136.592(18) ?
    C2 C1 C13 . . 121.71(18) ?
    C2 C1 K1 . . 80.26(12) ?
    C13 C1 K1 . . 80.68(11) ?
    C2 C1 H1 . . 119.5(12) ?
    C13 C1 H1 . . 118.7(12) ?
    K1 C1 H1 . . 108.3(12) ?
    C3 C2 C1 . . 119.6(2) ?
    C3 C2 K1 . . 85.05(13) ?
    C1 C2 K1 . . 74.02(11) ?
    C3 C2 H2 . . 123.3(14) ?
    C1 C2 H2 . . 117.1(14) ?
    K1 C2 H2 . . 111.5(14) ?
    C4 C3 C2 . . 119.8(2) ?
    C4 C3 K1 . . 82.63(13) ?
    C2 C3 K1 . . 70.49(12) ?
    C4 C3 H3 . . 120.5(16) ?
    C2 C3 H3 . . 119.7(16) ?
    K1 C3 H3 . . 119.6(15) ?
    C3 C4 C14 . . 121.72(19) ?
    C3 C4 K1 . . 73.87(13) ?
    C14 C4 K1 . . 74.88(11) ?
    C3 C4 H4 . . 121.4(12) ?
    C14 C4 H4 . . 116.9(12) ?
    K1 C4 H4 . . 122.9(12) ?
    C6 C5 C11 . . 121.94(19) ?
    C6 C5 K1 . 2_566 81.44(13) ?
    C11 C5 K1 . 2_566 79.43(11) ?
    C6 C5 H5 . . 120.9(13) ?
    C11 C5 H5 . . 117.2(13) ?
    K1 C5 H5 2_566 . 109.0(12) ?
    C7 C6 C5 . . 119.6(2) ?
    C7 C6 K1 . 2_566 84.35(13) ?
    C5 C6 K1 . 2_566 73.18(12) ?
    C7 C6 H6 . . 118.5(14) ?
    C5 C6 H6 . . 121.7(14) ?
    K1 C6 H6 2_566 . 117.5(14) ?
    C6 C7 C8 . . 119.8(2) ?
    C6 C7 K1 . 2_566 71.54(12) ?
    C8 C7 K1 . 2_566 80.58(12) ?
    C6 C7 H7 . . 120.4(14) ?
    C8 C7 H7 . . 119.8(14) ?
    K1 C7 H7 2_566 . 119.4(14) ?
    C7 C8 C12 . . 121.38(19) ?
    C7 C8 K1 . 2_566 75.67(12) ?
    C12 C8 K1 . 2_566 74.52(11) ?
    C7 C8 H8 . . 120.4(11) ?
    C12 C8 H8 . . 118.2(11) ?
    K1 C8 H8 2_566 . 121.2(11) ?
    C13 C9 C12 . . 113.07(15) y
    C13 C9 Cu1 . 2_566 106.80(12) ?
    C12 C9 Cu1 . 2_566 106.01(12) ?
    C13 C9 H9 . . 113.5(12) ?
    C12 C9 H9 . . 111.5(12) ?
    Cu1 C9 H9 2_566 . 105.3(12) ?
    C14 C10 C11 . . 113.34(15) y
    C14 C10 Cu1 . . 104.68(12) ?
    C11 C10 Cu1 . . 106.65(12) ?
    C14 C10 H10 . . 112.3(12) ?
    C11 C10 H10 . . 112.5(12) ?
    Cu1 C10 H10 . . 106.7(12) ?
    C5 C11 C12 . . 118.49(17) ?
    C5 C11 C10 . . 123.83(17) ?
    C12 C11 C10 . . 117.67(16) ?
    C5 C11 K1 . 2_566 74.79(11) ?
    C12 C11 K1 . 2_566 84.33(11) ?
    C10 C11 K1 . 2_566 109.88(11) ?
    C8 C12 C11 . . 118.77(17) ?
    C8 C12 C9 . . 123.59(17) ?
    C11 C12 C9 . . 117.63(16) ?
    C8 C12 K1 . 2_566 81.65(11) ?
    C11 C12 K1 . 2_566 70.58(10) ?
    C9 C12 K1 . 2_566 116.17(11) ?
    C1 C13 C14 . . 118.47(17) ?
    C1 C13 C9 . . 123.89(17) ?
    C14 C13 C9 . . 117.61(16) ?
    C1 C13 K1 . . 73.53(10) ?
    C14 C13 K1 . . 85.14(11) ?
    C9 C13 K1 . . 109.69(11) ?
    C4 C14 C13 . . 118.67(17) ?
    C4 C14 C10 . . 123.81(17) ?
    C13 C14 C10 . . 117.49(16) ?
    C4 C14 K1 . . 81.49(12) ?
    C13 C14 K1 . . 69.88(10) ?
    C10 C14 K1 . . 116.86(11) ?
    O1 K1 O2 . . 95.74(7) ?
    O1 K1 C1 . . 109.41(6) ?
    O2 K1 C1 . . 68.53(5) ?
    O1 K1 C5 . 2_566 107.73(7) ?
    O2 K1 C5 . 2_566 78.23(5) ?
    C1 K1 C5 . 2_566 131.78(6) ?
    O1 K1 C2 . . 85.77(7) ?
    O2 K1 C2 . . 80.06(5) ?
    C1 K1 C2 . . 25.72(5) ?
    C5 K1 C2 2_566 . 155.40(6) ?
    O1 K1 C11 . 2_566 128.99(6) ?
    O2 K1 C11 . 2_566 91.18(5) ?
    C1 K1 C11 . 2_566 120.03(5) ?
    C5 K1 C11 2_566 2_566 25.78(5) ?
    C2 K1 C11 . 2_566 145.02(5) ?
    O1 K1 C13 . . 130.60(6) ?
    O2 K1 C13 . . 83.56(5) ?
    C1 K1 C13 . . 25.79(5) ?
    C5 K1 C13 2_566 . 120.22(6) ?
    C2 K1 C13 . . 45.27(6) ?
    C11 K1 C13 2_566 . 100.38(6) ?
    O1 K1 C6 . 2_566 84.40(7) ?
    O2 K1 C6 . 2_566 90.13(6) ?
    C1 K1 C6 . 2_566 155.17(6) ?
    C5 K1 C6 2_566 2_566 25.38(6) ?
    C2 K1 C6 . 2_566 165.33(6) ?
    C11 K1 C6 2_566 2_566 45.02(5) ?
    C13 K1 C6 . 2_566 144.82(6) ?
    O1 K1 C12 . 2_566 121.76(6) ?
    O2 K1 C12 . 2_566 116.27(5) ?
    C1 K1 C12 . 2_566 126.83(5) ?
    C5 K1 C12 2_566 2_566 44.03(5) ?
    C2 K1 C12 . 2_566 143.60(5) ?
    C11 K1 C12 2_566 2_566 25.09(5) ?
    C13 K1 C12 . 2_566 101.73(6) ?
    C6 K1 C12 2_566 2_566 50.89(6) ?
    O1 K1 C3 . . 82.10(7) ?
    O2 K1 C3 . . 104.48(5) ?
    C1 K1 C3 . . 43.70(6) ?
    C5 K1 C3 2_566 . 169.66(6) ?
    C2 K1 C3 . . 24.46(6) ?
    C11 K1 C3 2_566 . 144.06(6) ?
    C13 K1 C3 . . 51.09(6) ?
    C6 K1 C3 2_566 . 160.97(6) ?
    C12 K1 C3 2_566 . 128.10(6) ?
    O1 K1 C7 . 2_566 80.71(6) ?
    O2 K1 C7 . 2_566 114.16(6) ?
    C1 K1 C7 . 2_566 169.51(5) ?
    C5 K1 C7 2_566 2_566 43.22(6) ?
    C2 K1 C7 . 2_566 161.18(6) ?
    C11 K1 C7 2_566 2_566 50.92(5) ?
    C13 K1 C7 . 2_566 144.00(6) ?
    C6 K1 C7 2_566 2_566 24.11(6) ?
    C12 K1 C7 2_566 2_566 42.69(5) ?
    C3 K1 C7 . 2_566 138.90(6) ?
    O1 K1 C14 . . 122.94(7) ?
    O2 K1 C14 . . 108.40(5) ?
    C1 K1 C14 . . 43.96(5) ?
    C5 K1 C14 2_566 . 127.14(6) ?
    C2 K1 C14 . . 50.92(6) ?
    C11 K1 C14 2_566 . 102.00(6) ?
    C13 K1 C14 . . 24.99(5) ?
    C6 K1 C14 2_566 . 143.58(6) ?
    C12 K1 C14 2_566 . 92.71(6) ?
    C3 K1 C14 . . 42.52(5) ?
    C7 K1 C14 2_566 . 128.40(6) ?
    O1 K1 Cu1 . 2_566 174.34(6) ?
    O2 K1 Cu1 . 2_566 78.73(4) ?
    C1 K1 Cu1 . 2_566 69.88(5) ?
    C5 K1 Cu1 2_566 2_566 70.12(5) ?
    C2 K1 Cu1 . 2_566 94.42(5) ?
    C11 K1 Cu1 2_566 2_566 50.60(4) ?
    C13 K1 Cu1 . 2_566 50.52(4) ?
    C6 K1 Cu1 2_566 2_566 94.30(5) ?
    C12 K1 Cu1 2_566 2_566 60.61(4) ?
    C3 K1 Cu1 . 2_566 100.40(5) ?
    C7 K1 Cu1 2_566 2_566 100.32(5) ?
    C14 K1 Cu1 . 2_566 60.72(4) ?
    O1 K1 C8 . 2_566 98.21(6) ?
    O2 K1 C8 . 2_566 127.95(5) ?
    C1 K1 C8 . 2_566 146.66(5) ?
    C5 K1 C8 2_566 2_566 49.76(6) ?
    C2 K1 C8 . 2_566 150.65(6) ?
    C11 K1 C8 2_566 2_566 43.01(5) ?
    C13 K1 C8 . 2_566 120.92(6) ?
    C6 K1 C8 2_566 2_566 42.36(6) ?
    C12 K1 C8 2_566 2_566 23.83(5) ?
    C3 K1 C8 . 2_566 126.98(6) ?
    C7 K1 C8 2_566 2_566 23.75(5) ?
    C14 K1 C8 . 2_566 105.06(6) ?
    Cu1 K1 C8 2_566 2_566 84.40(5) ?
    O1 K1 C4 . . 99.52(7) ?
    O2 K1 C4 . . 118.02(5) ?
    C1 K1 C4 . . 49.69(6) ?
    C5 K1 C4 2_566 . 146.82(5) ?
    C2 K1 C4 . . 42.32(6) ?
    C11 K1 C4 2_566 . 121.11(6) ?
    C13 K1 C4 . . 42.80(5) ?
    C6 K1 C4 2_566 . 150.73(6) ?
    C12 K1 C4 2_566 . 105.07(6) ?
    C3 K1 C4 . . 23.51(5) ?
    C7 K1 C4 2_566 . 127.46(6) ?
    C14 K1 C4 . . 23.63(5) ?
    Cu1 K1 C4 2_566 . 84.31(5) ?
    C8 K1 C4 2_566 . 108.62(6) ?
    O1 K1 Cu1 . . 142.20(6) ?
    O2 K1 Cu1 . . 121.92(4) ?
    C1 K1 Cu1 . . 84.17(5) ?
    C5 K1 Cu1 2_566 . 84.94(5) ?
    C2 K1 Cu1 . . 96.93(5) ?
    C11 K1 Cu1 2_566 . 59.29(4) ?
    C13 K1 Cu1 . . 58.50(4) ?
    C6 K1 Cu1 2_566 . 97.51(5) ?
    C12 K1 Cu1 2_566 . 46.67(4) ?
    C3 K1 Cu1 . . 85.20(5) ?
    C7 K1 Cu1 2_566 . 86.02(5) ?
    C14 K1 Cu1 . . 46.07(4) ?
    Cu1 K1 Cu1 2_566 . 43.409(19) ?
    C8 K1 Cu1 2_566 . 62.49(5) ?
    C4 K1 Cu1 . . 61.88(4) ?
    C18 O1 C15 . . 109.8(2) ?
    C18 O1 K1 . . 119.35(16) ?
    C15 O1 K1 . . 127.81(16) ?
    O1 C15 C16 . . 107.8(3) ?
    O1 C15 H15A . . 110.1 ?
    C16 C15 H15A . . 110.1 ?
    O1 C15 H15B . . 110.1 ?
    C16 C15 H15B . . 110.1 ?
    H15A C15 H15B . . 108.5 ?
    C15 C16 C17 . . 105.7(2) ?
    C15 C16 H16A . . 110.6 ?
    C17 C16 H16A . . 110.6 ?
    C15 C16 H16B . . 110.6 ?
    C17 C16 H16B . . 110.6 ?
    H16A C16 H16B . . 108.7 ?
    C18 C17 C16 . . 104.6(2) ?
    C18 C17 H17A . . 110.8 ?
    C16 C17 H17A . . 110.8 ?
    C18 C17 H17B . . 110.8 ?
    C16 C17 H17B . . 110.8 ?
    H17A C17 H17B . . 108.9 ?
    O1 C18 C17 . . 108.4(2) ?
    O1 C18 H18A . . 110.0 ?
    C17 C18 H18A . . 110.0 ?
    O1 C18 H18B . . 110.0 ?
    C17 C18 H18B . . 110.0 ?
    H18A C18 H18B . . 108.4 ?
    C22 O2 C19 . . 108.69(16) ?
    C22 O2 K1 . . 122.52(12) ?
    C19 O2 K1 . . 125.62(13) ?
    O2 C19 C20 . . 107.12(18) ?
    O2 C19 H19A . . 110.3 ?
    C20 C19 H19A . . 110.3 ?
    O2 C19 H19B . . 110.3 ?
    C20 C19 H19B . . 110.3 ?
    H19A C19 H19B . . 108.5 ?
    C19 C20 C21 . . 102.91(18) ?
    C19 C20 H20A . . 111.2 ?
    C21 C20 H20A . . 111.2 ?
    C19 C20 H20B . . 111.2 ?
    C21 C20 H20B . . 111.2 ?
    H20A C20 H20B . . 109.1 ?
    C22 C21 C20 . . 101.36(19) ?
    C22 C21 H21A . . 111.5 ?
    C20 C21 H21A . . 111.5 ?
    C22 C21 H21B . . 111.5 ?
    C20 C21 H21B . . 111.5 ?
    H21A C21 H21B . . 109.3 ?
    O2 C22 C21 . . 106.58(18) ?
    O2 C22 H22A . . 110.4 ?
    C21 C22 H22A . . 110.4 ?
    O2 C22 H22B . . 110.4 ?
    C21 C22 H22B . . 110.4 ?
    H22A C22 H22B . . 108.6 ?
loop_
    _geom_torsion_atom_site_label_1
    _geom_torsion_atom_site_label_2
    _geom_torsion_atom_site_label_3
    _geom_torsion_atom_site_label_4
    _geom_torsion_site_symmetry_1
    _geom_torsion_site_symmetry_2
    _geom_torsion_site_symmetry_3
    _geom_torsion_site_symmetry_4
    _geom_torsion
    _geom_torsion_publ_flag
    C13 C1 C2 C3 . . . . -2.0(3) ?
    K1 C1 C2 C3 . . . . -74.58(19) ?
    C13 C1 C2 K1 . . . . 72.59(17) ?
    C1 C2 C3 C4 . . . . -0.5(3) ?
    K1 C2 C3 C4 . . . . -68.9(2) ?
    C1 C2 C3 K1 . . . . 68.47(17) ?
    C2 C3 C4 C14 . . . . 2.4(3) ?
    K1 C3 C4 C14 . . . . -60.13(18) ?
    C2 C3 C4 K1 . . . . 62.48(19) ?
    C11 C5 C6 C7 . . . . -1.4(3) ?
    K1 C5 C6 C7 2_566 . . . -73.16(19) ?
    C11 C5 C6 K1 . . . 2_566 71.80(17) ?
    C5 C6 C7 C8 . . . . 0.0(3) ?
    K1 C6 C7 C8 2_566 . . . -67.02(19) ?
    C5 C6 C7 K1 . . . 2_566 67.02(18) ?
    C6 C7 C8 C12 . . . . 0.9(3) ?
    K1 C7 C8 C12 2_566 . . . -61.42(17) ?
    C6 C7 C8 K1 . . . 2_566 62.28(18) ?
    C6 C5 C11 C12 . . . . 1.8(3) ?
    K1 C5 C11 C12 2_566 . . . 74.68(15) ?
    C6 C5 C11 C10 . . . . -176.87(18) ?
    K1 C5 C11 C10 2_566 . . . -104.01(16) ?
    C6 C5 C11 K1 . . . 2_566 -72.86(18) ?
    C14 C10 C11 C5 . . . . -143.44(18) ?
    Cu1 C10 C11 C5 . . . . 101.91(18) ?
    C14 C10 C11 C12 . . . . 37.9(2) ?
    Cu1 C10 C11 C12 . . . . -76.79(17) ?
    C14 C10 C11 K1 . . . 2_566 131.93(13) ?
    Cu1 C10 C11 K1 . . . 2_566 17.28(13) ?
    C7 C8 C12 C11 . . . . -0.4(3) ?
    K1 C8 C12 C11 2_566 . . . -62.36(15) ?
    C7 C8 C12 C9 . . . . 177.95(17) ?
    K1 C8 C12 C9 2_566 . . . 115.96(17) ?
    C7 C8 C12 K1 . . . 2_566 61.99(18) ?
    C5 C11 C12 C8 . . . . -0.9(2) ?
    C10 C11 C12 C8 . . . . 177.84(16) ?
    K1 C11 C12 C8 2_566 . . . 68.34(16) ?
    C5 C11 C12 C9 . . . . -179.36(16) ?
    C10 C11 C12 C9 . . . . -0.6(2) ?
    K1 C11 C12 C9 2_566 . . . -110.09(14) ?
    C5 C11 C12 K1 . . . 2_566 -69.27(15) ?
    C10 C11 C12 K1 . . . 2_566 109.50(15) ?
    C13 C9 C12 C8 . . . . 144.41(17) ?
    Cu1 C9 C12 C8 2_566 . . . -98.91(17) ?
    C13 C9 C12 C11 . . . . -37.3(2) ?
    Cu1 C9 C12 C11 2_566 . . . 79.44(17) ?
    C13 C9 C12 K1 . . . 2_566 -118.00(13) ?
    Cu1 C9 C12 K1 2_566 . . 2_566 -1.31(14) ?
    C2 C1 C13 C14 . . . . 2.5(3) ?
    K1 C1 C13 C14 . . . . 74.88(15) ?
    C2 C1 C13 C9 . . . . -175.35(17) ?
    K1 C1 C13 C9 . . . . -102.99(16) ?
    C2 C1 C13 K1 . . . . -72.36(17) ?
    C12 C9 C13 C1 . . . . -144.12(17) ?
    Cu1 C9 C13 C1 2_566 . . . 99.66(17) ?
    C12 C9 C13 C14 . . . . 38.0(2) ?
    Cu1 C9 C13 C14 2_566 . . . -78.22(17) ?
    C12 C9 C13 K1 . . . . 132.91(12) ?
    Cu1 C9 C13 K1 2_566 . . . 16.69(13) ?
    C3 C4 C14 C13 . . . . -1.8(3) ?
    K1 C4 C14 C13 . . . . -61.43(15) ?
    C3 C4 C14 C10 . . . . 176.36(18) ?
    K1 C4 C14 C10 . . . . 116.72(17) ?
    C3 C4 C14 K1 . . . . 59.64(19) ?
    C1 C13 C14 C4 . . . . -0.6(3) ?
    C9 C13 C14 C4 . . . . 177.38(16) ?
    K1 C13 C14 C4 . . . . 67.67(16) ?
    C1 C13 C14 C10 . . . . -178.89(16) ?
    C9 C13 C14 C10 . . . . -0.9(2) ?
    K1 C13 C14 C10 . . . . -110.59(14) ?
    C1 C13 C14 K1 . . . . -68.29(15) ?
    C9 C13 C14 K1 . . . . 109.70(15) ?
    C11 C10 C14 C4 . . . . 144.80(18) ?
    Cu1 C10 C14 C4 . . . . -99.38(18) ?
    C11 C10 C14 C13 . . . . -37.0(2) ?
    Cu1 C10 C14 C13 . . . . 78.79(17) ?
    C11 C10 C14 K1 . . . . -117.18(14) ?
    Cu1 C10 C14 K1 . . . . -1.36(14) ?
    C18 O1 C15 C16 . . . . -17.6(4) ?
    K1 O1 C15 C16 . . . . 142.1(2) ?
    O1 C15 C16 C17 . . . . 20.0(4) ?
    C15 C16 C17 C18 . . . . -15.0(4) ?
    C15 O1 C18 C17 . . . . 7.6(4) ?
    K1 O1 C18 C17 . . . . -154.1(2) ?
    C16 C17 C18 O1 . . . . 4.8(4) ?
    C22 O2 C19 C20 . . . . -2.7(2) ?
    K1 O2 C19 C20 . . . . -162.90(13) ?
    O2 C19 C20 C21 . . . . 24.1(2) ?
    C19 C20 C21 C22 . . . . -34.7(2) ?
    C19 O2 C22 C21 . . . . -20.2(2) ?
    K1 O2 C22 C21 . . . . 140.69(14) ?
    C20 C21 C22 O2 . . . . 34.4(2) ?
_shelx_space_group_comment
;
The symmetry employed for this shelxl refinement is uniquely defined
by the following loop, which should always be used as a source of
symmetry information in preference to the above space-group names.
They are only intended as comments.
;
_shelx_estimated_absorpt_T_min     0.617
_shelx_estimated_absorpt_T_max     0.776
_shelx_hkl_file
;
  -1   0   0 2258.87   38.50
  -1   0   0 2123.19   37.90
   1   0   0 2181.48   36.20
  -2   0   0  833.82   16.40
  -2   0   0  838.52   16.10
   2   0   0  831.72   15.20
  -3   0   0  299.67    7.90
  -3   0   0  293.97    7.70
   3   0   0  300.17    7.10
  -4   0   0  165.08    6.00
  -4   0   0  167.18    5.90
   4   0   0  171.78    5.40
  -5   0   0  342.97   10.30
  -5   0   0  339.37    9.90
   5   0   0  345.77    9.20
  -6   0   0 1171.08   25.90
  -6   0   0 1165.08   26.40
   6   0   0 1189.88   24.10
  -7   0   0   58.59    4.80
  -7   0   0   62.99    4.90
   7   0   0   58.79    4.10
  -8   0   0   -2.00    1.60
  -8   0   0    3.10    2.10
   8   0   0    1.60    1.60
  -9   0   0   60.29    5.30
  -9   0   0   61.79    5.60
   9   0   0   60.19    4.70
 -10   0   0    7.80    3.10
 -10   0   0   19.20    4.00
  10   0   0   17.60    3.30
 -11   0   0   64.79    6.20
  11   0   0   62.79    5.50
 -12   0   0   37.00    5.30
  12   0   0   34.90    5.50
  12   0   0   34.60    4.70
  12  -1   0   45.70    5.20
 -12   1   0   29.70    5.50
 -12   1   0   44.20    5.90
  11  -1   0   71.59    5.90
 -11   1   0   71.09    6.90
 -11   1   0   76.59    6.60
  10  -1   0  169.98    8.60
 -10   1   0  216.68   10.90
 -10   1   0  203.48   10.10
   9  -1   0   97.09    5.90
  -9   1   0   96.29    6.50
  -9   1   0   92.79    6.80
   8  -1   0   -0.20    1.50
  -8   1   0   -0.30    1.80
  -8   1   0    1.80    1.80
   7  -1   0  177.48    7.20
  -7   1   0  169.28    8.10
  -7   1   0  179.48    7.70
   6  -1   0  410.06   11.20
  -6   1   0  420.96   12.10
  -6   1   0  407.96   12.70
   5  -1   0  129.69    5.20
   5  -1   0  134.39    3.50
  -5   1   0  131.49    5.60
  -5   1   0  130.29    6.00
   4  -1   0  541.35   10.50
   4  -1   0  550.24   12.20
  -4   1   0  552.84   12.80
  -4   1   0  549.74   13.70
   3  -1   0 1822.42   31.70
   3  -1   0 1846.02   32.70
  -3   1   0 1871.81   35.30
  -3   1   0 1831.82   33.80
   2  -1   0   48.50    2.00
   2  -1   0   50.49    2.20
  -2   1   0   52.69    2.20
   1  -1   0 1810.82   31.40
  -1   1   0 1881.41   31.90
  -1   1   0 1784.92   33.00
   0  -1   0 2194.38   35.10
   0   1   0 2195.78   34.30
   0   1   0 1804.32   36.00
  -1  -1   0  633.44   11.50
  -1  -1   0  629.74   12.20
   1   1   0  651.73   12.00
   1   1   0  632.54   11.40
  -2  -1   0    1.00    0.90
  -2  -1   0    4.60    0.90
   2   1   0    0.90    0.70
   2   1   0   -0.20    0.60
  -3  -1   0  433.96   10.50
  -3  -1   0  440.76    8.10
  -3  -1   0  439.16   10.20
   3   1   0  442.66    9.40
  -4  -1   0 1142.09   23.50
  -4  -1   0 1123.29   23.20
  -4  -1   0 1130.59   19.20
   4   1   0 1135.39   21.60
  -5  -1   0  268.07    8.90
  -5  -1   0  270.27    8.60
   5   1   0  282.87    7.90
  -6  -1   0   57.59    4.30
  -6  -1   0   44.00    3.70
   6   1   0   48.60    3.50
  -7  -1   0  448.66   14.00
  -7  -1   0  492.65   14.30
   7   1   0  459.75   12.60
  -8  -1   0  313.57   11.90
  -8  -1   0  319.37   11.90
   8   1   0  349.77   10.80
  -9  -1   0    1.90    2.20
   9   1   0    3.00    1.90
 -10  -1   0    4.70    2.80
  10   1   0    3.50    2.40
  10   1   0    7.30    2.40
 -11  -1   0   10.80    3.50
  11   1   0   11.00    3.00
  11   1   0    9.90    3.20
 -12  -1   0   -0.40    2.60
  12   1   0    1.00    2.50
  12   1   0    2.60    2.60
  12  -2   0   20.30    4.20
  11  -2   0   38.60    4.90
 -11   2   0   37.80    5.50
  10  -2   0   17.60    3.40
 -10   2   0   15.20    3.60
 -10   2   0   18.10    4.10
   9  -2   0   68.49    5.30
  -9   2   0   71.29    6.30
  -9   2   0   81.49    6.00
   8  -2   0   51.29    4.30
  -8   2   0   54.49    4.70
  -8   2   0   50.59    5.10
   7  -2   0    2.90    1.70
  -7   2   0    2.80    1.90
  -7   2   0    3.90    1.90
   6  -2   0   19.70    2.60
  -6   2   0   21.30    2.80
  -6   2   0   18.90    3.10
   5  -2   0    1.00    0.90
   5  -2   0    1.10    1.20
  -5   2   0   -0.60    1.10
  -5   2   0    1.60    1.20
   4  -2   0  912.11   17.40
   4  -2   0  903.51   18.50
  -4   2   0  878.31   18.40
  -4   2   0  891.21   20.30
   3  -2   0 5029.60   85.99
   3  -2   0 5075.19   85.49
  -3   2   0 5171.48   91.29
  -3   2   0 5045.29   88.19
   2  -2   0 9383.46  165.78
  -2   2   0 9598.44  168.48
  -2   2   0 9999.00  165.18
  -2   2   0 9702.43  168.68
   1  -2   0 1600.34   28.60
  -1   2   0 1616.94   27.80
  -1   2   0 1563.44   29.50
  -1   2   0 1600.74   28.10
   0  -2   0  880.31   16.90
   0  -2   0  893.91   16.00
   0   2   0  884.21   16.30
   0   2   0  891.61   16.80
  -1  -2   0   23.00    1.70
  -1  -2   0   19.80    1.70
   1   2   0   19.10    1.30
   1   2   0   22.20    1.50
  -2  -2   0 1575.84   29.50
  -2  -2   0 1562.04   28.10
   2   2   0 1589.04   27.90
   2   2   0 1600.84   29.20
  -3  -2   0 1810.12   34.40
  -3  -2   0 1816.42   31.80
   3   2   0 1835.72   34.00
   3   2   0 1793.92   32.10
  -4  -2   0  767.02   14.60
  -4  -2   0  802.52   17.70
   4   2   0  780.32   17.00
   4   2   0  758.42   15.90
  -5  -2   0  118.99    5.70
  -5  -2   0  111.59    3.20
   5   2   0  122.79    5.30
   5   2   0  114.09    4.70
  -6  -2   0   64.49    4.60
   6   2   0   63.89    4.40
   6   2   0   59.79    3.80
  -7  -2   0  188.48    8.50
   7   2   0  191.78    8.20
   7   2   0  192.98    7.30
  -8  -2   0    7.60    2.60
   8   2   0    7.90    2.60
   8   2   0    7.50    2.10
  -9  -2   0   57.89    5.40
   9   2   0   54.09    4.50
   9   2   0   52.89    5.20
 -10  -2   0    2.70    2.60
  10   2   0    5.70    2.60
  10   2   0    3.90    2.20
 -11  -2   0    1.10    2.40
  11   2   0    2.60    2.50
  11   2   0    0.50    2.10
 -12  -2   0   44.70    6.20
  12   2   0   38.00    5.60
  11  -3   0    8.20    3.00
 -11   3   0    5.40    3.50
  10  -3   0    1.40    2.10
 -10   3   0    4.10    2.70
   9  -3   0   33.80    4.10
  -9   3   0   32.30    4.60
   8  -3   0   -1.60    1.30
  -8   3   0    0.00    1.60
  -8   3   0    3.40    2.30
   7  -3   0  259.67    9.40
  -7   3   0  247.98    8.80
  -7   3   0  232.38   10.40
   6  -3   0   56.89    4.30
  -6   3   0   61.19    3.90
  -6   3   0   57.39    5.00
   5  -3   0  358.36    9.20
   5  -3   0  363.66   10.50
  -5   3   0  352.46   11.60
  -5   3   0  366.86    9.70
   4  -3   0  371.76    9.40
   4  -3   0  384.96   10.30
  -4   3   0  368.26   11.30
  -4   3   0  380.46    9.20
   3  -3   0 1675.13   31.90
  -3   3   0 1695.73   34.20
  -3   3   0 1744.83   32.20
  -3   3   0 1776.52   31.50
   2  -3   0  580.24   13.10
  -2   3   0  596.94   13.80
  -2   3   0  610.94   11.60
  -2   3   0  592.04   13.00
   1  -3   0  148.49    3.50
   1  -3   0  152.18    5.20
  -1   3   0  155.68    5.00
  -1   3   0  141.09    4.90
   0  -3   0   33.10    1.80
   0  -3   0   31.00    2.40
   0   3   0   34.60    2.10
   0   3   0   28.00    2.00
  -1  -3   0 1802.62   32.40
  -1  -3   0 1758.42   32.40
   1   3   0 1761.92   31.60
   1   3   0 1771.12   32.50
  -2  -3   0 1395.06   26.00
  -2  -3   0 1368.56   26.50
   2   3   0 1387.26   25.50
   2   3   0 1396.66   26.30
  -3  -3   0  444.46   11.30
  -3  -3   0  470.95   10.40
   3   3   0  451.35   10.60
   3   3   0  438.56   10.40
  -4  -3   0  117.19    4.20
  -4  -3   0  108.19    5.20
   4   3   0  114.49    4.50
   4   3   0  118.29    4.70
  -5  -3   0  270.27    9.30
  -5  -3   0  266.97    7.00
   5   3   0  271.67    8.60
   5   3   0  283.77    8.20
  -6  -3   0  283.77   10.20
   6   3   0  284.57    9.40
   6   3   0  280.67    8.80
  -7  -3   0  144.49    7.40
   7   3   0  132.29    6.20
   7   3   0  137.09    6.70
  -8  -3   0   21.20    3.70
   8   3   0   33.70    3.90
   8   3   0   25.20    3.40
  -9  -3   0   70.69    6.00
   9   3   0   85.89    6.30
   9   3   0   83.49    5.50
 -10  -3   0   29.00    4.60
  10   3   0   34.30    4.50
  10   3   0   35.90    4.30
 -11  -3   0   54.39    6.10
  11   3   0   70.09    6.30
  11   3   0   66.29    5.70
 -12  -3   0  126.19    9.40
  12   3   0  138.49    9.50
  11  -4   0    1.70    2.50
 -11   4   0   -2.10    2.50
  10  -4   0    3.70    2.60
 -10   4   0   -0.20    2.50
   9  -4   0    4.80    2.40
  -9   4   0    7.80    3.20
   8  -4   0   13.90    3.10
  -8   4   0   12.50    3.40
   7  -4   0   66.49    5.10
  -7   4   0   77.69    6.20
   6  -4   0  509.55   14.40
  -6   4   0  518.85   13.00
  -6   4   0  507.75   15.90
   5  -4   0  657.13   15.70
   5  -4   0  708.03   17.00
  -5   4   0  680.33   15.30
  -5   4   0  714.03   18.70
   4  -4   0  645.34   15.30
  -4   4   0  656.43   15.90
  -4   4   0  680.53   14.10
  -4   4   0  676.43   17.40
   3  -4   0    0.90    1.20
  -3   4   0    4.90    1.80
  -3   4   0    2.90    0.90
  -3   4   0    3.70    1.40
   2  -4   0   11.80    2.10
   2  -4   0   14.10    1.20
  -2   4   0   13.40    2.10
  -2   4   0   14.60    2.40
   1  -4   0  221.28    5.00
   1  -4   0  210.08    7.10
  -1   4   0  222.28    6.80
  -1   4   0  223.88    6.90
   0  -4   0 1639.54   29.70
   0   4   0 1641.84   31.20
   0   4   0 1620.24   30.20
  -1  -4   0 1530.85   28.50
  -1  -4   0 1500.75   29.20
   1   4   0 1531.35   28.40
   1   4   0 1504.85   28.80
  -2  -4   0  556.64   12.70
  -2  -4   0  560.74   13.10
   2   4   0  545.65   12.30
   2   4   0  552.64   12.60
  -3  -4   0   27.00    2.90
  -3  -4   0   26.30    2.60
   3   4   0   21.80    2.20
   3   4   0   28.00    2.40
  -4  -4   0   95.59    5.10
  -4  -4   0   99.89    4.50
   4   4   0  106.49    4.80
   4   4   0  108.19    4.70
  -5  -4   0   25.30    3.30
  -5  -4   0   20.90    2.50
   5   4   0   17.80    2.30
   5   4   0   16.30    2.30
  -6  -4   0    9.20    2.60
  -6  -4   0   11.20    1.80
   6   4   0    9.90    2.10
   6   4   0    5.40    1.70
  -7  -4   0   15.90    3.20
   7   4   0   13.20    2.70
   7   4   0   11.40    2.50
  -8  -4   0   37.60    4.60
   8   4   0   29.50    3.70
   8   4   0   31.00    3.80
  -9  -4   0   18.20    3.80
   9   4   0   11.00    3.10
   9   4   0   16.20    3.20
 -10  -4   0   48.80    5.70
  10   4   0   61.19    5.10
  10   4   0   52.09    5.40
 -11  -4   0  167.78   10.00
  11   4   0  146.79    9.00
  11   4   0  149.39    8.30
 -12  -4   0   63.79    6.90
  12   4   0   62.49    6.40
  10  -5   0   13.10    3.60
 -10   5   0    2.50    3.00
   9  -5   0   61.69    5.70
  -9   5   0   58.19    6.30
   8  -5   0   41.70    4.50
  -8   5   0   31.00    4.80
   7  -5   0  328.17   12.00
  -7   5   0  347.77   13.70
   6  -5   0  331.27   11.40
  -6   5   0  309.87   12.30
   5  -5   0  234.68    8.40
   5  -5   0  228.18    8.80
  -5   5   0  224.18    9.70
   4  -5   0    1.30    1.70
  -4   5   0    0.10    1.40
  -4   5   0    1.70    1.80
   3  -5   0  214.18    5.50
   3  -5   0  222.28    7.90
  -3   5   0  223.38    8.40
  -3   5   0  202.68    7.70
   2  -5   0  456.35    9.30
   2  -5   0  449.36   12.30
  -2   5   0  462.55   12.60
  -2   5   0  451.45   12.10
   1  -5   0 1952.80   37.20
   1  -5   0 1921.01   34.10
  -1   5   0 1875.61   36.00
  -1   5   0 1888.31   37.30
   0  -5   0  234.88    6.40
   0  -5   0  254.67    8.40
   0   5   0  242.98    7.50
   0   5   0  237.58    7.70
  -1  -5   0  152.18    5.20
  -1  -5   0  146.49    6.20
   1   5   0  144.69    5.30
   1   5   0  145.69    5.80
  -2  -5   0   85.99    4.70
  -2  -5   0   86.19    4.10
   2   5   0   99.69    4.60
   2   5   0   88.89    4.00
  -3  -5   0   13.50    2.30
  -3  -5   0   14.50    2.30
   3   5   0   17.60    2.40
   3   5   0   16.10    2.10
  -4  -5   0   -0.60    1.30
  -4  -5   0    4.60    1.90
   4   5   0    1.60    1.30
   4   5   0    7.90    1.80
  -5  -5   0  192.58    7.10
  -5  -5   0  208.98    8.20
   5   5   0  206.38    7.50
   5   5   0  191.48    7.30
  -6  -5   0   17.50    2.60
  -6  -5   0   18.70    3.30
   6   5   0   16.70    2.90
   6   5   0   24.80    3.10
  -7  -5   0   19.70    3.60
   7   5   0   18.10    2.90
   7   5   0   23.60    3.20
  -8  -5   0  544.05   17.30
   8   5   0  562.44   15.80
   8   5   0  571.34   16.60
  -9  -5   0  108.09    7.50
   9   5   0  107.79    6.60
   9   5   0  129.69    7.50
 -10  -5   0   86.49    7.30
  10   5   0   83.09    6.40
  10   5   0   89.29    6.20
 -11  -5   0   31.30    5.10
  11   5   0   27.10    4.30
  10  -6   0   13.00    3.70
 -10   6   0    4.80    3.50
   9  -6   0   46.20    5.20
  -9   6   0   39.30    5.70
   8  -6   0  146.79    8.60
  -8   6   0  137.29    9.20
   7  -6   0   75.19    6.00
  -7   6   0  108.09    7.70
   6  -6   0   99.29    6.40
  -6   6   0   92.79    6.90
   5  -6   0   11.10    2.70
  -5   6   0    9.20    2.60
  -5   6   0   16.00    3.40
   4  -6   0  113.79    6.30
  -4   6   0  116.49    6.30
  -4   6   0  119.49    6.80
   3  -6   0  447.26   13.10
  -3   6   0  416.96   13.20
   2  -6   0 1455.75   30.80
  -2   6   0 1477.75   31.30
  -2   6   0 1445.26   30.00
   1  -6   0  790.52   19.30
  -1   6   0  793.32   18.50
  -1   6   0  794.92   18.80
   0  -6   0   74.49    3.60
   0  -6   0   68.29    4.80
   0   6   0   78.99    4.40
   0   6   0   69.59    4.40
  -1  -6   0    1.10    1.70
  -1  -6   0    2.20    1.40
   1   6   0    1.60    1.20
   1   6   0    3.70    1.60
  -2  -6   0    1.80    1.60
  -2  -6   0    0.10    1.40
   2   6   0    4.00    1.50
   2   6   0    2.70    1.40
  -3  -6   0  114.89    6.00
  -3  -6   0  131.39    5.80
   3   6   0  118.09    5.80
   3   6   0  123.99    5.30
  -4  -6   0  152.18    6.80
  -4  -6   0  161.68    6.90
   4   6   0  146.09    6.10
   4   6   0  144.49    6.60
  -5  -6   0  210.28    8.60
  -5  -6   0  214.48    8.20
   5   6   0  211.78    8.20
   5   6   0  222.88    8.10
  -6  -6   0    0.20    2.00
  -6  -6   0   -0.30    1.60
   6   6   0    2.10    1.70
   6   6   0    1.60    1.80
  -7  -6   0    0.60    2.00
   7   6   0    0.40    1.70
   7   6   0   -0.50    1.60
  -8  -6   0  153.28    8.50
   8   6   0  152.78    7.80
   8   6   0  168.48    8.20
  -9  -6   0  261.77   11.70
   9   6   0  256.27   10.60
   9   6   0  245.28   10.60
 -10  -6   0   73.29    6.90
  10   6   0   65.89    5.90
 -11  -6   0   13.30    4.00
   9  -7   0  120.79    8.30
  -9   7   0  112.19    9.30
   8  -7   0   57.59    5.90
  -8   7   0   56.29    6.40
   7  -7   0    9.30    3.10
  -7   7   0    6.20    3.00
   6  -7   0   68.29    5.60
  -6   7   0   66.49    6.20
   5  -7   0  156.08    7.80
  -5   7   0  145.19    7.70
  -5   7   0  145.79    8.50
   4  -7   0  208.28    9.00
  -4   7   0  200.78    8.80
  -4   7   0  212.38    9.70
   3  -7   0  466.55   14.30
  -3   7   0  453.95   14.40
  -3   7   0  428.06   13.50
   2  -7   0   58.99    5.00
  -2   7   0   58.09    4.60
  -2   7   0   64.69    4.70
   1  -7   0  104.79    6.50
  -1   7   0  128.49    6.40
  -1   7   0  104.59    5.80
   0  -7   0    3.40    2.10
   0   7   0    0.90    1.50
   0   7   0    2.50    1.70
  -1  -7   0   13.60    3.00
   1   7   0   13.00    2.70
   1   7   0   18.00    2.70
  -2  -7   0   -1.40    1.30
  -2  -7   0   -1.10    1.60
   2   7   0    1.00    1.30
   2   7   0    1.30    1.60
  -3  -7   0    8.70    2.70
  -3  -7   0   17.60    2.80
   3   7   0   14.30    2.40
   3   7   0   11.30    2.50
  -4  -7   0   46.70    4.20
  -4  -7   0   37.80    4.10
   4   7   0   40.10    4.10
   4   7   0   39.70    3.50
  -5  -7   0  425.06   13.10
  -5  -7   0  444.16   13.50
   5   7   0  448.66   12.70
   5   7   0  416.96   13.10
  -6  -7   0  668.13   17.20
  -6  -7   0  654.23   18.20
   6   7   0  623.64   17.30
   6   7   0  630.44   17.10
  -7  -7   0    0.50    2.10
   7   7   0   -1.20    1.60
  -8  -7   0   40.80    5.00
   8   7   0   39.90    4.50
  -9  -7   0   38.60    4.90
   9   7   0   42.80    4.90
 -10  -7   0    9.60    3.60
  10   7   0    3.30    2.50
 -11  -7   0   45.60    6.20
   8  -8   0   17.40    4.10
  -8   8   0   24.00    5.50
   7  -8   0   11.80    3.40
  -7   8   0   15.90    4.50
   6  -8   0  228.78   10.60
  -6   8   0  226.28   11.50
   5  -8   0  247.78   10.80
  -5   8   0  257.97   11.00
  -5   8   0  266.07   11.90
   4  -8   0  427.06   14.40
  -4   8   0  406.36   14.00
  -4   8   0  439.06   15.20
   3  -8   0  107.69    6.90
  -3   8   0  113.09    6.80
  -3   8   0  121.19    7.30
   2  -8   0   -0.80    2.10
  -2   8   0    3.30    2.00
  -2   8   0    5.20    2.40
   1  -8   0    2.60    2.30
  -1   8   0    2.40    1.80
  -1   8   0    2.00    2.00
   0  -8   0  135.99    7.60
   0   8   0  120.59    6.80
   0   8   0  132.09    6.70
  -1  -8   0  469.45   14.70
   1   8   0  448.96   13.00
   1   8   0  422.96   13.50
  -2  -8   0   97.39    6.60
   2   8   0   99.59    6.00
   2   8   0   95.19    5.50
  -3  -8   0   21.40    3.70
   3   8   0   16.60    3.30
  -4  -8   0   17.80    3.50
  -4  -8   0   14.00    2.80
   4   8   0   17.60    3.30
  -5  -8   0  121.09    6.70
  -5  -8   0  115.59    6.90
   5   8   0  118.99    6.90
  -6  -8   0  198.88    8.90
  -6  -8   0  193.08    9.00
   6   8   0  185.08    8.80
  -7  -8   0   62.99    5.60
   7   8   0   61.39    5.20
  -8  -8   0   28.60    4.30
   8   8   0   21.70    4.00
  -9  -8   0   -0.70    2.30
   9   8   0    0.50    2.00
 -10  -8   0   18.60    4.50
   7  -9   0   53.69    5.90
  -7   9   0   54.49    6.70
   6  -9   0  122.29    8.10
  -6   9   0  137.09    9.50
   5  -9   0  147.89    8.60
  -5   9   0  142.39    8.40
  -5   9   0  158.48    9.50
   4  -9   0   31.30    4.80
  -4   9   0   34.40    4.50
  -4   9   0   32.70    5.00
   3  -9   0    5.90    2.70
  -3   9   0    1.50    2.10
  -3   9   0    6.90    2.90
   2  -9   0    5.20    2.80
  -2   9   0    4.00    2.30
  -2   9   0    7.10    2.70
   1  -9   0   12.40    3.30
  -1   9   0   13.10    3.20
   0  -9   0   42.60    4.90
   0   9   0   49.90    4.70
  -1  -9   0  183.38    9.40
   1   9   0  194.78    8.90
  -2  -9   0  274.67   11.50
   2   9   0  275.37   10.90
  -3  -9   0  171.08    9.00
   3   9   0  179.98    8.70
  -4  -9   0   40.90    4.90
   4   9   0   36.70    4.50
  -5  -9   0    3.30    2.50
   5   9   0    4.30    2.30
  -6  -9   0    7.10    2.80
   6   9   0   21.50    4.00
  -7  -9   0    1.10    2.30
   7   9   0    2.10    2.30
  -8  -9   0   31.60    4.60
   8   9   0   25.60    4.50
  -9  -9   0   62.69    6.40
   9   9   0   55.09    5.90
   5 -10   0   19.10    4.40
  -5  10   0   30.60    4.70
   4 -10   0    5.70    3.10
  -4  10   0    2.30    2.50
   3 -10   0   53.69    6.10
  -3  10   0   57.19    5.70
   2 -10   0  202.48   10.60
  -2  10   0  179.88    9.40
   1 -10   0  146.99    9.10
  -1  10   0  145.39    8.30
   0 -10   0   10.50    3.50
   0  10   0    9.20    3.00
  -1 -10   0    5.90    2.90
   1  10   0    6.40    2.80
  -2 -10   0   11.20    3.40
   2  10   0   12.70    3.40
  -3 -10   0   63.19    6.10
   3  10   0   72.89    5.90
  -4 -10   0   10.90    3.40
   4  10   0    7.10    2.70
  -5 -10   0    9.60    3.20
   5  10   0   16.80    3.70
  -6 -10   0    2.40    2.60
   6  10   0    1.20    2.30
   7  10   0   64.39    6.20
   8  10   0   62.69    6.10
   4 -11   0   23.50    5.00
  -4  11   0   16.80    4.20
   3 -11   0   44.10    6.10
  -3  11   0   59.99    6.00
   2 -11   0  107.29    8.30
  -2  11   0   92.99    7.40
   1 -11   0   82.39    7.60
  -1  11   0   88.49    7.00
   0 -11   0   35.40    5.70
   0  11   0   42.20    5.20
  -1 -11   0    1.90    2.90
   1  11   0    3.00    2.50
  -2 -11   0    2.80    3.10
   2  11   0    1.40    2.20
  -3 -11   0    4.40    2.90
   3  11   0   -1.50    2.10
  -4 -11   0    2.60    2.80
   4  11   0    4.70    2.90
  -5 -11   0    3.90    3.40
   5  11   0    1.40    2.40
  -6 -11   0   21.30    4.60
   6  11   0   19.60    4.40
   7  11   0   69.29    6.70
   1 -12   0    7.00    3.70
  -1  12   0    8.20    3.40
   0 -12   0    3.10    3.30
   0  12   0    2.00    2.40
  -1 -12   0   -0.80    2.80
   1  12   0    2.00    2.60
  -2 -12   0    2.10    3.20
   2  12   0    4.90    3.10
  -3 -12   0    0.40    3.10
   3  12   0    2.40    2.70
  -4 -12   0   19.80    5.00
   4  12   0   21.40    4.60
   5  12   0   48.20    6.10
   2  12  -1    3.40    3.00
   6  11  -1   50.49    6.00
  -6 -11   1   64.49    6.80
   5  11  -1   36.20    5.40
  -5 -11   1   32.80    5.20
   4  11  -1    3.60    2.60
  -4 -11   1   -2.20    2.60
   3  11  -1    1.20    2.60
  -3 -11   1    1.80    3.10
   2  11  -1   23.30    4.50
  -2 -11   1   26.60    5.20
   1  11  -1   40.80    5.40
  -1 -11   1   43.10    5.80
   0  11  -1   72.89    6.70
   0 -11   1   79.79    7.50
  -1  11  -1   49.40    5.70
   1 -11   1   56.49    6.80
  -2  11  -1   14.00    3.80
   2 -11   1   14.50    4.30
  -3  11  -1    5.10    3.00
   3 -11   1   13.40    4.30
   8  10  -1   73.19    7.00
   7  10  -1   93.99    7.40
   6  10  -1   66.89    6.20
  -6 -10   1   70.49    6.60
   5  10  -1    8.40    3.00
  -5 -10   1    7.00    3.00
   4  10  -1   11.20    3.50
  -4 -10   1   13.40    3.80
   3  10  -1  164.78    9.20
  -3 -10   1  171.18    9.70
   2  10  -1   85.09    6.70
  -2 -10   1   92.59    7.30
   1  10  -1   92.59    7.00
  -1 -10   1   85.09    7.00
   0  10  -1  104.59    7.40
   0 -10   1  101.49    7.70
  -1  10  -1   18.00    4.00
   1 -10   1    2.10    2.90
  -2  10  -1    7.90    3.00
   2 -10   1    4.50    3.20
  -3  10  -1   -0.90    2.00
   3 -10   1    2.70    2.90
  -4  10  -1    2.80    2.70
   4 -10   1    3.50    3.30
  -5  10  -1    0.30    2.30
   5 -10   1   -4.20    2.60
   9   9  -1  130.99    8.60
  -9  -9   1  122.89    8.90
   8   9  -1   62.89    6.00
  -8  -9   1   68.79    6.40
   7   9  -1   46.00    5.30
   6   9  -1   59.59    5.60
  -6  -9   1   38.80    5.00
   5   9  -1   50.29    5.10
  -5  -9   1   52.89    5.50
   4   9  -1  153.98    8.50
  -4  -9   1  136.09    8.20
   3   9  -1  472.65   15.70
  -3  -9   1  495.15   16.40
   2   9  -1  158.68    8.40
  -2  -9   1  156.58    8.80
   1   9  -1    6.50    2.70
  -1  -9   1    6.10    2.90
   0   9  -1    5.60    2.60
   0  -9   1    1.20    2.60
  -1   9  -1    1.40    2.10
   1  -9   1    1.40    2.40
  -2   9  -1   19.90    3.90
   2  -9   1   21.10    4.40
  -3   9  -1   11.00    3.00
   3  -9   1   16.70    4.00
  -4   9  -1   19.40    4.00
   4  -9   1   15.20    3.80
  -5   9  -1   10.90    3.40
   5  -9   1    8.80    3.40
  -6   9  -1   33.00    4.80
  10   8  -1   24.70    4.70
 -10  -8   1   24.40    5.00
   9   8  -1   39.40    5.10
  -9  -8   1   41.80    5.40
   8   8  -1    7.10    2.70
  -8  -8   1   10.60    3.50
   7   8  -1   64.49    5.70
  -7  -8   1   62.09    5.80
   6   8  -1  101.89    6.80
  -6  -8   1  130.19    7.20
  -6  -8   1  116.09    7.20
   5   8  -1  183.28    9.00
  -5  -8   1  190.48    8.80
  -5  -8   1  181.98    8.90
   4   8  -1   80.09    5.80
  -4  -8   1   76.19    5.80
  -4  -8   1   72.29    5.60
   3   8  -1  299.57   11.30
  -3  -8   1  279.67   11.30
   2   8  -1  211.28    9.30
  -2  -8   1  217.38    9.80
   1   8  -1    2.50    1.90
  -1  -8   1    1.00    2.20
   0   8  -1   25.80    3.60
   0  -8   1   26.00    4.10
  -1   8  -1   46.80    4.60
   1  -8   1   60.09    5.50
  -2   8  -1    4.80    2.20
   2  -8   1   10.30    3.10
  -3   8  -1    1.80    2.00
  -3   8  -1    5.10    2.70
   3  -8   1    0.80    2.40
  -4   8  -1  115.39    7.30
  -4   8  -1  138.99    8.10
   4  -8   1  121.99    7.70
  -5   8  -1   97.69    7.20
  -5   8  -1   91.39    6.60
   5  -8   1   83.19    6.70
  -6   8  -1   61.89    6.40
  -7   8  -1   74.89    7.20
   7  -8   1   75.09    6.40
  -8   8  -1    5.40    3.70
   8  -8   1   13.40    3.70
  11   7  -1  115.29    8.10
 -11  -7   1   90.29    8.20
  10   7  -1    2.50    2.60
 -10  -7   1    4.60    3.20
   9   7  -1   -0.60    1.90
  -9  -7   1    1.10    2.50
   8   7  -1  172.78    8.90
  -8  -7   1  163.58    9.40
   7   7  -1  203.48    9.20
  -7  -7   1  187.38    9.40
   6   7  -1  596.34   17.30
  -6  -7   1  623.94   16.90
  -6  -7   1  610.74   17.90
   5   7  -1  713.63   19.10
  -5  -7   1  723.13   18.90
  -5  -7   1  717.03   19.30
   4   7  -1   71.19    5.20
  -4  -7   1   69.89    5.20
  -4  -7   1   70.29    5.30
   3   7  -1   70.99    5.30
  -3  -7   1   87.09    5.40
  -3  -7   1   75.49    5.50
   2   7  -1    4.10    2.00
  -2  -7   1    4.00    2.30
  -2  -7   1    2.90    2.00
   1   7  -1    8.10    2.30
  -1  -7   1   10.30    2.90
   0   7  -1    7.40    2.10
   0   7  -1    6.20    2.20
   0  -7   1    9.60    2.80
  -1   7  -1  243.38    9.00
  -1   7  -1  250.67    9.50
   1  -7   1  241.98   10.10
  -2   7  -1    4.80    2.20
  -2   7  -1    1.50    1.80
   2  -7   1    1.80    2.40
  -3   7  -1   18.50    3.20
  -3   7  -1   14.40    3.10
   3  -7   1    6.50    2.60
  -4   7  -1  294.37   11.20
  -4   7  -1  281.87   11.40
   4  -7   1  296.17   11.30
  -5   7  -1  235.68   10.10
  -5   7  -1  233.18   10.60
   5  -7   1  222.08    9.90
  -6   7  -1  157.78    9.30
  -7   7  -1    0.70    2.40
   7  -7   1   -0.40    1.90
  -8   7  -1    4.40    3.40
   8  -7   1    3.60    2.70
  -9   7  -1   86.29    8.30
  11   6  -1    9.10    3.50
 -11  -6   1    8.60    3.90
  10   6  -1   25.10    4.50
 -10  -6   1   32.60    5.50
   9   6  -1   70.69    5.90
  -9  -6   1   73.29    6.50
   8   6  -1   62.59    5.40
  -8  -6   1   63.79    6.00
   7   6  -1  129.99    7.00
  -7  -6   1  108.59    7.10
   6   6  -1  600.84   16.60
  -6  -6   1  597.54   17.50
  -6  -6   1  595.94   15.60
   5   6  -1  576.14   15.90
  -5  -6   1  608.84   16.80
  -5  -6   1  584.44   15.50
   4   6  -1    0.60    1.20
   4   6  -1    2.50    1.70
  -4  -6   1    1.00    1.80
  -4  -6   1    2.60    1.90
   3   6  -1  257.47    9.20
   3   6  -1  248.58    7.60
  -3  -6   1  262.27    9.50
  -3  -6   1  247.08    9.00
   2   6  -1   96.29    4.40
   2   6  -1   97.49    5.40
  -2  -6   1  105.19    5.60
  -2  -6   1  104.79    5.90
   1   6  -1  117.49    5.00
   1   6  -1  118.59    5.90
  -1  -6   1  117.69    5.60
  -1  -6   1  120.69    6.60
   0   6  -1  161.88    6.20
   0   6  -1  174.08    7.20
   0  -6   1  160.78    6.00
   0  -6   1  175.38    7.80
  -1   6  -1  264.07    9.40
  -1   6  -1  291.87    9.20
   1  -6   1  270.67   10.10
  -2   6  -1  201.88    7.90
  -2   6  -1  184.88    7.70
   2  -6   1  192.98    8.40
  -3   6  -1   69.39    5.10
  -3   6  -1   67.39    4.80
   3  -6   1   72.39    5.50
  -4   6  -1    9.40    2.50
  -4   6  -1    5.90    2.40
   4  -6   1   10.10    2.80
  -5   6  -1   92.09    6.40
  -5   6  -1   82.19    5.80
   5  -6   1   90.99    5.90
  -6   6  -1   13.60    3.60
   6  -6   1   15.80    3.30
  -7   6  -1    1.60    2.70
   7  -6   1    3.40    2.20
  -8   6  -1  154.98    9.60
   8  -6   1  146.19    8.50
  -9   6  -1  215.98   12.00
   9  -6   1  195.38   10.40
  11   5  -1   15.30    3.70
 -11  -5   1    8.30    3.50
  10   5  -1  269.87   11.50
 -10  -5   1  280.57   12.90
   9   5  -1  365.96   13.00
  -9  -5   1  364.46   14.50
   8   5  -1  386.56   12.60
   8   5  -1  367.06   12.60
  -8  -5   1  368.06   13.90
   7   5  -1  116.89    6.10
   7   5  -1  102.59    6.10
  -7  -5   1  104.59    6.90
   6   5  -1  282.17   10.00
   6   5  -1  285.27    9.40
  -6  -5   1  273.47    8.80
  -6  -5   1  261.77   10.40
   5   5  -1    6.50    1.70
   5   5  -1    3.20    1.70
  -5  -5   1    5.50    2.30
  -5  -5   1    4.30    1.90
   4   5  -1    3.30    1.30
   4   5  -1    2.80    1.60
  -4  -5   1    5.60    2.20
  -4  -5   1    2.20    1.60
   3   5  -1  157.08    5.40
   3   5  -1  167.78    6.70
  -3  -5   1  166.98    6.90
  -3  -5   1  161.98    6.90
   2   5  -1  352.36    9.00
  -2  -5   1  364.96   10.80
  -2  -5   1  360.16   10.50
   1   5  -1  234.88    7.90
   1   5  -1  237.18    6.70
  -1  -5   1  229.08    8.40
  -1  -5   1  224.28    7.50
   0   5  -1    0.00    1.10
   0   5  -1    1.50    1.10
   0  -5   1    2.30    1.30
   0  -5   1    1.10    1.50
  -1   5  -1  417.06   11.60
  -1   5  -1  447.66   11.40
   1  -5   1  437.96    9.90
   1  -5   1  421.36   12.30
  -2   5  -1  885.21   19.90
  -2   5  -1  902.11   20.20
   2  -5   1  859.01   20.40
   2  -5   1  883.01   17.50
  -3   5  -1   65.69    4.30
  -3   5  -1   55.79    4.40
   3  -5   1   62.09    3.10
   3  -5   1   67.49    4.70
  -4   5  -1   53.29    4.20
  -4   5  -1   65.09    4.80
   4  -5   1   56.89    4.60
  -5   5  -1  110.89    6.10
  -5   5  -1  104.29    6.60
   5  -5   1   98.69    5.70
  -6   5  -1   49.40    5.00
   6  -5   1   54.29    4.60
  -7   5  -1  311.67   13.00
   7  -5   1  338.07   12.00
  -8   5  -1  256.47   12.10
   8  -5   1  273.17   11.20
  -9   5  -1  105.59    8.20
   9  -5   1  125.79    7.70
 -10   5  -1   90.39    8.10
  10  -5   1   78.99    6.90
  12   4  -1   39.20    5.30
 -12  -4   1   30.00    5.70
  11   4  -1   21.90    4.10
  11   4  -1   23.90    4.40
 -11  -4   1   20.40    4.40
  10   4  -1  197.08    9.60
  10   4  -1  210.38    9.70
 -10  -4   1  187.88   10.50
   9   4  -1  398.66   13.30
   9   4  -1  374.76   13.20
  -9  -4   1  372.46   14.40
   8   4  -1  583.94   16.50
   8   4  -1  585.54   16.30
  -8  -4   1  581.84   18.00
   7   4  -1    0.60    1.50
   7   4  -1   -1.00    1.20
  -7  -4   1   -2.20    1.80
   6   4  -1  377.76   11.20
   6   4  -1  399.66   11.70
  -6  -4   1  383.86   12.70
  -6  -4   1  385.86   10.00
   5   4  -1  239.08    8.30
   5   4  -1  253.87    8.00
  -5  -4   1  240.78    9.30
  -5  -4   1  251.07    7.60
   4   4  -1  447.86   11.80
   4   4  -1  430.96   10.90
  -4  -4   1  420.26   11.10
  -4  -4   1  455.45   12.70
   3   4  -1  759.02   16.20
   3   4  -1  806.82   17.40
  -3  -4   1  773.62   17.20
  -3  -4   1  785.52   18.30
   2   4  -1  426.16   10.80
   2   4  -1  407.86    9.40
  -2  -4   1  407.96   11.10
  -2  -4   1  422.76   11.10
   1   4  -1   85.29    4.10
   1   4  -1   84.99    3.40
  -1  -4   1   89.69    4.20
  -1  -4   1   86.09    4.50
   0   4  -1    1.50    0.90
   0   4  -1    4.90    1.40
   0  -4   1    0.80    1.20
   0  -4   1    0.70    1.00
  -1   4  -1  182.18    6.00
  -1   4  -1  189.58    6.40
   1  -4   1  187.38    5.10
   1  -4   1  172.28    6.60
  -2   4  -1   95.89    4.60
  -2   4  -1   97.19    4.70
   2  -4   1  101.09    3.60
   2  -4   1  102.59    5.10
  -3   4  -1  128.79    5.60
  -3   4  -1  129.19    4.40
  -3   4  -1  130.99    5.90
   3  -4   1  133.59    5.90
  -4   4  -1   72.59    3.60
  -4   4  -1   67.89    4.80
  -4   4  -1   68.69    4.30
   4  -4   1   72.69    4.50
  -5   4  -1  250.47    7.70
  -5   4  -1  240.18    9.60
   5  -4   1  244.58    8.40
  -6   4  -1  644.44   15.40
  -6   4  -1  597.94   18.00
   6  -4   1  627.84   16.50
  -7   4  -1  570.84   18.00
   7  -4   1  585.34   16.30
  -8   4  -1  161.98    9.20
   8  -4   1  168.28    8.20
  -9   4  -1   34.60    5.00
   9  -4   1   39.00    4.50
 -10   4  -1    0.90    2.70
  10  -4   1    1.50    2.50
  11  -4   1   32.30    4.90
  12   3  -1  163.08    9.20
  12   3  -1  176.28   10.40
 -12  -3   1  167.38   10.80
  11   3  -1  180.28    9.40
  11   3  -1  188.98   10.10
 -11  -3   1  176.98   10.40
  10   3  -1   96.29    6.50
  10   3  -1   95.99    6.90
 -10  -3   1   99.99    7.40
   9   3  -1   33.30    3.90
   9   3  -1   31.70    4.00
  -9  -3   1   40.20    4.80
   8   3  -1   79.59    5.50
   8   3  -1   88.79    5.50
  -8  -3   1   89.89    6.40
   7   3  -1   53.09    4.30
   7   3  -1   53.19    4.10
  -7  -3   1   52.79    5.00
   6   3  -1  247.18    8.50
   6   3  -1  240.88    8.30
  -6  -3   1  247.58    9.60
   5   3  -1  556.94   13.50
   5   3  -1  565.34   13.70
  -5  -3   1  538.95   12.00
  -5  -3   1  533.55   14.80
   4   3  -1  563.14   13.30
   4   3  -1  561.64   12.90
  -4  -3   1  570.64   12.50
  -4  -3   1  574.34   14.60
   3   3  -1  191.08    6.30
   3   3  -1  194.28    5.60
  -3  -3   1  193.88    7.10
  -3  -3   1  192.08    6.10
   2   3  -1   19.80    1.60
   2   3  -1   17.50    2.00
  -2  -3   1   17.40    2.60
  -2  -3   1   20.60    2.10
   1   3  -1  439.06    9.20
  -1  -3   1  440.56   10.40
  -1  -3   1  425.06   10.50
   0   3  -1  354.36    9.00
   0   3  -1  368.76    8.30
   0  -3   1  374.76    9.50
   0  -3   1  368.96    8.30
  -1   3  -1   19.80    2.00
  -1   3  -1   19.80    2.00
   1  -3   1   19.80    1.50
   1  -3   1   19.90    2.30
  -2   3  -1   23.90    1.70
  -2   3  -1   21.30    2.30
  -2   3  -1   25.20    2.30
   2  -3   1   27.30    2.60
  -3   3  -1  498.05   12.00
  -3   3  -1  506.85   12.90
  -3   3  -1  485.65   10.90
   3  -3   1  473.35   11.80
  -4   3  -1  140.79    5.00
  -4   3  -1  138.69    6.30
  -4   3  -1  138.49    5.60
   4  -3   1  129.99    5.30
  -5   3  -1 1097.89   22.50
  -5   3  -1 1074.59   25.10
   5  -3   1 1057.69   22.00
   5  -3   1 1062.49   22.80
  -6   3  -1  726.43   17.30
  -6   3  -1  733.93   19.70
   6  -3   1  729.93   17.70
  -7   3  -1  159.58    8.30
  -7   3  -1  157.18    7.00
   7  -3   1  146.99    7.00
  -8   3  -1   50.79    5.30
  -8   3  -1   64.59    4.90
   8  -3   1   68.69    5.10
  -9   3  -1   84.09    7.00
   9  -3   1   89.39    6.00
 -10   3  -1  117.09    8.60
  10  -3   1  124.89    7.60
 -11   3  -1   95.79    8.30
  11  -3   1   96.49    7.20
  12   2  -1  222.68   10.80
  12   2  -1  208.08   11.40
 -12  -2   1  224.48   12.10
  11   2  -1   97.39    7.30
  11   2  -1   91.69    6.50
 -11  -2   1   86.59    7.30
  10   2  -1   12.80    3.20
  10   2  -1   24.10    3.80
 -10  -2   1   19.10    4.00
   9   2  -1  141.89    7.80
   9   2  -1  146.19    7.40
  -9  -2   1  143.09    8.40
   8   2  -1  305.17   11.10
   8   2  -1  293.57   10.30
  -8  -2   1  284.87   11.50
   7   2  -1  333.17   11.10
   7   2  -1  343.17   10.60
  -7  -2   1  334.17   11.90
   6   2  -1  596.74   14.70
   6   2  -1  594.04   15.30
  -6  -2   1  602.34   16.30
   5   2  -1  121.59    5.20
   5   2  -1  121.39    5.20
  -5  -2   1  118.49    3.70
  -5  -2   1  119.49    6.00
   4   2  -1  152.38    5.40
   4   2  -1  141.29    5.10
  -4  -2   1  133.89    5.90
  -4  -2   1  142.29    4.20
   3   2  -1  147.99    5.10
   3   2  -1  167.18    4.90
  -3  -2   1  162.58    4.70
   2   2  -1    2.10    0.90
   2   2  -1    0.90    0.70
  -2  -2   1    2.00    1.40
  -2  -2   1    0.90    0.80
   1   2  -1  261.07    5.40
   1   2  -1  253.67    6.40
  -1  -2   1  255.37    6.60
  -1  -2   1  256.07    6.80
   0   2  -1 1976.50   34.90
   0   2  -1 1952.80   35.00
   0   2  -1 1922.91   34.20
   0  -2   1 1998.70   34.90
  -1   2  -1  697.43   14.50
  -1   2  -1  730.73   14.30
  -1   2  -1  723.13   14.50
   1  -2   1  728.53   13.80
  -2   2  -1   69.99    2.80
  -2   2  -1   76.69    3.30
  -2   2  -1   69.69    3.40
  -2   2  -1   78.19    3.30
  -3   2  -1 3202.48   54.69
  -3   2  -1 3121.09   56.09
  -3   2  -1 3144.89   58.39
  -4   2  -1  771.42   16.60
  -4   2  -1  787.32   18.30
   4  -2   1  768.32   16.00
   4  -2   1  761.62   16.40
  -5   2  -1  691.93   16.10
  -5   2  -1  708.53   17.90
   5  -2   1  716.73   15.00
   5  -2   1  710.93   16.00
  -6   2  -1  103.19    6.10
  -6   2  -1   93.19    5.00
   6  -2   1  103.69    5.20
  -7   2  -1   47.90    4.60
  -7   2  -1   39.80    3.80
   7  -2   1   49.30    4.10
  -8   2  -1   92.79    5.90
  -8   2  -1   91.89    6.70
   8  -2   1   87.79    5.60
  -9   2  -1  460.35   16.70
  -9   2  -1  507.05   15.60
   9  -2   1  488.15   14.70
 -10   2  -1  157.18    9.70
 -10   2  -1  162.18    8.80
  10  -2   1  154.78    8.20
 -11   2  -1   41.50    5.70
  11  -2   1   44.80    5.10
  12   1  -1   22.40    4.30
  12   1  -1   16.70    4.00
 -12  -1   1   23.60    5.00
  11   1  -1    1.60    2.30
  11   1  -1    3.70    2.40
 -11  -1   1    1.90    2.50
  10   1  -1  139.99    7.70
 -10  -1   1  134.39    8.30
   9   1  -1  316.37   11.40
  -9  -1   1  315.97   12.50
  -9  -1   1  342.67   12.80
   8   1  -1  483.65   14.00
  -8  -1   1  476.05   15.00
  -8  -1   1  489.45   15.50
   7   1  -1  447.46   12.60
  -7  -1   1  443.46   13.90
  -7  -1   1  473.85   13.70
   6   1  -1  253.37    8.30
  -6  -1   1  238.58    9.10
  -6  -1   1  258.07    8.80
   5   1  -1   17.00    2.10
  -5  -1   1   16.10    2.30
  -5  -1   1   19.70    2.70
   4   1  -1    8.60    1.50
  -4  -1   1   10.40    1.00
  -4  -1   1    6.80    1.70
  -4  -1   1    9.20    1.60
   3   1  -1    0.70    0.90
  -3  -1   1   -1.40    1.00
  -3  -1   1   -1.10    0.80
  -3  -1   1   -0.20    0.60
   2   1  -1    6.60    0.90
   2   1  -1    6.00    1.00
  -2  -1   1    9.90    1.60
  -2  -1   1    8.10    1.10
   1   1  -1  574.84   10.30
   1   1  -1  560.24   10.80
   1   1  -1  576.34   11.00
  -1  -1   1  558.34   11.60
   0   1  -1  630.54   12.10
   0   1  -1  638.94   11.40
   0   1  -1  620.14   11.70
   0  -1   1  632.14   12.00
  -1   1  -1   20.50    1.30
  -1   1  -1   20.90    1.40
  -1   1  -1   17.80    1.40
  -1   1  -1   20.60    1.40
  -2   1  -1  594.14   11.70
  -2   1  -1  584.94   11.60
  -2   1  -1  589.24   12.00
  -2   1  -1  586.24   12.70
  -3   1  -1 4518.95   75.19
  -3   1  -1 4578.04   79.99
  -3   1  -1 4339.87   77.89
   3  -1   1 4344.67   74.59
  -4   1  -1  885.31   16.50
  -4   1  -1  846.92   18.20
  -4   1  -1  888.81   19.50
   4  -1   1  831.92   17.30
  -5   1  -1    1.10    1.30
  -5   1  -1    2.50    1.60
   5  -1   1    2.10    1.10
  -6   1  -1   13.90    2.70
  -6   1  -1   12.10    2.40
   6  -1   1   14.70    2.20
  -7   1  -1  393.66   12.30
  -7   1  -1  371.76   13.00
   7  -1   1  423.86   11.60
  -8   1  -1  344.87   12.00
  -8   1  -1  333.27   12.70
   8  -1   1  357.06   11.10
  -9   1  -1  300.67   12.70
  -9   1  -1  320.57   12.20
   9  -1   1  317.27   11.10
 -10   1  -1   88.39    6.70
 -10   1  -1   85.79    7.10
  10  -1   1   94.29    6.10
 -11   1  -1   21.40    4.40
 -11   1  -1   18.90    4.40
  11  -1   1   17.80    3.60
 -12   1  -1   -3.10    2.30
  12   0  -1   23.70    4.30
 -12   0   1   29.80    5.50
  11   0  -1   79.79    6.20
 -11   0   1   74.99    7.00
 -11   0   1   73.99    6.80
  10   0  -1  136.69    7.40
 -10   0   1  114.69    7.80
 -10   0   1  137.69    8.40
   9   0  -1  325.37   11.40
  -9   0   1  309.77   12.30
  -9   0   1  317.07   12.40
   8   0  -1  253.87    9.40
  -8   0   1  245.98   10.20
  -8   0   1  256.07   10.30
   7   0  -1   80.49    4.80
  -7   0   1   70.99    5.10
  -7   0   1   77.09    5.30
   6   0  -1  195.98    7.10
  -6   0   1  198.38    7.80
  -6   0   1  200.38    8.00
   5   0  -1   27.30    2.50
  -5   0   1   26.50    2.80
  -5   0   1   30.90    3.10
   4   0  -1  449.76   10.80
  -4   0   1  462.15   11.70
  -4   0   1  447.66   11.40
   3   0  -1  126.69    4.30
  -3   0   1  122.29    4.50
  -3   0   1  128.19    4.80
   2   0  -1 3506.75   58.59
   2   0  -1 3410.96   58.39
  -2   0   1 3612.04   61.69
  -2   0   1 3411.46   61.49
   1   0  -1  260.87    5.40
   1   0  -1  261.97    5.00
  -1   0   1  266.17    5.40
  -1   0   1  257.67    6.00
   0   0  -1 1225.28   21.40
   0   0   1 1279.47   22.10
  -1   0  -1  440.66    8.40
  -1   0  -1  444.26    8.90
  -1   0  -1  453.55    8.00
  -2   0  -1  667.63   13.40
  -2   0  -1  677.53   12.30
   2   0   1  678.13   12.40
  -3   0  -1 1560.74   27.20
  -3   0  -1 1571.74   29.50
  -3   0  -1 1587.84   30.30
   3   0   1 1557.74   27.60
  -4   0  -1   24.60    2.40
  -4   0  -1   25.20    2.50
  -4   0  -1   23.70    1.40
   4   0   1   20.80    1.90
  -5   0  -1   18.90    2.50
  -5   0  -1   17.90    2.50
  -5   0  -1   18.80    1.40
   5   0   1   18.60    2.10
  -6   0  -1  989.50   22.50
  -6   0  -1  992.40   23.40
   6   0   1 1007.20   20.80
  -7   0  -1  781.12   19.80
  -7   0  -1  787.22   20.50
   7   0   1  797.42   18.10
  -8   0  -1   89.79    6.30
  -8   0  -1   97.99    6.30
   8   0   1   93.99    5.40
  -9   0  -1   96.59    6.60
  -9   0  -1  100.29    7.10
   9   0   1  111.99    6.20
 -10   0  -1   62.49    6.10
 -10   0  -1   78.39    6.50
  10   0   1   69.09    5.30
 -11   0  -1    1.90    2.60
  11   0   1    2.50    2.50
  11   0   1   -1.50    1.80
 -12   0  -1    7.40    3.30
  12   0   1    2.40    2.80
  12  -1  -1  238.28   11.30
 -12   1   1  261.67   13.30
 -12   1   1  261.47   12.70
  11  -1  -1  307.97   12.40
 -11   1   1  325.77   14.20
 -11   1   1  340.97   14.00
  10  -1  -1  179.38    8.70
 -10   1   1  153.08    8.90
 -10   1   1  166.78    9.60
   9  -1  -1   70.89    5.30
  -9   1   1   74.09    6.30
  -9   1   1   83.09    6.10
   8  -1  -1    4.00    2.00
  -8   1   1   -0.70    1.60
  -8   1   1    2.80    2.10
   7  -1  -1  113.19    5.80
  -7   1   1  124.19    6.40
  -7   1   1  112.99    6.50
   6  -1  -1   20.90    2.50
  -6   1   1   15.20    2.80
  -6   1   1   19.70    3.00
   5  -1  -1  473.75   11.80
  -5   1   1  473.25   12.40
  -5   1   1  453.15   12.80
   4  -1  -1   24.60    1.10
   4  -1  -1   24.70    2.20
  -4   1   1   18.10    2.40
   3  -1  -1  310.67    6.00
  -3   1   1  307.87    8.40
  -3   1   1  310.07    8.00
   2  -1  -1   37.10    1.50
   2  -1  -1   38.10    2.00
  -2   1   1   31.40    2.10
  -2   1   1   39.80    2.20
   1  -1  -1  110.99    3.00
   1  -1  -1  116.79    2.80
  -1   1   1  116.29    3.30
  -1   1   1  116.89    3.10
   0  -1  -1 3777.92   67.59
   0  -1  -1 3940.61   67.99
   0   1   1 3917.71   69.99
   0   1   1 3916.01   64.89
  -1  -1  -1 1616.04   28.10
  -1  -1  -1 1638.44   29.00
   1   1   1 1666.13   27.00
  -2  -1  -1  226.78    5.80
  -2  -1  -1  226.18    4.80
   2   1   1  217.18    5.90
   2   1   1  232.38    4.90
  -3  -1  -1    4.40    0.80
  -3  -1  -1    9.10    1.60
   3   1   1    6.50    1.10
   3   1   1    6.00    1.40
  -4  -1  -1   79.29    2.40
  -4  -1  -1   84.69    4.10
  -4  -1  -1   84.09    4.10
   4   1   1   79.09    3.30
  -5  -1  -1 1554.84   27.10
  -5  -1  -1 1582.14   31.80
   5   1   1 1573.14   29.20
  -6  -1  -1 1638.14   34.70
  -6  -1  -1 1696.13   35.30
   6   1   1 1726.33   32.00
  -7  -1  -1  473.75   14.10
  -7  -1  -1  441.26   13.70
   7   1   1  434.26   11.80
  -8  -1  -1   13.50    3.00
   8   1   1   15.30    2.60
  -9  -1  -1   19.00    3.80
   9   1   1   11.40    3.20
   9   1   1   15.90    2.90
 -10  -1  -1   26.50    4.60
  10   1   1   40.00    4.90
  10   1   1   30.30    3.80
 -11  -1  -1    1.40    2.50
  11   1   1    8.50    3.20
  11   1   1    6.50    2.60
 -12  -1  -1    5.40    3.30
  12   1   1    4.70    3.20
  12  -2  -1  151.98    9.20
 -12   2   1  139.19    9.90
  11  -2  -1  218.08   10.50
 -11   2   1  221.48   11.90
  10  -2  -1   42.90    4.70
 -10   2   1   42.00    5.30
 -10   2   1   47.00    5.20
   9  -2  -1    2.60    2.10
  -9   2   1    0.00    2.10
  -9   2   1    1.80    2.00
   8  -2  -1    0.60    1.50
  -8   2   1   -0.10    1.90
  -8   2   1    0.50    1.60
   7  -2  -1   46.80    4.00
  -7   2   1   37.40    4.30
  -7   2   1   44.70    4.10
   6  -2  -1  367.86   10.80
  -6   2   1  355.46   12.00
  -6   2   1  371.36   10.90
   5  -2  -1  701.33   13.50
   5  -2  -1  704.93   16.10
  -5   2   1  695.23   17.60
  -5   2   1  701.83   16.20
   4  -2  -1 1208.98   23.50
   4  -2  -1 1195.48   21.60
  -4   2   1 1182.28   25.40
  -4   2   1 1174.28   23.60
   3  -2  -1    4.40    1.00
   3  -2  -1    4.90    1.10
  -3   2   1    4.60    1.40
  -3   2   1    7.20    1.30
   2  -2  -1  298.67    7.30
   2  -2  -1  321.17    7.10
  -2   2   1  301.57    6.70
  -2   2   1  308.87    8.10
   1  -2  -1   77.99    2.90
  -1   2   1   80.69    2.00
  -1   2   1   81.89    3.20
  -1   2   1   76.39    2.70
   0  -2  -1   59.99    1.50
   0  -2  -1   55.99    2.40
   0   2   1   64.29    2.50
   0   2   1   59.19    2.10
  -1  -2  -1 4235.18   71.89
  -1  -2  -1 4011.20   70.59
   1   2   1 4269.97   73.49
   1   2   1 4184.38   70.09
  -2  -2  -1   49.70    2.30
  -2  -2  -1   51.69    2.60
   2   2   1   59.49    2.20
  -3  -2  -1  157.78    4.30
  -3  -2  -1  162.38    5.50
   3   2   1  169.98    5.50
   3   2   1  165.78    4.50
  -4  -2  -1 1380.66   27.30
  -4  -2  -1 1322.97   24.00
   4   2   1 1330.97   24.70
   4   2   1 1355.76   27.30
  -5  -2  -1 1042.00   19.30
  -5  -2  -1 1080.89   23.50
   5   2   1 1096.19   23.50
   5   2   1 1072.89   21.10
  -6  -2  -1  574.34   15.60
   6   2   1  587.94   13.70
   6   2   1  584.44   15.70
  -7  -2  -1  278.47   10.50
   7   2   1  283.17    8.90
   7   2   1  287.67   10.50
  -8  -2  -1   11.20    3.10
   8   2   1    1.80    1.50
   8   2   1    1.10    1.90
  -9  -2  -1   10.40    3.00
   9   2   1   17.30    3.60
   9   2   1    8.00    2.30
 -10  -2  -1   79.99    6.60
  10   2   1   87.19    5.60
  10   2   1   67.99    6.10
 -11  -2  -1  111.99    8.20
  11   2   1  114.19    8.20
 -12  -2  -1   -0.20    2.80
  12   2   1    3.10    2.90
  11  -3  -1   13.80    3.60
 -11   3   1   12.10    4.10
  10  -3  -1   14.00    3.40
 -10   3   1   16.00    4.10
   9  -3  -1  126.79    7.30
  -9   3   1  109.19    7.80
   8  -3  -1   72.99    5.30
  -8   3   1   87.99    5.50
  -8   3   1   69.69    6.00
   7  -3  -1   85.59    5.50
  -7   3   1   83.49    5.10
  -7   3   1   84.39    6.30
   6  -3  -1   23.80    3.10
  -6   3   1   17.80    3.30
  -6   3   1   22.30    2.70
   5  -3  -1    9.90    2.20
   5  -3  -1    7.20    1.50
  -5   3   1    9.20    1.80
  -5   3   1    5.50    2.10
   4  -3  -1  716.33   14.90
   4  -3  -1  731.33   16.20
  -4   3   1  706.43   15.10
  -4   3   1  720.63   17.70
   3  -3  -1  852.11   17.80
   3  -3  -1  842.02   17.20
  -3   3   1  871.41   16.70
  -3   3   1  886.81   19.50
   2  -3  -1 1051.09   20.30
  -2   3   1 1051.59   21.80
  -2   3   1 1048.40   18.80
  -2   3   1 1024.20   20.20
  -1   3   1  159.08    5.30
  -1   3   1  154.68    4.80
   0  -3  -1 1271.07   21.90
   0  -3  -1 1237.18   23.80
   0   3   1 1255.07   24.30
   0   3   1 1281.97   22.90
  -1  -3  -1  439.96   10.10
  -1  -3  -1  441.76    9.10
   1   3   1  443.56   10.00
   1   3   1  442.16    9.20
  -2  -3  -1 3661.03   64.19
  -2  -3  -1 3699.03   65.59
   2   3   1 3752.22   62.59
   2   3   1 3785.32   66.79
  -3  -3  -1 2858.41   50.79
  -3  -3  -1 2949.70   52.99
   3   3   1 2965.20   49.99
   3   3   1 2882.11   53.49
  -4  -3  -1 1537.35   28.30
  -4  -3  -1 1591.04   31.00
   4   3   1 1544.35   30.90
   4   3   1 1533.15   28.40
  -5  -3  -1  133.89    4.30
  -5  -3  -1  146.39    6.20
   5   3   1  135.39    5.90
   5   3   1  130.59    5.00
  -6  -3  -1    2.10    1.70
  -6  -3  -1    3.40    1.00
   6   3   1    4.60    1.80
   6   3   1    4.60    1.40
  -7  -3  -1   11.10    2.70
   7   3   1   13.20    2.30
   7   3   1    7.60    2.20
  -8  -3  -1  343.37   12.70
   8   3   1  356.56   10.90
   8   3   1  345.97   12.40
  -9  -3  -1   -1.00    2.00
   9   3   1    6.00    2.20
   9   3   1    2.70    2.20
 -10  -3  -1   13.00    3.60
  10   3   1   18.70    3.40
  10   3   1   13.50    3.40
 -11  -3  -1   98.99    7.80
  11   3   1  109.89    8.00
 -12  -3  -1   43.40    5.80
  12   3   1   48.80    5.90
  11  -4  -1    2.50    2.90
 -11   4   1    3.40    3.00
  10  -4  -1   19.00    3.90
 -10   4   1   16.20    4.30
   9  -4  -1   92.19    6.50
  -9   4   1  117.49    8.30
   8  -4  -1  249.28   10.30
  -8   4   1  254.77   11.80
   7  -4  -1  210.58    8.80
  -7   4   1  205.78    9.90
   6  -4  -1   37.00    3.70
  -6   4   1   43.10    3.40
  -6   4   1   43.50    4.70
   5  -4  -1   -0.10    1.20
   5  -4  -1    0.10    1.20
  -5   4   1    1.10    1.10
  -5   4   1    0.10    1.60
   4  -4  -1    3.90    1.50
   4  -4  -1    9.50    1.90
  -4   4   1    3.90    1.80
  -4   4   1    3.80    1.10
   3  -4  -1  205.28    6.80
  -3   4   1  214.98    7.10
  -3   4   1  214.28    7.80
  -3   4   1  210.48    5.10
   2  -4  -1   33.10    2.80
  -2   4   1   38.70    1.30
  -2   4   1   38.40    3.10
  -2   4   1   36.60    2.70
   1  -4  -1  193.58    6.40
  -1   4   1  197.48    6.10
  -1   4   1  194.18    6.60
   0  -4  -1  163.78    3.70
   0  -4  -1  170.28    5.90
   0   4   1  157.78    5.20
   0   4   1  167.88    5.60
  -1  -4  -1 1270.77   24.70
  -1  -4  -1 1286.07   23.20
   1   4   1 1209.18   23.30
   1   4   1 1236.18   24.60
  -2  -4  -1 2704.03   48.80
  -2  -4  -1 2772.22   49.00
   2   4   1 2711.33   47.30
   2   4   1 2686.83   49.99
  -3  -4  -1 1047.60   21.20
  -3  -4  -1  990.90   20.50
   3   4   1 1024.40   21.50
   3   4   1 1000.50   19.90
  -4  -4  -1  592.54   14.50
  -4  -4  -1  566.04   13.20
   4   4   1  589.24   13.30
   4   4   1  596.94   14.40
  -5  -4  -1    5.00    1.40
  -5  -4  -1    3.20    1.70
   5   4   1    3.90    1.50
   5   4   1    4.40    1.40
  -6  -4  -1   76.09    3.60
  -6  -4  -1   72.69    5.00
   6   4   1   81.89    5.00
   6   4   1   76.49    4.20
  -7  -4  -1  179.48    8.40
   7   4   1  179.18    8.00
   7   4   1  192.08    7.30
  -8  -4  -1  456.85   15.00
   8   4   1  442.16   14.30
   8   4   1  449.46   12.80
  -9  -4  -1  163.58    9.10
   9   4   1  154.68    7.40
   9   4   1  170.68    8.70
 -10  -4  -1   10.60    3.40
  10   4   1   10.60    3.10
  10   4   1   11.10    2.90
 -11  -4  -1   30.50    4.90
  11   4   1   42.30    5.40
 -12  -4  -1   16.60    4.40
  12   4   1   15.60    4.10
  10  -5  -1   57.29    5.80
 -10   5   1   50.79    6.60
   9  -5  -1   41.70    4.80
  -9   5   1   25.10    4.90
   8  -5  -1   28.20    4.00
  -8   5   1   41.60    5.30
   7  -5  -1   31.30    3.90
  -7   5   1   24.80    4.10
   6  -5  -1  208.18    8.70
  -6   5   1  199.58    9.70
   5  -5  -1   49.40    4.10
   5  -5  -1   38.90    3.60
  -5   5   1   42.20    4.40
   4  -5  -1   10.80    2.20
  -4   5   1   10.70    2.30
  -4   5   1   11.40    2.70
   3  -5  -1    4.70    1.80
  -3   5   1    1.40    1.20
  -3   5   1    3.50    1.80
   2  -5  -1    3.00    1.50
  -2   5   1    2.00    1.30
  -2   5   1    0.60    1.30
   1  -5  -1 1155.88   23.90
  -1   5   1 1135.99   22.90
  -1   5   1 1119.49   24.20
   0  -5  -1 1594.44   28.10
   0  -5  -1 1597.04   31.40
   0   5   1 1594.14   30.10
   0   5   1 1597.04   31.60
  -1  -5  -1  684.93   16.10
  -1  -5  -1  694.93   13.90
   1   5   1  705.33   15.20
   1   5   1  681.23   15.60
  -2  -5  -1  811.62   16.80
  -2  -5  -1  822.12   18.20
   2   5   1  798.22   17.10
   2   5   1  809.12   17.80
  -3  -5  -1  131.99    5.30
  -3  -5  -1  129.29    5.70
   3   5   1  135.79    5.30
   3   5   1  127.69    5.40
  -4  -5  -1   59.09    3.90
  -4  -5  -1   52.89    3.80
   4   5   1   53.19    3.40
   4   5   1   58.29    3.80
  -5  -5  -1  375.96   11.40
  -5  -5  -1  373.16   10.30
   5   5   1  363.86   10.30
   5   5   1  383.46   11.40
  -6  -5  -1  396.96   12.70
  -6  -5  -1  413.26   10.90
   6   5   1  413.66   11.60
   6   5   1  420.06   12.60
  -7  -5  -1   -2.20    1.60
   7   5   1    1.20    1.40
   7   5   1    2.70    1.90
  -8  -5  -1  287.07   11.60
   8   5   1  287.17   10.10
   8   5   1  274.47   10.90
  -9  -5  -1  238.78   11.10
   9   5   1  244.98   10.80
   9   5   1  249.97    9.60
 -10  -5  -1    1.60    2.40
  10   5   1   -2.20    1.70
 -11  -5  -1    7.80    3.40
  11   5   1    1.30    2.10
 -12  -5  -1    4.70    3.50
  12   5   1   -2.20    2.10
  10  -6  -1   53.49    5.80
 -10   6   1   49.70    6.60
   9  -6  -1   41.70    5.10
  -9   6   1   37.50    5.90
   8  -6  -1    4.00    2.40
  -8   6   1    1.00    2.60
   7  -6  -1   -1.30    1.60
  -7   6   1   -0.70    2.30
   6  -6  -1   -0.60    1.50
  -6   6   1   -0.70    1.80
   5  -6  -1   23.10    3.30
   5  -6  -1   22.00    3.20
  -5   6   1   24.00    4.20
   4  -6  -1   65.59    4.70
  -4   6   1   53.39    4.30
  -4   6   1   49.90    4.80
   3  -6  -1   67.99    4.80
  -3   6   1   63.29    4.80
  -3   6   1   65.09    4.40
   2  -6  -1  334.77   10.60
  -2   6   1  348.87   11.10
  -2   6   1  323.97   10.20
   1  -6  -1 1217.68   26.30
  -1   6   1 1181.28   25.10
  -1   6   1 1268.07   26.70
   0  -6  -1  823.22   19.70
   0  -6  -1  865.21   15.80
   0   6   1  877.01   19.50
   0   6   1  837.22   18.80
  -1  -6  -1  103.59    3.80
  -1  -6  -1   95.59    5.30
   1   6   1  105.79    5.00
   1   6   1  106.49    4.90
  -2  -6  -1  105.49    5.50
  -2  -6  -1  106.39    4.40
   2   6   1  100.29    4.90
   2   6   1  100.09    4.80
  -3  -6  -1   78.99    4.20
  -3  -6  -1   76.39    4.70
   3   6   1   79.19    4.40
   3   6   1   72.29    4.30
  -4  -6  -1  394.06   11.30
  -4  -6  -1  396.36   11.50
   4   6   1  379.86   11.30
   4   6   1  394.76   11.10
  -5  -6  -1  515.55   14.50
  -5  -6  -1  534.05   14.00
   5   6   1  534.15   14.60
   5   6   1  542.05   14.00
  -6  -6  -1  407.36   11.60
  -6  -6  -1  404.16   13.00
   6   6   1  420.76   12.90
   6   6   1  423.36   12.20
  -7  -6  -1   62.59    5.30
   7   6   1   59.99    5.00
   7   6   1   51.69    4.40
  -8  -6  -1  101.49    6.90
   8   6   1  103.29    6.10
   8   6   1   92.49    6.40
  -9  -6  -1   19.00    4.10
   9   6   1   21.50    3.60
   9   6   1   20.60    3.80
 -10  -6  -1    1.20    2.30
  10   6   1    3.80    2.40
 -11  -6  -1   -1.50    2.40
  11   6   1   -1.30    2.00
   9  -7  -1   -0.50    2.20
  -9   7   1    1.20    3.10
   8  -7  -1    2.30    2.50
  -8   7   1    9.10    3.70
   7  -7  -1   20.40    3.90
  -7   7   1   17.60    4.10
   6  -7  -1    0.70    2.10
  -6   7   1    0.50    2.20
   5  -7  -1    0.10    2.00
  -5   7   1    0.10    2.20
   4  -7  -1   39.00    4.40
  -4   7   1   41.90    4.60
  -4   7   1   39.20    4.00
   3  -7  -1  387.86   12.30
  -3   7   1  372.66   12.90
  -3   7   1  342.17   11.60
   2  -7  -1  413.76   12.90
  -2   7   1  401.06   12.30
  -2   7   1  421.66   13.20
   1  -7  -1  396.06   12.60
  -1   7   1  396.06   12.40
  -1   7   1  408.06   12.00
   0  -7  -1  414.96   13.00
   0   7   1  436.96   12.40
   0   7   1  437.96   12.60
  -1  -7  -1   -0.10    1.70
   1   7   1    0.50    1.40
   1   7   1   -1.00    1.10
  -2  -7  -1  196.68    8.20
  -2  -7  -1  189.48    6.30
   2   7   1  202.48    7.70
   2   7   1  183.38    7.30
  -3  -7  -1  757.02   17.20
  -3  -7  -1  748.53   18.80
   3   7   1  746.53   17.90
   3   7   1  741.83   18.20
  -4  -7  -1  639.94   16.10
  -4  -7  -1  632.34   16.80
   4   7   1  657.63   16.40
   4   7   1  644.04   16.50
  -5  -7  -1  209.88    8.40
  -5  -7  -1  203.38    8.40
   5   7   1  186.58    7.90
   5   7   1  208.88    8.40
  -6  -7  -1  229.58    8.70
  -6  -7  -1  212.88    9.10
   6   7   1  209.98    8.60
   6   7   1  241.48    9.40
  -7  -7  -1   14.70    3.40
   7   7   1   21.20    3.50
   7   7   1   20.70    3.40
  -8  -7  -1   16.00    3.70
   8   7   1   18.20    3.40
   8   7   1   16.10    3.40
  -9  -7  -1   -0.50    2.10
   9   7   1    2.20    2.30
 -10  -7  -1    5.80    3.20
 -11  -7  -1   -0.20    2.90
   8  -8  -1   -2.60    2.40
  -8   8   1    1.80    3.00
   7  -8  -1    7.40    2.90
  -7   8   1   20.20    4.80
   6  -8  -1  114.19    7.50
  -6   8   1  134.79    9.00
   5  -8  -1   79.69    5.80
  -5   8   1   62.89    6.00
  -5   8   1   61.79    5.30
   4  -8  -1  120.49    7.20
  -4   8   1  118.99    7.60
  -4   8   1  116.29    7.00
   3  -8  -1  287.47   11.30
  -3   8   1  313.57   12.00
  -3   8   1  306.67   11.20
   2  -8  -1  104.89    6.60
  -2   8   1   94.69    5.90
  -2   8   1   94.29    6.20
   1  -8  -1   -1.10    1.80
  -1   8   1    0.80    1.80
  -1   8   1   -1.60    1.50
   0  -8  -1   21.10    3.70
   0   8   1   20.50    3.30
   0   8   1   15.60    2.90
  -1  -8  -1  155.58    8.00
   1   8   1  153.78    7.10
   1   8   1  159.58    7.20
  -2  -8  -1  261.27   10.20
   2   8   1  263.77    9.40
   2   8   1  255.57    9.40
  -3  -8  -1  278.07   10.70
   3   8   1  296.77   10.10
   3   8   1  287.57   10.20
  -4  -8  -1  331.47   11.90
  -4  -8  -1  353.86   10.80
   4   8   1  343.07   11.30
   4   8   1  332.17   11.30
  -5  -8  -1   91.69    5.80
  -5  -8  -1  103.29    6.40
   5   8   1   96.29    5.90
   5   8   1  100.99    6.00
  -6  -8  -1   54.09    4.90
  -6  -8  -1   48.90    4.50
   6   8   1   45.30    4.40
   6   8   1   44.00    4.20
  -7  -8  -1   32.00    4.30
   7   8   1   32.00    4.10
   7   8   1   29.70    3.90
  -8  -8  -1   -0.30    2.20
   8   8   1    0.30    2.00
  -9  -8  -1    2.30    2.80
 -10  -8  -1   36.70    5.20
   7  -9  -1    6.10    2.90
  -7   9   1   12.90    4.10
   6  -9  -1   82.59    6.70
  -6   9   1   93.79    8.00
   5  -9  -1  113.69    7.30
  -5   9   1  112.89    8.20
  -5   9   1  102.89    7.10
   4  -9  -1  126.09    7.80
  -4   9   1  122.09    8.30
  -4   9   1  133.49    7.80
   3  -9  -1  153.18    8.40
  -3   9   1  146.59    8.60
  -3   9   1  150.68    8.10
   2  -9  -1   38.90    4.90
  -2   9   1   39.50    4.30
  -2   9   1   41.10    4.80
   1  -9  -1  133.39    7.90
  -1   9   1  141.89    7.70
  -1   9   1  120.99    7.00
   0  -9  -1  495.55   16.10
   0   9   1  491.45   15.00
   0   9   1  489.05   14.90
  -1  -9  -1  753.22   20.90
   1   9   1  768.52   19.90
   1   9   1  772.62   20.00
  -2  -9  -1  259.77   10.80
   2   9   1  232.58    9.60
   2   9   1  245.18    9.50
  -3  -9  -1   30.30    4.60
   3   9   1   38.80    4.00
   3   9   1   30.00    3.80
  -4  -9  -1    4.00    2.40
   4   9   1    1.90    2.00
  -5  -9  -1    2.00    2.20
   5   9   1   -0.80    1.60
  -6  -9  -1   42.10    4.90
   6   9   1   45.50    4.70
  -7  -9  -1   54.49    5.40
   7   9   1   39.80    4.60
  -8  -9  -1    6.60    2.80
  -9  -9  -1    1.10    2.60
 -10  -9  -1   35.10    5.20
   6 -10  -1   37.40    5.10
  -6  10   1   59.69    6.90
   5 -10  -1   22.30    4.50
  -5  10   1   23.50    5.00
  -5  10   1   22.20    4.30
   4 -10  -1    3.80    2.70
  -4  10   1    2.90    2.30
  -4  10   1    3.50    3.00
   3 -10  -1   15.90    4.00
  -3  10   1   14.10    3.70
  -3  10   1   14.30    3.40
   2 -10  -1   13.40    3.70
  -2  10   1   16.60    3.90
  -2  10   1   13.80    3.30
   1 -10  -1   30.60    5.00
  -1  10   1   32.50    4.30
  -1  10   1   33.30    4.60
   0 -10  -1  170.88    9.30
   0  10   1  172.68    8.70
  -1 -10  -1  239.18   11.10
   1  10   1  254.07   10.60
  -2 -10  -1  170.18    9.40
   2  10   1  193.08    9.20
  -3 -10  -1    9.00    3.20
   3  10   1    4.90    2.40
  -4 -10  -1    1.40    2.30
   4  10   1    0.10    1.70
  -5 -10  -1   19.40    4.00
   5  10   1   17.50    3.80
  -6 -10  -1   18.40    3.90
   6  10   1   17.70    3.80
   7  10   1  153.18    8.60
   4 -11  -1   22.90    4.90
  -4  11   1   25.40    4.60
   3 -11  -1  193.78   10.70
  -3  11   1  188.38   10.10
   2 -11  -1  191.18   10.70
  -2  11   1  205.58   10.50
   1 -11  -1  160.08    9.60
  -1  11   1  137.59    8.40
   0 -11  -1   44.20    5.70
   0  11   1   32.00    4.60
  -1 -11  -1   -0.30    2.60
   1  11   1    4.30    2.50
  -2 -11  -1    1.70    2.80
   2  11   1    6.60    2.80
  -3 -11  -1    6.40    3.30
   3  11   1    8.50    3.20
  -4 -11  -1   59.69    6.20
   4  11   1   60.19    5.80
  -5 -11  -1   12.00    3.70
   5  11   1   18.30    4.10
  -6 -11  -1    3.20    2.90
   6  11   1    4.30    2.80
   2 -12  -1  140.99    9.70
  -2  12   1  136.89    9.00
   1 -12  -1   56.19    6.60
  -1  12   1   72.19    6.70
   0 -12  -1   44.50    5.90
   0  12   1   29.90    5.00
  -1 -12  -1    0.50    2.80
   1  12   1    4.60    2.70
  -2 -12  -1   35.30    5.50
   2  12   1   24.60    4.70
  -3 -12  -1   77.49    7.40
   3  12   1   60.29    6.20
  -4 -12  -1  111.79    8.40
   4  12   1  109.79    7.80
  -5 -12  -1   79.79    7.60
   5  12   1   84.19    7.20
  -6 -12  -1    2.80    3.20
   6  12   1    4.70    3.00
   5  11  -2   27.00    5.10
  -5 -11   2   20.00    4.90
   4  11  -2   54.59    6.20
  -4 -11   2   53.69    6.70
   3  11  -2    4.40    3.10
  -3 -11   2    6.40    3.60
   2  11  -2   -0.70    2.50
  -2 -11   2   -0.60    3.10
   1  11  -2   40.50    5.50
  -1 -11   2   42.00    5.90
   0  11  -2  117.79    8.50
  -1  11  -2  159.68    9.80
   1 -11   2  158.28   10.50
   7  10  -2    5.70    3.20
   6  10  -2   31.60    4.80
  -6 -10   2   24.90    4.90
   5  10  -2    2.60    2.60
  -5 -10   2    0.90    2.80
   4  10  -2    7.80    3.30
  -4 -10   2   13.60    3.90
   3  10  -2   38.70    5.00
  -3 -10   2   41.00    5.80
   2  10  -2  120.99    8.20
  -2 -10   2  106.29    8.30
   1  10  -2   45.20    5.20
  -1 -10   2   38.20    5.40
   0  10  -2  193.28   10.40
   0 -10   2  198.88   11.10
  -1  10  -2   71.49    6.30
   1 -10   2   56.79    6.60
  -2  10  -2    7.40    3.00
   2 -10   2    0.30    2.90
  -3  10  -2    0.70    2.30
   3 -10   2    4.70    3.50
  -4  10  -2   50.49    5.80
   4 -10   2   49.30    6.20
   8   9  -2   18.00    4.10
  -8  -9   2    8.10    3.40
   7   9  -2   17.60    4.00
   6   9  -2    2.40    2.40
  -6  -9   2    4.40    3.00
   5   9  -2   50.89    5.30
  -5  -9   2   51.69    5.40
   4   9  -2    0.10    2.20
  -4  -9   2    2.80    2.60
   3   9  -2  218.08   10.40
  -3  -9   2  204.58   10.40
   2   9  -2  425.86   15.20
  -2  -9   2  438.06   16.00
   1   9  -2  150.38    8.50
  -1  -9   2  137.99    8.80
   0   9  -2   17.10    3.60
   0  -9   2   15.30    3.80
  -1   9  -2   -0.80    1.70
   1  -9   2   -4.10    2.00
  -2   9  -2    0.20    2.00
   2  -9   2    1.50    2.60
  -3   9  -2   60.79    5.80
   3  -9   2   56.59    6.10
  -4   9  -2  197.48   10.20
   4  -9   2  210.28   11.20
  -5   9  -2   38.50    5.10
   5  -9   2   38.40    5.50
  -6   9  -2   16.50    4.20
   9   8  -2    3.60    2.70
  -9  -8   2    2.00    3.10
   8   8  -2   14.80    3.70
  -8  -8   2   13.30    3.90
   7   8  -2    2.80    2.40
  -7  -8   2    0.10    2.40
   6   8  -2   74.49    6.20
  -6  -8   2   83.19    6.40
  -6  -8   2   72.89    6.30
   5   8  -2  100.69    6.90
  -5  -8   2   91.99    6.70
  -5  -8   2   94.09    6.80
   4   8  -2   84.29    6.40
  -4  -8   2   96.29    6.90
   3   8  -2  196.68    9.30
  -3  -8   2  195.88    9.60
   2   8  -2  435.06   14.50
  -2  -8   2  409.96   14.60
   1   8  -2    5.40    2.30
  -1  -8   2    6.10    2.70
   0   8  -2   13.60    3.10
   0  -8   2   13.70    3.70
  -1   8  -2   46.20    4.70
   1  -8   2   45.60    5.20
  -2   8  -2  134.69    7.70
   2  -8   2  143.79    8.50
  -3   8  -2  135.09    7.80
   3  -8   2  136.19    8.30
  -4   8  -2   90.29    6.60
   4  -8   2   80.59    6.60
  -5   8  -2   42.50    4.90
   5  -8   2   52.69    5.80
  -6   8  -2    6.10    2.90
   7  -8   2   15.60    4.00
  10   7  -2   -0.10    2.10
 -10  -7   2    2.30    2.90
   9   7  -2    7.50    3.10
  -9  -7   2    6.30    3.50
   8   7  -2   10.50    3.10
  -8  -7   2   14.40    3.90
   7   7  -2   87.39    6.30
  -7  -7   2   78.79    6.60
   6   7  -2    5.90    2.40
  -6  -7   2    1.30    2.30
  -6  -7   2    2.00    2.10
   5   7  -2  362.06   13.00
  -5  -7   2  397.66   13.60
  -5  -7   2  397.96   13.20
   4   7  -2  331.87   12.10
  -4  -7   2  330.07   11.90
  -4  -7   2  341.37   12.20
   3   7  -2   77.49    5.70
  -3  -7   2   84.09    6.00
  -3  -7   2  101.19    6.30
   2   7  -2   54.39    4.80
  -2  -7   2   52.99    5.00
  -2  -7   2   50.29    4.90
   1   7  -2   15.20    3.10
  -1  -7   2   18.60    3.60
   0   7  -2  189.68    8.60
   0  -7   2  186.68    9.10
  -1   7  -2  560.74   16.30
   1  -7   2  578.24   17.50
  -2   7  -2  419.46   13.60
   2  -7   2  439.46   14.80
  -3   7  -2   11.00    2.80
   3  -7   2   14.10    3.50
  -4   7  -2   86.09    6.10
  -4   7  -2   83.99    6.00
   4  -7   2   78.09    6.40
  -5   7  -2    8.00    2.90
  -5   7  -2    0.50    2.00
   5  -7   2    3.10    2.70
  -6   7  -2    0.40    2.10
  -6   7  -2    0.40    2.40
  -7   7  -2    1.60    2.90
   7  -7   2    5.40    2.80
  -8   7  -2    5.50    3.40
   8  -7   2    0.40    2.50
  11   6  -2   16.60    4.30
 -11  -6   2   11.10    4.20
  10   6  -2    1.70    2.30
 -10  -6   2    4.10    3.00
   9   6  -2    7.50    3.10
  -9  -6   2   14.80    3.90
   8   6  -2  111.69    7.10
  -8  -6   2  114.09    7.70
   7   6  -2  151.48    8.10
  -7  -6   2  170.38    9.10
   6   6  -2  332.07   11.90
  -6  -6   2  330.67   12.60
  -6  -6   2  328.57   11.00
   5   6  -2  491.05   15.00
  -5  -6   2  521.85   14.70
  -5  -6   2  518.55   15.90
   4   6  -2   72.79    5.10
  -4  -6   2   72.99    5.40
  -4  -6   2   75.39    5.70
   3   6  -2  124.49    6.60
  -3  -6   2  130.29    7.00
  -3  -6   2  126.19    6.80
   2   6  -2   70.79    5.00
  -2  -6   2   69.39    5.50
  -2  -6   2   81.99    5.50
   1   6  -2  392.36   12.20
  -1  -6   2  397.96   11.70
  -1  -6   2  388.96   12.80
   0   6  -2  858.81   20.70
   0  -6   2  896.81   19.70
   0  -6   2  873.51   21.80
  -1   6  -2  522.85   14.60
  -1   6  -2  530.35   13.70
   1  -6   2  542.65   15.70
  -2   6  -2    8.70    2.40
  -2   6  -2   11.60    2.40
   2  -6   2    5.20    2.50
  -3   6  -2    5.20    2.20
  -3   6  -2    7.60    2.30
   3  -6   2    8.20    2.80
  -4   6  -2   33.40    4.00
  -4   6  -2   22.30    3.30
   4  -6   2   28.80    4.00
  -5   6  -2   10.40    2.70
  -5   6  -2    9.80    3.00
   5  -6   2   12.40    3.10
  -6   6  -2   19.50    4.00
  -6   6  -2   26.30    4.00
  -7   6  -2    8.50    3.30
   7  -6   2    8.20    2.70
  -8   6  -2    5.40    3.00
   8  -6   2    7.30    2.90
  -9   6  -2   38.50    5.90
   9  -6   2   40.40    5.30
  11   5  -2   54.29    5.90
 -11  -5   2   53.29    6.40
  10   5  -2   25.50    4.40
 -10  -5   2   25.90    5.00
   9   5  -2   23.40    4.00
  -9  -5   2   24.70    4.50
   8   5  -2    2.40    2.10
  -8  -5   2    1.70    2.50
   7   5  -2  363.36   12.60
  -7  -5   2  354.46   13.40
   6   5  -2  372.36   12.30
  -6  -5   2  392.96   11.30
  -6  -5   2  363.36   13.10
   5   5  -2   90.19    5.50
  -5  -5   2   83.89    5.10
  -5  -5   2   89.19    6.00
   4   5  -2   14.30    2.70
  -4  -5   2   16.90    3.20
  -4  -5   2   14.60    2.70
   3   5  -2  453.55   13.10
  -3  -5   2  500.75   14.20
  -3  -5   2  461.85   13.20
   2   5  -2  769.22   18.50
   2   5  -2  760.02   15.80
  -2  -5   2  813.12   19.10
  -2  -5   2  774.92   18.80
   1   5  -2 1337.77   27.80
   1   5  -2 1356.96   25.90
  -1  -5   2 1337.07   27.80
  -1  -5   2 1350.76   28.80
   0   5  -2  684.43   16.80
   0   5  -2  703.03   15.30
   0  -5   2  696.93   17.70
   0  -5   2  711.93   16.00
  -1   5  -2   22.70    2.60
  -1   5  -2   19.80    2.90
   1  -5   2   22.80    3.60
   1  -5   2   26.30    2.50
  -2   5  -2   17.40    2.60
  -2   5  -2   18.40    2.60
   2  -5   2   16.20    3.00
   2  -5   2   17.40    2.30
  -3   5  -2   87.29    5.20
  -3   5  -2   82.09    5.10
   3  -5   2  100.79    5.90
   3  -5   2   89.29    4.10
  -4   5  -2   46.80    4.20
  -4   5  -2   37.80    4.10
   4  -5   2   40.50    4.20
  -5   5  -2   98.89    5.90
  -5   5  -2   94.29    6.20
   5  -5   2  100.59    6.00
  -6   5  -2   40.80    4.60
   6  -5   2   44.10    4.50
  -7   5  -2    2.60    2.20
   7  -5   2    1.90    2.00
  -8   5  -2  144.59    9.00
   8  -5   2  148.89    8.10
  -9   5  -2   65.39    6.70
   9  -5   2   75.19    6.30
 -10   5  -2   76.89    7.60
  10  -5   2   65.89    6.40
  12   4  -2   25.10    4.70
 -11  -4   2   52.29    6.20
  10   4  -2  192.18    9.60
 -10  -4   2  170.38   10.10
   9   4  -2  213.78    9.80
  -9  -4   2  229.38   11.10
   8   4  -2  128.49    7.00
  -8  -4   2  115.39    7.60
   7   4  -2   26.30    3.10
   7   4  -2   26.70    3.40
  -7  -4   2   26.20    4.30
   6   4  -2   56.99    3.90
   6   4  -2   47.50    4.20
  -6  -4   2   60.79    5.20
   5   4  -2  139.49    6.50
   5   4  -2  139.69    5.40
  -5  -4   2  142.69    7.30
  -5  -4   2  140.09    5.90
   4   4  -2  587.94   15.00
   4   4  -2  602.14   13.20
  -4  -4   2  578.14   16.10
  -4  -4   2  587.54   14.40
   3   4  -2 1560.94   31.30
   3   4  -2 1529.45   29.50
  -3  -4   2 1627.44   31.50
  -3  -4   2 1634.44   33.50
   2   4  -2  690.33   13.90
   2   4  -2  686.13   16.20
  -2  -4   2  706.03   16.50
  -2  -4   2  718.43   17.10
   1   4  -2   25.30    2.60
   1   4  -2   20.10    1.70
  -1  -4   2   24.30    2.80
  -1  -4   2   26.00    2.90
   0   4  -2   96.59    4.70
   0   4  -2  101.49    3.80
   0  -4   2  104.69    5.30
   0  -4   2   98.49    4.20
  -1   4  -2  123.39    4.70
  -1   4  -2  120.49    5.30
   1  -4   2  127.49    4.60
   1  -4   2  118.79    5.80
  -2   4  -2    2.00    1.30
  -2   4  -2    0.20    1.10
   2  -4   2    2.50    1.10
   2  -4   2   -0.70    1.30
  -3   4  -2  542.55   14.10
  -3   4  -2  568.84   14.60
   3  -4   2  569.84   14.70
   3  -4   2  550.04   12.80
  -4   4  -2    2.30    1.30
  -4   4  -2    2.80    1.70
  -4   4  -2    0.90    1.30
   4  -4   2    3.10    1.90
  -5   4  -2   71.29    5.30
  -5   4  -2   71.39    4.70
  -5   4  -2   71.69    4.20
   5  -4   2   76.79    5.00
  -6   4  -2  138.09    7.60
   6  -4   2  155.98    6.90
   6  -4   2  138.99    6.80
  -7   4  -2  131.49    7.80
   7  -4   2  118.09    6.70
  -8   4  -2   37.10    4.80
   8  -4   2   41.10    4.50
  -9   4  -2   36.80    5.10
   9  -4   2   31.40    4.20
 -10   4  -2   91.99    8.10
  10  -4   2   92.49    7.00
  12   3  -2    2.90    2.60
 -12  -3   2   -1.60    2.50
  11   3  -2   -1.00    1.90
 -11  -3   2    3.40    2.70
  10   3  -2   33.00    4.30
  10   3  -2   26.00    3.90
 -10  -3   2   32.60    4.80
   9   3  -2  284.37   11.00
   9   3  -2  271.77   10.90
  -9  -3   2  260.87   11.90
   8   3  -2   84.29    5.60
   8   3  -2   79.29    5.40
  -8  -3   2   82.09    6.40
   7   3  -2   23.00    3.20
   7   3  -2   25.10    3.10
  -7  -3   2   18.90    3.60
   6   3  -2  148.59    6.80
   6   3  -2  159.28    6.30
  -6  -3   2  144.29    7.60
   5   3  -2  566.34   14.50
   5   3  -2  586.94   13.70
  -5  -3   2  578.74   16.10
  -5  -3   2  582.64   13.20
   4   3  -2 1851.01   35.60
   4   3  -2 1897.61   35.20
  -4  -3   2 1859.21   34.80
  -4  -3   2 1866.51   38.30
   3   3  -2 2383.76   42.70
   3   3  -2 2361.46   43.20
  -3  -3   2 2362.96   46.10
  -3  -3   2 2337.67   43.10
   2   3  -2   69.59    2.40
   2   3  -2   75.99    3.90
  -2  -3   2   65.49    4.10
  -2  -3   2   72.79    3.80
   1   3  -2  197.08    6.40
   1   3  -2  193.38    4.50
   1   3  -2  185.58    6.40
  -1  -3   2  198.28    6.40
   0   3  -2  173.58    5.80
   0   3  -2  167.78    4.60
   0  -3   2  169.98    5.40
  -1   3  -2  223.88    6.30
  -1   3  -2  224.88    6.90
   1  -3   2  231.38    6.40
  -2   3  -2  502.25   12.30
  -2   3  -2  523.25   12.80
  -2   3  -2  520.05   12.40
   2  -3   2  529.05   11.70
  -3   3  -2  778.72   17.90
  -3   3  -2  786.72   17.40
  -3   3  -2  754.52   16.50
  -3   3  -2  769.22   17.00
  -4   3  -2    0.30    1.10
  -4   3  -2    1.10    1.30
  -4   3  -2    0.40    1.40
   4  -3   2    2.90    1.60
  -5   3  -2    1.30    1.60
  -5   3  -2    1.80    1.40
   5  -3   2    2.40    1.60
  -6   3  -2  466.95   13.00
  -6   3  -2  485.15   14.90
   6  -3   2  477.65   12.60
   6  -3   2  460.55   13.10
  -7   3  -2   50.09    4.20
  -7   3  -2   56.69    5.20
   7  -3   2   49.10    4.10
  -8   3  -2   21.60    4.10
  -8   3  -2   29.00    3.70
   8  -3   2   17.90    3.10
  -9   3  -2    3.30    2.60
   9  -3   2    1.60    2.10
 -10   3  -2    1.30    2.40
  10  -3   2    3.00    2.40
 -11   3  -2   10.30    3.90
  12   2  -2   18.40    4.10
  12   2  -2   31.10    5.00
 -12  -2   2   20.00    4.70
  11   2  -2   27.90    4.30
  11   2  -2   32.60    4.60
 -11  -2   2   32.70    4.90
  10   2  -2    0.50    2.00
  10   2  -2    3.00    2.20
 -10  -2   2    4.60    2.70
   9   2  -2   12.50    3.10
   9   2  -2    5.90    2.40
  -9  -2   2    8.10    3.00
   8   2  -2   47.40    4.30
   8   2  -2   46.30    4.30
  -8  -2   2   47.60    4.90
   7   2  -2  160.78    7.20
  -7  -2   2  146.29    7.80
   6   2  -2  924.31   20.90
  -6  -2   2  930.91   22.90
   5   2  -2  889.61   19.70
  -5  -2   2  884.51   21.40
  -5  -2   2  910.91   17.50
   4   2  -2  141.59    4.80
   4   2  -2  132.09    5.40
  -4  -2   2  139.89    6.60
  -4  -2   2  134.79    4.60
   3   2  -2   78.29    3.80
   3   2  -2   76.49    3.30
   3   2  -2   75.89    2.90
  -3  -2   2   70.59    4.60
   2   2  -2    0.10    0.80
   2   2  -2    0.70    0.50
   2   2  -2   -0.30    0.80
  -2  -2   2    0.50    1.30
   1   2  -2    5.10    1.30
   1   2  -2    5.90    1.20
  -1  -2   2    3.90    1.40
   0   2  -2  505.75    9.70
   0   2  -2  487.85   10.90
   0   2  -2  489.55   11.20
   0  -2   2  489.75   10.90
  -1   2  -2 1034.60   20.00
  -1   2  -2 1054.09   20.80
  -1   2  -2 1065.39   20.20
   1  -2   2 1047.30   20.40
  -2   2  -2   59.09    3.10
  -2   2  -2   57.59    3.00
  -2   2  -2   56.89    2.90
  -2   2  -2   58.59    3.20
  -3   2  -2 1576.54   29.00
  -3   2  -2 1547.75   29.30
  -3   2  -2 1530.85   30.80
  -3   2  -2 1531.15   29.60
  -4   2  -2  241.38    7.50
  -4   2  -2  255.77    7.70
  -4   2  -2  258.47    7.50
  -4   2  -2  250.87    8.50
  -5   2  -2    4.10    1.80
  -5   2  -2    0.90    1.20
  -5   2  -2    2.00    1.20
   5  -2   2    1.80    1.20
  -6   2  -2    6.90    2.10
  -6   2  -2    9.20    2.40
   6  -2   2    8.80    2.10
   6  -2   2    7.50    1.90
  -7   2  -2   77.59    5.20
  -7   2  -2   77.19    5.80
   7  -2   2   77.19    4.80
  -8   2  -2  100.99    7.00
  -8   2  -2  105.49    6.30
   8  -2   2  103.59    5.90
  -9   2  -2   59.79    5.30
  -9   2  -2   65.39    6.20
   9  -2   2   43.60    4.40
 -10   2  -2  297.37   13.80
 -10   2  -2  307.67   12.50
  10  -2   2  285.47   11.20
 -11   2  -2  123.79    9.20
  12   1  -2   14.80    3.80
  12   1  -2    6.80    3.40
 -12  -1   2   13.30    4.10
  11   1  -2   37.40    4.60
 -11  -1   2   40.60    5.30
  10   1  -2    2.20    2.10
 -10  -1   2    0.10    2.00
 -10  -1   2    1.30    2.20
   9   1  -2  100.69    6.30
  -9  -1   2   97.49    6.60
  -9  -1   2   90.79    6.70
   8   1  -2  173.38    7.80
  -8  -1   2  185.38    8.40
  -8  -1   2  162.08    8.50
   7   1  -2  734.93   18.10
  -7  -1   2  714.13   19.40
  -7  -1   2  737.23   18.60
   6   1  -2 1912.21   37.20
  -6  -1   2 1894.11   39.70
  -6  -1   2 1967.00   38.70
   5   1  -2  320.47    9.40
  -5  -1   2  323.17   10.40
  -5  -1   2  314.47    9.30
  -5  -1   2  322.47    6.80
   4   1  -2  448.46    9.30
   4   1  -2  457.55   11.20
  -4  -1   2  471.85   12.80
  -4  -1   2  452.35   11.00
   3   1  -2   -0.30    0.70
   3   1  -2    1.80    0.80
  -3  -1   2    0.30    0.70
  -3  -1   2    2.50    1.50
   2   1  -2  832.92   15.70
   2   1  -2  803.22   16.10
  -2  -1   2  816.32   17.70
  -2  -1   2  834.32   15.40
   1   1  -2 1594.54   28.70
   1   1  -2 1633.14   28.50
  -1  -1   2 1581.54   29.80
   0   1  -2 1953.90   34.20
   0   1  -2 1964.50   35.00
   0  -1   2 2032.40   34.50
   0  -1   2 1966.90   35.70
  -1   1  -2   18.10    1.50
  -1   1  -2   19.60    1.80
  -1   1  -2   20.40    1.50
  -2   1  -2  312.97    7.90
  -2   1  -2  314.77    7.90
  -2   1  -2  311.57    7.70
  -2   1  -2  320.37    7.40
  -3   1  -2  256.87    7.70
  -3   1  -2  246.88    7.10
  -3   1  -2  263.97    6.90
  -3   1  -2  259.17    6.70
  -4   1  -2  405.86   11.30
  -4   1  -2  395.96    9.40
  -4   1  -2  398.46   10.40
   4  -1   2  399.56    9.60
  -5   1  -2   43.70    2.70
  -5   1  -2   49.80    4.00
  -5   1  -2   43.10    3.50
   5  -1   2   37.40    2.80
  -6   1  -2   23.70    2.20
  -6   1  -2   30.20    3.50
  -6   1  -2   22.40    3.00
   6  -1   2   22.10    2.60
  -7   1  -2    5.10    2.30
  -7   1  -2    7.40    2.40
   7  -1   2    7.10    1.90
  -8   1  -2   16.60    3.60
  -8   1  -2   18.90    3.40
   8  -1   2   10.40    2.40
  -9   1  -2  232.48   10.10
  -9   1  -2  219.08   10.80
   9  -1   2  210.68    8.70
 -10   1  -2  258.87   12.40
 -10   1  -2  272.27   11.80
  10  -1   2  267.97   10.40
 -11   1  -2  175.18   10.00
  12   0  -2    3.20    2.40
 -12   0   2    3.80    3.10
 -12   0   2    3.90    3.20
  11   0  -2    6.00    2.70
 -11   0   2    6.90    3.10
 -11   0   2    8.20    3.10
  10   0  -2   22.60    3.50
 -10   0   2   23.20    4.30
 -10   0   2   18.30    3.90
   9   0  -2  190.58    8.60
  -9   0   2  198.78    9.70
  -9   0   2  176.88    9.00
   8   0  -2  652.63   17.20
  -8   0   2  646.34   18.60
  -8   0   2  658.43   18.50
   7   0  -2  431.16   12.70
  -7   0   2  423.66   13.60
  -7   0   2  465.85   13.70
   6   0  -2  160.18    6.60
  -6   0   2  159.68    7.30
  -6   0   2  161.78    7.00
   5   0  -2   30.60    2.80
  -5   0   2   35.60    3.10
  -5   0   2   32.80    3.50
   4   0  -2  364.76    9.50
   4   0  -2  374.46    7.10
  -4   0   2  363.06    9.70
  -4   0   2  361.66   10.50
   3   0  -2  950.60   18.90
   3   0  -2  972.40   17.30
  -3   0   2  979.50   19.50
  -3   0   2  979.90   20.70
   2   0  -2 1256.17   21.80
   2   0  -2 1213.68   22.50
  -2   0   2 1250.47   23.10
  -2   0   2 1221.88   24.30
   1   0  -2  377.06    7.80
   1   0  -2  372.16    7.70
  -1   0   2  365.36    8.40
  -1   0   2  373.76    7.40
   0   0  -2  273.07    6.20
   0   0  -2  282.67    5.90
   0   0   2  276.67    6.50
   0   0   2  291.77    5.80
  -1   0  -2 2632.84   43.00
  -1   0  -2 2550.94   45.80
  -1   0  -2 2516.45   44.40
   1   0   2 2648.03   46.00
  -2   0  -2   13.60    1.40
  -2   0  -2   16.90    1.30
  -2   0  -2   11.50    1.50
  -3   0  -2   52.49    2.90
  -3   0  -2   49.90    2.40
  -3   0  -2   52.19    3.10
   3   0   2   52.29    2.40
  -4   0  -2    0.30    0.60
  -4   0  -2    1.30    1.20
  -4   0  -2    1.70    1.20
   4   0   2    1.00    0.80
  -5   0  -2  110.69    5.10
  -5   0  -2  100.79    3.60
  -5   0  -2  104.59    5.40
   5   0   2  109.89    4.30
  -6   0  -2   18.80    2.70
  -6   0  -2   10.00    2.40
  -6   0  -2   13.50    1.60
   6   0   2   10.80    1.90
  -7   0  -2  421.16   13.80
  -7   0  -2  418.46   12.90
   7   0   2  419.76   11.40
  -8   0  -2  423.46   13.60
  -8   0  -2  408.36   14.20
   8   0   2  388.46   11.60
  -9   0  -2  325.87   12.40
   9   0   2  317.87   10.80
 -10   0  -2  159.08    9.00
  10   0   2  152.38    9.30
  10   0   2  177.58    8.10
 -11   0  -2   22.80    4.50
  11   0   2   20.20    4.40
 -12   0  -2    4.00    3.30
  12   0   2    0.70    2.50
  12  -1  -2   22.20    4.40
 -12   1   2   32.70    5.10
 -12   1   2   25.10    5.10
  11  -1  -2   85.89    6.60
 -11   1   2   86.39    7.30
 -11   1   2   85.39    7.20
  10  -1  -2   55.29    5.20
 -10   1   2   59.09    5.80
 -10   1   2   57.39    5.80
   9  -1  -2  316.57   11.60
  -9   1   2  314.17   12.60
  -9   1   2  331.27   12.50
   8  -1  -2  398.66   12.50
  -8   1   2  373.06   13.30
  -8   1   2  390.26   13.20
   7  -1  -2   -0.80    1.20
  -7   1   2    1.10    1.90
  -7   1   2   -1.10    1.60
   6  -1  -2  196.68    7.50
  -6   1   2  203.68    8.20
  -6   1   2  200.08    8.00
   5  -1  -2    2.30    1.30
  -5   1   2    1.50    1.30
  -5   1   2    3.30    1.50
   4  -1  -2  961.60   16.80
   4  -1  -2  972.20   19.70
  -4   1   2  937.01   20.70
  -4   1   2  970.50   20.70
   3  -1  -2 1427.26   26.00
   3  -1  -2 1384.76   24.20
  -3   1   2 1412.26   27.50
  -3   1   2 1357.86   27.30
   2  -1  -2  845.42   15.20
   2  -1  -2  838.32   16.00
  -2   1   2  837.72   17.10
  -2   1   2  826.22   16.80
   1  -1  -2    1.20    0.60
   1  -1  -2    1.90    0.70
  -1   1   2    2.30    0.80
  -1   1   2    1.70    0.80
   0  -1  -2  328.57    7.00
   0  -1  -2  328.27    6.20
   0   1   2  337.57    7.10
   0   1   2  336.37    7.10
  -1  -1  -2  502.15   10.30
  -1  -1  -2  492.15    9.90
   1   1   2  499.65   10.50
  -2  -1  -2   20.40    1.80
  -2  -1  -2   16.60    1.40
   2   1   2   18.20    1.00
   2   1   2   20.20    1.90
  -3  -1  -2    1.90    1.00
  -3  -1  -2   -0.30    0.60
   3   1   2   -0.60    0.80
   3   1   2    0.10    0.50
  -4  -1  -2   82.69    4.20
  -4  -1  -2   78.79    2.90
   4   1   2   86.19    3.20
   4   1   2   80.89    4.20
  -5  -1  -2  138.89    5.80
  -5  -1  -2  119.79    3.80
   5   1   2  125.39    4.60
   5   1   2  128.39    5.90
  -6  -1  -2  459.55   13.20
  -6  -1  -2  471.15    9.90
   6   1   2  488.35   14.10
   6   1   2  468.45   11.50
  -7  -1  -2  495.35   14.70
   7   1   2  491.55   15.20
   7   1   2  512.75   12.80
  -8  -1  -2  355.76   12.50
   8   1   2  359.96   10.60
   8   1   2  347.77   13.10
  -9  -1  -2  381.06   13.90
   9   1   2  400.66   12.00
   9   1   2  394.86   14.70
 -10  -1  -2   35.40    4.70
  10   1   2   41.10    5.30
 -11  -1  -2  132.49    8.80
  11   1   2  171.88   10.20
 -12  -1  -2   54.99    6.30
  12   1   2   74.69    7.30
  12  -2  -2   61.09    6.10
 -12   2   2   63.19    7.00
  11  -2  -2  190.98    9.70
 -11   2   2  151.88   10.10
 -11   2   2  194.08   10.20
  10  -2  -2  210.08    9.90
 -10   2   2  219.58   10.40
 -10   2   2  204.48   10.80
   9  -2  -2  108.39    6.70
  -9   2   2  108.29    7.40
  -9   2   2  115.99    7.10
   8  -2  -2    5.50    2.10
  -8   2   2    9.00    2.90
  -8   2   2    8.60    2.60
   7  -2  -2  337.77   11.00
  -7   2   2  326.67   11.10
  -7   2   2  327.67   12.00
   6  -2  -2  679.63   16.60
  -6   2   2  684.83   17.00
  -6   2   2  672.43   18.00
   5  -2  -2  836.72   18.60
   5  -2  -2  864.41   15.60
  -5   2   2  827.62   19.00
  -5   2   2  863.11   20.30
   4  -2  -2  288.97    6.40
   4  -2  -2  283.87    8.20
  -4   2   2  280.77    9.00
  -4   2   2  288.97    8.30
   3  -2  -2    4.00    1.10
   3  -2  -2    1.40    0.70
  -3   2   2    2.70    1.20
  -3   2   2    1.40    1.00
   2  -2  -2    0.50    0.70
   2  -2  -2    1.30    0.70
  -2   2   2    0.40    1.00
  -2   2   2    0.90    1.00
   1  -2  -2 2559.24   43.20
   1  -2  -2 2605.04   44.20
  -1   2   2 2526.75   46.30
  -1   2   2 2535.55   44.50
   0  -2  -2   96.59    2.70
   0  -2  -2   93.09    3.20
   0   2   2   92.99    3.30
  -1  -2  -2  611.04   12.50
  -1  -2  -2  644.24   12.50
   1   2   2  645.34   10.90
   1   2   2  623.24   13.20
  -2  -2  -2  103.89    3.50
  -2  -2  -2   98.99    3.60
   2   2   2  103.69    2.60
  -3  -2  -2  468.45   10.00
  -3  -2  -2  490.45   11.40
   3   2   2  488.95    9.40
  -4  -2  -2  338.67    9.50
  -4  -2  -2  341.57    7.70
   4   2   2  344.07    9.80
   4   2   2  346.57    7.80
  -5  -2  -2 1924.61   34.30
   5   2   2 1948.91   39.00
   5   2   2 1967.30   34.80
  -6  -2  -2  651.73   16.90
  -6  -2  -2  655.53   13.00
   6   2   2  665.83   17.40
   6   2   2  653.63   14.50
  -7  -2  -2  344.47   11.80
   7   2   2  347.47    9.80
   7   2   2  358.36   12.20
  -8  -2  -2   31.60    4.00
   8   2   2   35.40    3.30
   8   2   2   34.70    4.20
  -9  -2  -2   17.70    3.60
   9   2   2   14.30    3.40
   9   2   2   13.80    2.70
 -10  -2  -2   47.90    5.30
  10   2   2   53.49    5.60
 -11  -2  -2  331.77   14.20
  11   2   2  302.17   13.80
 -12  -2  -2  120.09    9.10
  12   2   2  152.18   10.10
  11  -3  -2  118.89    8.10
 -11   3   2  129.89    9.30
  10  -3  -2   30.60    4.30
 -10   3   2   44.10    5.60
   9  -3  -2   -0.40    1.90
  -9   3   2   -0.30    1.90
  -9   3   2    0.60    2.20
   8  -3  -2   34.70    3.90
  -8   3   2   38.00    4.00
  -8   3   2   29.20    4.30
   7  -3  -2   45.70    4.10
  -7   3   2   44.80    4.70
  -7   3   2   56.99    4.40
   6  -3  -2 1086.59   24.10
  -6   3   2 1099.09   26.30
  -6   3   2 1111.09   23.90
   5  -3  -2 1737.63   31.40
   5  -3  -2 1713.23   33.80
  -5   3   2 1739.53   36.70
  -5   3   2 1774.02   34.00
   4  -3  -2  608.34   14.50
   4  -3  -2  643.04   13.10
  -4   3   2  624.44   14.00
  -4   3   2  632.14   16.00
   3  -3  -2    1.40    0.90
   3  -3  -2    2.10    1.00
  -3   3   2    3.10    1.00
  -3   3   2    3.20    1.40
   2  -3  -2    1.50    0.80
   2  -3  -2    1.70    0.90
  -2   3   2    1.90    0.80
  -2   3   2    2.10    1.20
   1  -3  -2   40.60    2.60
  -1   3   2   43.10    1.70
  -1   3   2   43.70    2.40
  -1   3   2   44.60    2.90
   0  -3  -2  798.52   16.20
   0  -3  -2  797.52   14.60
   0   3   2  805.82   16.80
   0   3   2  823.12   15.10
  -1  -3  -2  937.31   17.60
  -1  -3  -2  910.81   18.40
   1   3   2  962.50   16.90
   1   3   2  947.71   19.10
  -2  -3  -2  525.85   11.60
  -2  -3  -2  518.35   11.50
   2   3   2  548.55   12.50
   2   3   2  537.35   10.30
  -3  -3  -2  184.48    5.50
  -3  -3  -2  166.78    5.80
   3   3   2  184.08    4.80
   3   3   2  180.08    6.20
  -4  -3  -2  155.38    5.90
  -4  -3  -2  144.09    4.70
   4   3   2  150.48    4.60
   4   3   2  153.68    6.00
  -5  -3  -2  339.87    8.30
  -5  -3  -2  356.46   10.60
   5   3   2  344.77    8.60
   5   3   2  348.37   10.50
  -6  -3  -2  582.04   12.10
  -6  -3  -2  574.94   15.60
   6   3   2  587.64   13.30
   6   3   2  563.04   15.70
  -7  -3  -2  277.77   10.50
   7   3   2  294.27    8.70
   7   3   2  290.37   10.80
  -8  -3  -2  108.09    6.80
   8   3   2  104.99    6.70
   8   3   2  115.29    5.50
  -9  -3  -2  482.15   16.20
   9   3   2  480.95   16.50
   9   3   2  508.25   13.80
 -10  -3  -2   46.40    5.30
  10   3   2   54.79    5.70
 -11  -3  -2  245.78   12.10
  11   3   2  227.98   12.00
 -12  -3  -2   89.79    7.90
  12   3   2   97.09    8.30
  11  -4  -2   13.30    3.70
 -11   4   2    8.70    3.90
  10  -4  -2   64.99    5.90
 -10   4   2   55.29    6.30
   9  -4  -2  397.96   14.00
  -9   4   2  403.16   15.80
   8  -4  -2  360.66   12.50
  -8   4   2  313.07   13.30
   7  -4  -2  175.18    8.00
  -7   4   2  155.58    8.60
   6  -4  -2   73.29    4.90
  -6   4   2   75.99    5.70
  -6   4   2   69.49    4.30
   5  -4  -2   79.79    4.90
   5  -4  -2   82.09    4.00
  -5   4   2   90.29    4.20
  -5   4   2   82.29    5.60
   4  -4  -2   10.90    1.90
   4  -4  -2   10.10    2.00
  -4   4   2   12.70    2.70
  -4   4   2   10.20    1.70
   3  -4  -2   29.20    2.70
   3  -4  -2   27.80    2.60
  -3   4   2   28.60    1.80
  -3   4   2   29.00    3.10
   2  -4  -2  135.79    5.10
  -2   4   2  129.69    3.10
  -2   4   2  133.59    5.00
  -2   4   2  143.29    5.90
   1  -4  -2  818.72   17.20
  -1   4   2  795.72   16.30
  -1   4   2  806.02   17.80
   0  -4  -2   49.90    1.60
   0  -4  -2   45.10    3.10
   0   4   2   53.59    2.70
  -1  -4  -2    1.00    1.10
  -1  -4  -2    0.50    0.70
   1   4   2    1.10    0.70
   1   4   2    1.00    1.00
  -2  -4  -2 2044.90   37.10
  -2  -4  -2 1977.60   37.30
   2   4   2 2040.80   35.40
   2   4   2 2049.09   38.80
  -3  -4  -2 1458.15   29.10
  -3  -4  -2 1467.85   28.60
   3   4   2 1549.74   27.20
   3   4   2 1518.65   30.30
  -4  -4  -2    2.40    1.30
  -4  -4  -2    2.90    1.20
   4   4   2    3.10    1.50
   4   4   2    6.20    1.30
  -5  -4  -2  122.59    4.70
  -5  -4  -2  125.09    5.90
   5   4   2  119.59    5.80
   5   4   2  124.09    4.70
  -6  -4  -2   15.60    2.90
  -6  -4  -2   17.10    2.00
   6   4   2   16.00    2.20
   6   4   2   15.30    2.70
  -7  -4  -2    5.30    2.30
   7   4   2    5.90    1.70
   7   4   2    8.30    2.40
  -8  -4  -2  707.83   20.20
   8   4   2  743.33   20.40
   8   4   2  731.53   17.30
  -9  -4  -2  503.55   16.80
   9   4   2  510.35   16.70
 -10  -4  -2   55.49    5.70
  10   4   2   54.89    5.60
 -11  -4  -2  102.79    7.90
  11   4   2  108.19    8.20
 -12  -4  -2   48.70    6.40
  12   4   2   54.99    6.30
  11  -5  -2    4.40    3.00
  10  -5  -2  112.59    7.80
 -10   5   2  111.19    8.80
   9  -5  -2  322.07   12.70
  -9   5   2  289.77   13.90
   8  -5  -2  663.73   19.10
  -8   5   2  678.13   21.40
   7  -5  -2  295.07   11.10
  -7   5   2  299.57   12.70
   6  -5  -2   -1.30    1.30
  -6   5   2   -1.70    1.80
   5  -5  -2   40.80    3.50
   5  -5  -2   29.20    3.30
  -5   5   2   31.00    4.20
   4  -5  -2  277.57    8.60
   4  -5  -2  270.77    9.10
  -4   5   2  276.97   10.40
   3  -5  -2  478.05   12.40
  -3   5   2  479.35   13.90
  -3   5   2  486.45   12.60
   2  -5  -2  764.32   17.40
  -2   5   2  777.52   17.00
  -2   5   2  764.62   18.50
   1  -5  -2  317.57    9.40
  -1   5   2  330.27    9.80
  -1   5   2  326.97    8.90
   0  -5  -2    3.10    1.50
   0  -5  -2    1.40    0.50
   0   5   2    1.60    1.00
   0   5   2    1.60    1.40
  -1  -5  -2   99.09    4.80
  -1  -5  -2   97.49    3.20
   1   5   2  102.89    4.10
   1   5   2   99.09    4.60
  -2  -5  -2  438.96   11.50
  -2  -5  -2  434.96   10.00
   2   5   2  411.26   10.00
   2   5   2  415.66   11.20
  -3  -5  -2  496.45   12.30
  -3  -5  -2  525.95   13.00
   3   5   2  523.45   11.90
   3   5   2  529.95   13.50
  -4  -5  -2  257.27    8.40
  -4  -5  -2  263.67    8.20
   4   5   2  251.57    7.40
   4   5   2  250.77    8.70
  -5  -5  -2   25.50    3.00
  -5  -5  -2    8.10    1.80
   5   5   2    5.20    1.90
   5   5   2    9.10    1.80
  -6  -5  -2  255.47    9.60
  -6  -5  -2  259.07    8.00
   6   5   2  259.07    8.30
   6   5   2  263.17    9.70
  -7  -5  -2  526.35   16.00
   7   5   2  554.54   13.90
   7   5   2  543.25   16.10
  -8  -5  -2  309.97   12.10
   8   5   2  316.37   10.10
   8   5   2  288.97   11.60
  -9  -5  -2  435.66   15.40
   9   5   2  426.76   15.20
 -10  -5  -2   21.10    4.50
  10   5   2   23.00    4.30
 -11  -5  -2    2.40    2.70
  11   5   2   -1.70    2.10
 -12  -5  -2    3.50    3.20
  12   5   2    4.00    3.00
  10  -6  -2   74.99    6.80
 -10   6   2   57.99    7.00
   9  -6  -2   72.29    6.40
  -9   6   2   76.09    7.40
   8  -6  -2   78.99    6.20
  -8   6   2   76.89    7.00
   7  -6  -2    0.50    1.80
  -7   6   2   -0.50    2.10
   6  -6  -2   80.09    5.60
  -6   6   2   75.29    6.30
   5  -6  -2   32.70    3.80
   5  -6  -2   29.30    3.60
  -5   6   2   32.80    4.20
   4  -6  -2  151.08    7.00
   4  -6  -2  134.89    6.40
  -4   6   2  141.49    7.70
   3  -6  -2  372.06   11.20
  -3   6   2  372.16   11.20
  -3   6   2  367.06   12.20
   2  -6  -2  100.69    5.50
  -2   6   2   95.09    5.10
  -2   6   2   92.59    5.50
   1  -6  -2  146.89    6.50
  -1   6   2  149.88    6.00
  -1   6   2  146.69    6.60
   0  -6  -2  457.95   12.80
   0   6   2  471.45   12.70
   0   6   2  460.85   11.70
  -1  -6  -2  139.09    6.30
  -1  -6  -2  139.29    4.10
   1   6   2  140.09    5.40
   1   6   2  157.38    6.30
  -2  -6  -2    8.20    2.10
  -2  -6  -2    8.20    1.50
   2   6   2    8.80    2.00
   2   6   2    7.70    1.70
  -3  -6  -2   72.29    4.60
  -3  -6  -2   70.09    3.80
   3   6   2   72.29    3.80
   3   6   2   77.09    4.60
  -4  -6  -2   93.99    5.10
  -4  -6  -2   92.79    4.90
   4   6   2   98.49    5.40
   4   6   2   97.99    4.70
  -5  -6  -2  297.37    9.50
  -5  -6  -2  295.47    9.90
   5   6   2  291.37   10.30
   5   6   2  302.07    9.10
  -6  -6  -2  858.71   21.30
  -6  -6  -2  860.71   19.50
   6   6   2  857.81   21.60
   6   6   2  872.21   19.40
  -7  -6  -2  264.67   10.60
   7   6   2  280.17    9.30
   7   6   2  262.17   10.50
  -8  -6  -2   85.89    6.50
   8   6   2   85.69    6.30
  -9  -6  -2  110.29    7.50
   9   6   2  106.79    7.20
 -10  -6  -2    4.30    3.00
  10   6   2    2.70    2.20
 -11  -6  -2   56.39    6.50
  11   6   2   60.99    6.10
   9  -7  -2   10.60    3.50
  -9   7   2    9.50    4.00
   8  -7  -2   17.50    4.00
  -8   7   2   19.90    4.80
   7  -7  -2   67.29    5.90
  -7   7   2   55.79    6.10
   6  -7  -2  258.07   10.80
  -6   7   2  250.87   11.90
   5  -7  -2  127.69    6.70
   5  -7  -2  133.69    7.30
  -5   7   2  134.19    8.20
   4  -7  -2  123.99    6.50
  -4   7   2  107.99    6.20
  -4   7   2  114.69    7.20
   3  -7  -2   58.09    4.70
  -3   7   2   59.59    5.10
  -3   7   2   61.19    4.50
   2  -7  -2   11.10    2.70
  -2   7   2   11.10    2.70
  -2   7   2   12.70    2.50
   1  -7  -2   13.90    2.90
  -1   7   2   20.50    3.20
  -1   7   2   21.90    2.90
   0  -7  -2  319.77   10.70
   0   7   2  307.47    9.60
   0   7   2  303.17   10.30
  -1  -7  -2   11.70    2.60
   1   7   2    7.60    2.20
   1   7   2    9.40    2.10
  -2  -7  -2    3.20    1.30
  -2  -7  -2    2.70    1.80
   2   7   2    4.80    1.80
   2   7   2    1.90    1.30
  -3  -7  -2   80.49    5.20
  -3  -7  -2   79.99    4.30
   3   7   2   88.09    4.80
   3   7   2   83.49    5.00
  -4  -7  -2  440.56   13.10
  -4  -7  -2  462.35   12.30
   4   7   2  431.36   13.10
   4   7   2  414.36   11.90
  -5  -7  -2  709.93   17.90
  -5  -7  -2  712.03   17.90
   5   7   2  721.63   18.80
   5   7   2  703.83   17.00
  -6  -7  -2  408.46   12.10
  -6  -7  -2  352.06   12.20
   6   7   2  378.06   12.90
   6   7   2  393.86   11.60
  -7  -7  -2  123.09    7.20
   7   7   2  128.99    6.40
   7   7   2  113.69    7.00
  -8  -7  -2    9.50    3.20
   8   7   2    4.10    2.30
  -9  -7  -2    4.40    2.60
   9   7   2    4.80    2.70
 -10  -7  -2   81.49    7.10
  10   7   2   75.49    6.80
 -11  -7  -2   61.49    6.70
  11   7   2   55.59    6.30
   8  -8  -2   46.10    5.60
  -8   8   2   45.60    6.30
   7  -8  -2   52.49    5.40
  -7   8   2   41.50    5.70
   6  -8  -2  192.18    9.50
  -6   8   2  184.28   10.50
   5  -8  -2   89.19    6.20
   5  -8  -2  114.99    6.80
  -5   8   2   99.19    7.40
   4  -8  -2   18.90    3.60
  -4   8   2   21.30    4.10
  -4   8   2   17.10    3.30
   3  -8  -2   20.10    3.50
  -3   8   2   31.30    3.60
  -3   8   2   25.20    3.90
   2  -8  -2   13.10    3.10
  -2   8   2   13.40    2.70
  -2   8   2   13.10    3.10
   1  -8  -2    2.10    2.10
  -1   8   2    3.00    1.90
  -1   8   2    4.30    2.20
   0  -8  -2   10.30    2.80
   0   8   2   11.60    2.70
   0   8   2    6.30    2.10
  -1  -8  -2    1.50    1.90
   1   8   2    1.60    1.70
   1   8   2    1.60    1.50
  -2  -8  -2  173.98    8.20
   2   8   2  178.38    7.30
   2   8   2  176.98    7.70
  -3  -8  -2  331.17   11.60
   3   8   2  318.67   11.00
   3   8   2  337.27   10.70
  -4  -8  -2  503.05   15.20
  -4  -8  -2  526.05   13.70
   4   8   2  515.45   15.00
   4   8   2  505.95   14.10
  -5  -8  -2  227.08    8.70
  -5  -8  -2  214.48    9.10
   5   8   2  219.98    8.60
   5   8   2  215.98    9.20
  -6  -8  -2   48.70    4.50
  -6  -8  -2   47.10    4.60
   6   8   2   43.70    4.00
   6   8   2   41.00    4.40
  -7  -8  -2    0.70    1.90
   7   8   2    4.80    2.20
   7   8   2    9.70    2.80
  -8  -8  -2   25.90    4.50
   8   8   2   29.00    4.30
  -9  -8  -2   76.39    6.40
   9   8   2   61.29    5.90
 -10  -8  -2  162.98    9.80
  10   8   2  146.69    9.30
  -8   9   2   70.89    7.90
   7  -9  -2   66.89    6.40
  -7   9   2   88.39    8.00
   6  -9  -2   66.69    6.20
  -6   9   2   68.89    7.00
   5  -9  -2    6.10    2.80
   5  -9  -2    3.50    2.40
  -5   9   2    7.10    3.10
   4  -9  -2    6.40    2.80
  -4   9   2   10.40    2.90
  -4   9   2    7.50    3.10
   3  -9  -2    0.80    2.10
  -3   9   2    3.30    2.00
  -3   9   2    4.60    2.60
   2  -9  -2   -1.20    1.90
  -2   9   2    1.40    1.80
  -2   9   2   -0.50    1.90
   1  -9  -2  145.19    8.00
  -1   9   2  141.79    7.90
  -1   9   2  153.18    7.60
   0  -9  -2   69.59    5.70
   0   9   2   69.09    5.30
   0   9   2   57.09    4.60
  -1  -9  -2   49.60    5.00
   1   9   2   59.19    4.90
   1   9   2   57.89    4.60
  -2  -9  -2  167.38    8.60
   2   9   2  178.68    7.80
   2   9   2  174.88    8.10
  -3  -9  -2  269.27   11.00
   3   9   2  267.27   10.40
   3   9   2  286.77   10.30
  -4  -9  -2  170.18    8.60
   4   9   2  153.98    7.50
   4   9   2  169.88    8.10
  -5  -9  -2   16.00    3.40
   5   9   2   13.40    2.90
   5   9   2   18.10    3.50
  -6  -9  -2    1.70    2.00
   6   9   2    1.40    2.00
   6   9   2    1.50    2.00
  -7  -9  -2   93.29    6.50
   7   9   2   97.09    6.80
  -8  -9  -2   87.99    6.60
  -9  -9  -2   34.40    5.00
 -10  -9  -2  102.09    7.90
   6 -10  -2    0.70    2.30
  -6  10   2    0.60    3.00
   5 -10  -2   16.40    3.70
   5 -10  -2   10.90    3.60
  -5  10   2   11.30    3.80
   4 -10  -2    1.80    2.40
  -4  10   2   -0.10    2.20
  -4  10   2    3.20    2.80
   3 -10  -2   19.10    4.20
  -3  10   2   23.00    4.60
  -3  10   2   21.10    3.80
   2 -10  -2    4.20    2.70
  -2  10   2    2.90    2.60
  -2  10   2    0.40    2.00
   1 -10  -2   32.20    4.80
  -1  10   2   31.70    4.30
  -1  10   2   26.00    3.90
   0 -10  -2  252.27   11.20
   0  10   2  243.68   10.10
   0  10   2  242.78   10.50
  -1 -10  -2  272.27   11.60
   1  10   2  273.07   10.70
   1  10   2  263.17   10.90
  -2 -10  -2  134.59    8.00
   2  10   2  127.49    7.30
   2  10   2  125.79    7.10
  -3 -10  -2   83.49    6.50
   3  10   2   93.49    6.30
   3  10   2   88.39    6.10
  -4 -10  -2    0.90    2.30
   4  10   2    2.30    2.10
   4  10   2    6.60    2.50
  -5 -10  -2    9.30    3.10
   5  10   2   12.20    3.00
  -6 -10  -2  142.49    8.20
   6  10   2  138.29    7.70
   5 -11  -2   39.80    5.20
  -5  11   2   39.50    6.20
   4 -11  -2  117.69    8.40
  -4  11   2  116.59    8.80
  -4  11   2  105.89    7.60
   3 -11  -2   35.30    5.10
  -3  11   2   31.40    4.40
  -3  11   2   36.40    5.20
   2 -11  -2   -1.10    2.50
  -2  11   2    3.80    2.60
  -2  11   2   -2.50    2.10
   1 -11  -2    4.60    3.10
  -1  11   2    2.80    2.20
  -1  11   2    4.40    2.70
   0 -11  -2  162.58    9.40
   0  11   2  147.59    8.40
  -1 -11  -2  105.99    7.70
   1  11   2   88.99    6.40
  -2 -11  -2    9.90    3.40
   2  11   2   16.40    3.60
  -3 -11  -2    1.60    2.60
   3  11   2   -0.40    1.90
  -4 -11  -2    9.30    3.30
   4  11   2   10.80    3.10
  -5 -11  -2   82.79    7.00
   5  11   2   93.29    6.70
  -6 -11  -2  116.99    8.00
   3 -12  -2   78.69    7.40
  -3  12   2   91.49    7.30
   2 -12  -2   76.49    7.10
  -2  12   2   60.69    6.10
   1 -12  -2   68.89    6.80
  -1  12   2   58.89    5.90
   0 -12  -2   21.30    4.50
   0  12   2   14.80    3.70
  -1 -12  -2    5.20    3.10
   1  12   2    7.20    2.90
  -2 -12  -2   52.49    6.10
   2  12   2   51.99    5.40
  -3 -12  -2  104.19    8.10
   3  12   2  105.49    7.60
  -4 -12  -2  146.29    9.40
   4  12   2  143.89    8.70
  -5 -12  -2  108.29    8.20
  -6 -12  -2    8.20    3.50
   0  13   2   -2.10    2.00
   1  13   2    0.40    2.30
  -2 -13  -2   40.10    6.00
   2  13   2   36.60    5.30
   3  13   2  147.29    9.40
   6  10  -3   31.30    5.60
   5  10  -3    2.20    2.60
  -5 -10   3    0.90    3.10
   4  10  -3   -0.90    2.20
  -4 -10   3    0.30    2.80
   3  10  -3   19.40    4.50
  -3 -10   3   18.70    4.80
   2  10  -3   87.99    7.30
  -2 -10   3   77.59    7.40
   1  10  -3    1.20    2.50
  -1 -10   3    0.90    2.80
   0  10  -3   22.40    4.60
   0 -10   3   23.00    4.90
  -1  10  -3  116.39    8.30
   1 -10   3  123.29    9.20
  -2  10  -3   16.30    4.20
   2 -10   3   11.50    4.10
  -3  10  -3   -0.40    2.40
   3 -10   3   -0.20    3.30
   8   9  -3   16.00    4.30
   7   9  -3   11.10    3.70
   6   9  -3   21.00    4.30
   5   9  -3   83.59    6.90
  -5  -9   3   70.49    6.50
   4   9  -3   32.70    4.50
  -4  -9   3   25.70    4.80
   3   9  -3   15.70    3.80
  -3  -9   3    8.40    3.40
   2   9  -3  114.69    7.90
  -2  -9   3  106.29    8.00
   1   9  -3   35.80    4.70
  -1  -9   3   38.90    5.30
   0   9  -3   37.40    4.90
   0  -9   3   24.90    4.90
  -1   9  -3   40.60    5.00
   1  -9   3   46.10    5.80
  -2   9  -3    1.80    2.40
   2  -9   3    3.60    3.00
  -3   9  -3   28.30    4.40
   3  -9   3   29.10    5.20
  -4   9  -3  168.68    9.70
   4  -9   3  180.98   10.70
  -5   9  -3  170.18    9.90
   5  -9   3  150.28    9.80
   9   8  -3   22.90    4.60
  -9  -8   3   30.00    5.90
   8   8  -3    7.80    3.20
  -8  -8   3   14.80    4.40
   7   8  -3   12.40    3.40
  -7  -8   3   11.00    3.80
   6   8  -3   54.09    5.50
  -6  -8   3   55.89    6.00
  -6  -8   3   56.99    5.50
   5   8  -3   58.09    5.60
  -5  -8   3   72.39    6.30
  -5  -8   3   65.89    6.30
   4   8  -3   12.10    3.30
  -4  -8   3   10.90    3.30
   3   8  -3    7.30    2.70
  -3  -8   3   10.90    3.50
   2   8  -3  195.88    9.60
  -2  -8   3  211.78   10.40
   1   8  -3  103.19    7.00
  -1  -8   3  121.09    8.00
   0   8  -3    6.20    2.70
   0  -8   3    2.10    2.50
  -1   8  -3   -0.50    1.80
   1  -8   3    1.00    2.50
  -2   8  -3   22.30    4.00
   2  -8   3   10.40    3.60
  -3   8  -3  115.79    7.50
   3  -8   3  116.69    8.20
  -4   8  -3  341.97   13.50
   4  -8   3  353.06   14.40
  -5   8  -3  189.88    9.90
   5  -8   3  194.08   10.70
  -6   8  -3   24.10    4.60
  10   7  -3    3.40    3.00
 -10  -7   3    9.40    3.90
   9   7  -3   69.89    6.60
  -9  -7   3   72.69    7.00
   8   7  -3   44.20    5.10
  -8  -7   3   36.60    5.20
   7   7  -3  109.59    7.40
  -7  -7   3   94.29    7.40
   6   7  -3   63.39    5.60
  -6  -7   3   65.69    6.00
   5   7  -3   34.60    4.30
  -5  -7   3   34.10    4.50
  -5  -7   3   36.00    5.00
   4   7  -3   56.29    5.20
  -4  -7   3   69.79    5.70
  -4  -7   3   58.59    5.80
   3   7  -3    3.90    2.20
  -3  -7   3    4.50    2.80
  -3  -7   3    0.90    2.20
   2   7  -3   46.10    4.70
  -2  -7   3   44.40    4.90
  -2  -7   3   39.60    5.00
   1   7  -3    1.90    1.90
  -1  -7   3    5.10    2.60
   0   7  -3   51.19    4.80
   0  -7   3   61.29    5.60
  -1   7  -3  167.38    8.20
   1  -7   3  149.49    8.50
  -2   7  -3  336.87   12.10
   2  -7   3  319.27   12.80
  -3   7  -3  199.18    9.30
   3  -7   3  206.88   10.20
  -4   7  -3   81.59    6.20
   4  -7   3   86.49    7.00
  -5   7  -3   28.30    4.30
   5  -7   3   25.00    4.60
  -6   7  -3    2.00    2.40
   7  -7   3    5.60    3.00
  10   6  -3   25.60    4.90
 -10  -6   3   31.10    5.60
   9   6  -3  114.19    7.90
  -9  -6   3  118.29    8.70
   8   6  -3   88.89    6.80
  -8  -6   3   73.69    6.70
   7   6  -3   47.20    4.90
  -7  -6   3   36.00    5.20
   6   6  -3    4.70    2.20
  -6  -6   3    7.90    2.60
  -6  -6   3    6.10    3.00
   5   6  -3   38.00    4.10
  -5  -6   3   38.80    4.40
  -5  -6   3   32.30    4.80
   4   6  -3   80.59    5.70
  -4  -6   3   78.79    6.40
  -4  -6   3   69.29    5.40
   3   6  -3    0.10    1.60
  -3  -6   3   -0.20    2.00
  -3  -6   3    0.70    2.60
   2   6  -3   37.90    3.90
  -2  -6   3   39.20    4.60
  -2  -6   3   30.10    4.00
   1   6  -3   31.50    3.70
  -1  -6   3   28.70    4.20
  -1  -6   3   35.10    4.20
   0   6  -3  275.57   10.20
   0  -6   3  273.27    9.40
   0  -6   3  268.37   10.80
  -1   6  -3  452.75   13.80
   1  -6   3  463.45   15.00
  -2   6  -3  537.35   15.50
   2  -6   3  546.35   16.60
  -3   6  -3   70.09    5.20
   3  -6   3   83.79    6.10
  -4   6  -3   27.70    3.60
   4  -6   3   30.20    4.20
  -5   6  -3   37.50    4.30
   5  -6   3   39.80    4.90
  -6   6  -3  162.18    8.80
  -6   6  -3  147.29    8.20
   6  -6   3  152.08    8.60
  -7   6  -3   57.69    6.00
   7  -6   3   65.09    5.80
  -8   6  -3   48.40    5.90
   8  -6   3   54.39    5.60
  11   5  -3   71.69    6.60
 -11  -5   3   65.29    7.10
  10   5  -3   45.80    5.30
 -10  -5   3   49.80    6.20
   9   5  -3   69.69    6.00
  -9  -5   3   55.69    6.10
   8   5  -3   37.80    4.60
  -8  -5   3   33.20    5.10
   7   5  -3   17.00    3.40
  -7  -5   3    6.20    2.90
   6   5  -3   17.30    3.30
  -6  -5   3   23.20    4.30
   5   5  -3   10.80    2.60
  -5  -5   3    9.50    3.30
  -5  -5   3   12.10    2.80
   4   5  -3   14.00    2.80
  -4  -5   3    7.00    3.00
  -4  -5   3   14.30    2.80
   3   5  -3   51.89    4.40
  -3  -5   3   48.80    5.10
  -3  -5   3   42.30    4.10
   2   5  -3   30.80    3.50
  -2  -5   3   35.60    4.10
  -2  -5   3   36.40    3.90
   1   5  -3  474.45   13.60
  -1  -5   3  486.45   14.30
  -1  -5   3  487.95   13.50
   0   5  -3  765.22   18.80
   0  -5   3  761.22   19.70
   0  -5   3  818.52   18.30
  -1   5  -3  283.87    9.80
   1  -5   3  268.07   10.30
   1  -5   3  306.47    8.90
  -2   5  -3   48.50    3.70
  -2   5  -3   49.30    4.10
   2  -5   3   39.00    4.30
   2  -5   3   50.39    3.60
  -3   5  -3    2.80    1.70
  -3   5  -3    2.50    1.80
   3  -5   3    3.10    1.60
   3  -5   3    1.40    2.10
  -4   5  -3   10.90    2.70
  -4   5  -3    9.90    2.60
   4  -5   3   10.60    2.90
  -5   5  -3  172.98    8.00
  -5   5  -3  175.48    8.40
   5  -5   3  179.28    8.60
  -6   5  -3  589.44   18.10
  -6   5  -3  582.34   16.80
   6  -5   3  603.64   17.20
  -7   5  -3   55.39    5.70
   7  -5   3   48.80    4.80
  -8   5  -3   19.80    4.30
   8  -5   3   19.40    3.70
  -9   5  -3   16.30    4.30
   9  -5   3    9.70    3.20
  11   4  -3  216.68   11.00
 -11  -4   3  211.38   12.10
  10   4  -3   28.10    4.30
 -10  -4   3   29.10    5.20
   9   4  -3    4.80    2.40
  -9  -4   3    8.10    3.40
   8   4  -3   10.20    2.80
  -8  -4   3   10.10    3.60
   7   4  -3    2.20    2.00
  -7  -4   3    2.20    2.30
   6   4  -3    7.20    2.30
  -6  -4   3    3.40    2.60
   5   4  -3   53.59    4.50
  -5  -4   3   47.50    5.20
  -5  -4   3   53.79    4.00
   4   4  -3   31.20    3.40
  -4  -4   3   34.80    4.40
  -4  -4   3   42.60    3.60
   3   4  -3   39.30    3.50
  -3  -4   3   44.40    4.00
  -3  -4   3   35.30    4.20
   2   4  -3  227.88    8.30
  -2  -4   3  253.07    8.80
  -2  -4   3  245.98    9.10
   1   4  -3  689.93   16.80
  -1  -4   3  732.63   17.10
   0   4  -3 1333.77   28.00
   0   4  -3 1297.87   27.00
   0   4  -3 1317.47   24.90
   0  -4   3 1317.37   26.80
  -1   4  -3  120.99    6.00
  -1   4  -3  124.69    4.70
  -1   4  -3  123.59    5.60
   1  -4   3  121.99    5.10
  -2   4  -3   21.80    2.60
  -2   4  -3   14.70    2.50
   2  -4   3   19.10    2.40
  -3   4  -3  822.52   19.40
  -3   4  -3  824.42   19.20
   3  -4   3  847.22   18.50
  -4   4  -3  305.57   10.30
  -4   4  -3  321.77   10.70
   4  -4   3  323.67   10.90
  -5   4  -3   67.79    4.70
  -5   4  -3   79.29    5.60
  -5   4  -3   80.79    4.70
   5  -4   3   92.89    5.80
  -6   4  -3  312.37   12.00
   6  -4   3  334.17   11.30
  -7   4  -3   80.99    6.30
   7  -4   3   88.69    5.80
  -8   4  -3   10.70    3.40
   8  -4   3   10.10    2.90
  -9   4  -3    0.30    2.60
   9  -4   3    1.90    2.30
 -10   4  -3    5.10    3.60
  11   3  -3   49.10    5.40
 -11  -3   3   50.29    6.20
  10   3  -3   39.30    4.70
 -10  -3   3   31.70    4.90
   9   3  -3    2.90    2.10
  -9  -3   3    3.40    2.60
   8   3  -3    2.80    2.10
  -8  -3   3    6.30    2.90
   7   3  -3   74.49    5.30
  -7  -3   3   80.39    6.20
   6   3  -3   49.50    4.30
   6   3  -3   43.20    3.20
  -6  -3   3   45.90    4.90
   5   3  -3   37.60    2.70
   5   3  -3   35.80    3.50
  -5  -3   3   36.10    3.20
  -5  -3   3   58.39    5.40
   4   3  -3  136.99    4.40
   4   3  -3  137.19    6.10
  -4  -3   3  128.39    5.60
  -4  -3   3  127.69    7.10
   3   3  -3 1752.12   31.70
   3   3  -3 1766.82   34.20
   3   3  -3 1743.03   33.70
  -3  -3   3 1785.02   36.80
   2   3  -3  327.87    9.50
   2   3  -3  332.27    9.60
  -2  -3   3  329.07   10.30
   1   3  -3   15.80    2.10
   1   3  -3   18.30    2.40
  -1  -3   3   20.40    2.50
   0   3  -3  175.58    6.30
   0   3  -3  177.58    4.50
   0   3  -3  172.18    6.60
   0  -3   3  183.28    6.20
  -1   3  -3    2.50    1.40
  -1   3  -3    3.70    1.10
  -1   3  -3    2.40    1.20
   1  -3   3    4.70    1.40
  -2   3  -3  624.64   14.30
  -2   3  -3  635.54   14.70
  -2   3  -3  626.24   15.30
   2  -3   3  625.84   14.40
  -3   3  -3 1915.11   37.00
  -3   3  -3 1900.11   37.50
  -3   3  -3 1874.41   35.90
  -4   3  -3  788.92   18.20
  -4   3  -3  733.53   17.50
  -4   3  -3  761.82   18.70
  -4   3  -3  773.02   17.70
  -5   3  -3    1.40    1.50
  -5   3  -3    3.20    1.80
  -5   3  -3    0.00    1.70
  -5   3  -3    3.30    1.80
  -6   3  -3   98.89    5.60
  -6   3  -3   95.39    6.20
   6  -3   3  102.69    5.80
   6  -3   3  103.09    5.60
  -7   3  -3    1.60    1.70
  -7   3  -3    1.70    2.10
   7  -3   3    1.40    1.70
  -8   3  -3   49.70    5.40
  -8   3  -3   58.79    5.00
   8  -3   3   50.99    4.50
  -9   3  -3    9.10    3.40
   9  -3   3    7.80    2.60
 -10   3  -3   -1.70    2.20
  12   2  -3   26.20    4.90
 -12  -2   3   16.10    4.60
  11   2  -3   32.40    4.50
 -11  -2   3   25.50    5.10
  10   2  -3   -0.30    1.70
  10   2  -3    1.90    2.30
 -10  -2   3   -3.90    2.20
   9   2  -3   17.00    3.30
   9   2  -3    8.50    2.60
  -9  -2   3    7.00    3.00
   8   2  -3   61.59    5.00
  -8  -2   3   65.59    5.80
   7   2  -3   20.10    3.30
  -7  -2   3   14.00    3.30
   6   2  -3   24.00    3.10
  -6  -2   3   20.10    3.60
   5   2  -3    9.10    2.10
  -5  -2   3    5.90    1.50
  -5  -2   3    8.10    2.60
   4   2  -3  817.32   17.10
   4   2  -3  833.42   16.90
   4   2  -3  844.72   18.50
  -4  -2   3  817.22   20.70
   3   2  -3 2423.06   43.80
   3   2  -3 2395.76   42.80
   3   2  -3 2377.76   43.20
  -3  -2   3 2406.06   47.00
   2   2  -3  996.40   20.20
   2   2  -3  978.40   20.00
  -2  -2   3  967.10   21.40
   1   2  -3  104.89    4.40
  -1  -2   3  105.99    4.70
   0   2  -3  754.02   15.90
   0   2  -3  772.42   16.50
   0  -2   3  747.03   16.20
  -1   2  -3 2169.08   39.50
  -1   2  -3 2237.18   40.20
  -1   2  -3 2253.27   40.90
   1  -2   3 2194.48   41.00
  -2   2  -3  769.52   17.10
  -2   2  -3  785.62   16.60
  -2   2  -3  764.52   16.30
   2  -2   3  791.62   16.80
  -3   2  -3  600.24   13.70
  -3   2  -3  605.34   14.30
  -3   2  -3  600.94   14.50
  -3   2  -3  601.94   14.20
  -4   2  -3  574.44   14.20
  -4   2  -3  570.44   13.90
  -4   2  -3  577.84   13.60
  -4   2  -3  580.94   15.00
  -5   2  -3    5.00    1.90
  -5   2  -3    4.90    1.70
  -5   2  -3    5.50    1.90
  -6   2  -3    2.50    1.90
  -6   2  -3    2.60    1.90
  -6   2  -3    2.80    1.60
   6  -2   3    5.70    1.80
  -7   2  -3   37.30    3.90
  -7   2  -3   39.30    4.40
   7  -2   3   37.40    3.50
  -8   2  -3   75.89    6.30
  -8   2  -3   77.49    5.60
   8  -2   3   69.29    4.90
  -9   2  -3   81.99    7.10
  -9   2  -3   79.79    6.10
   9  -2   3   87.19    5.80
 -10   2  -3   56.79    5.50
 -10   2  -3   51.89    6.00
  11  -2   3    6.70    3.30
  12   1  -3    7.20    3.40
  12   1  -3    2.80    2.80
 -12  -1   3    3.70    3.30
  11   1  -3   56.79    5.80
 -11  -1   3   48.30    5.80
  10   1  -3    8.50    2.90
 -10  -1   3    7.90    3.10
 -10  -1   3    5.90    2.90
   9   1  -3  100.29    6.50
  -9  -1   3  100.89    7.30
  -9  -1   3   93.19    6.30
   8   1  -3  117.69    6.60
  -8  -1   3  110.29    6.40
  -8  -1   3  107.79    7.10
   7   1  -3  166.58    7.50
  -7  -1   3  163.98    7.30
  -7  -1   3  152.38    8.10
   6   1  -3   94.69    5.40
  -6  -1   3  100.69    6.30
  -6  -1   3  106.39    5.30
   5   1  -3  474.05   12.80
   5   1  -3  487.95   10.40
  -5  -1   3  506.85   12.40
   4   1  -3    2.70    1.30
   4   1  -3    1.10    0.90
  -4  -1   3    4.30    1.20
  -4  -1   3    3.90    2.00
   3   1  -3   49.00    2.60
   3   1  -3   51.59    3.10
  -3  -1   3   48.90    4.10
  -3  -1   3   50.09    2.40
   2   1  -3  176.08    5.40
   2   1  -3  178.38    5.70
  -2  -1   3  189.98    6.70
  -2  -1   3  181.38    4.20
   1   1  -3 1434.06   26.10
   1   1  -3 1389.36   26.30
  -1  -1   3 1413.36   27.50
   0   1  -3 2457.35   42.40
   0   1  -3 2440.76   43.50
   0  -1   3 2425.46   44.50
   0  -1   3 2437.06   42.70
  -1   1  -3 2330.87   41.20
  -1   1  -3 2250.17   39.70
   1  -1   3 2307.67   41.20
   1  -1   3 2255.37   41.90
  -2   1  -3  199.18    6.20
  -2   1  -3  194.58    5.50
  -2   1  -3  188.58    6.00
  -2   1  -3  185.88    5.70
  -3   1  -3   37.40    2.50
  -3   1  -3   38.00    2.80
  -3   1  -3   37.50    2.90
  -3   1  -3   43.60    2.80
  -4   1  -3  130.39    5.70
  -4   1  -3  126.39    4.70
  -4   1  -3  122.19    4.90
  -4   1  -3  117.99    5.20
  -5   1  -3  176.68    6.90
  -5   1  -3  176.28    7.50
  -5   1  -3  180.78    6.10
   5  -1   3  178.28    6.10
  -6   1  -3  154.88    6.80
  -6   1  -3  172.28    6.00
  -6   1  -3  155.28    7.60
   6  -1   3  154.68    6.10
  -7   1  -3    6.20    2.20
  -7   1  -3    0.40    1.80
   7  -1   3    4.30    1.60
  -8   1  -3   39.80    4.70
  -8   1  -3   39.50    4.40
   8  -1   3   43.70    3.90
  -9   1  -3   69.79    5.70
 -10   1  -3  148.39    8.80
  10  -1   3  144.09    9.30
 -11   1  -3    9.50    3.50
  11  -1   3    9.10    3.70
  12   0  -3   29.80    5.20
 -12   0   3   31.30    5.60
 -12   0   3   22.70    5.10
  11   0  -3   64.89    5.90
 -11   0   3   63.79    6.20
 -11   0   3   50.49    5.80
  10   0  -3   10.30    3.00
 -10   0   3    7.20    2.80
 -10   0   3   11.20    3.50
   9   0  -3    5.60    2.30
  -9   0   3    3.90    2.40
  -9   0   3    3.70    2.50
   8   0  -3  107.29    6.30
  -8   0   3  101.19    6.20
  -8   0   3  107.19    6.80
   7   0  -3   71.09    4.90
  -7   0   3   70.49    5.10
  -7   0   3   76.09    5.70
   6   0  -3  571.24   14.70
  -6   0   3  537.65   15.60
  -6   0   3  559.94   14.70
   5   0  -3  717.73   16.90
   5   0  -3  729.43   13.80
  -5   0   3  750.22   17.20
  -5   0   3  725.73   18.50
   4   0  -3   16.60    1.40
   4   0  -3   14.10    2.00
  -4   0   3   12.30    1.90
  -4   0   3   13.90    2.70
   3   0  -3  423.66   10.30
   3   0  -3  419.26    9.00
  -3   0   3  427.36   11.70
  -3   0   3  413.96    9.80
   2   0  -3 2178.58   38.80
   2   0  -3 2221.38   39.10
  -2   0   3 2219.68   39.90
  -2   0   3 2268.87   41.70
   1   0  -3 3446.16   59.89
   1   0  -3 3443.66   58.79
  -1   0   3 3456.45   62.09
  -1   0   3 3608.94   60.99
   0   0  -3 1946.41   33.50
   0   0  -3 1894.61   34.60
   0   0   3 1992.70   34.70
  -1   0  -3  269.77    6.00
  -1   0  -3  265.87    6.80
   1   0   3  265.57    6.50
  -2   0  -3  212.28    5.20
  -2   0  -3  217.88    6.40
  -2   0  -3  199.58    5.80
   2   0   3  209.08    6.10
  -3   0  -3    4.30    1.10
  -3   0  -3    6.30    1.60
  -3   0  -3    6.40    1.10
   3   0   3    4.10    1.30
  -4   0  -3  141.89    4.90
  -4   0  -3  156.08    5.90
   4   0   3  146.69    6.10
   4   0   3  138.59    4.50
  -5   0  -3  822.62   19.30
  -5   0  -3  845.82   17.30
   5   0   3  840.62   17.10
  -6   0  -3  200.78    7.90
  -6   0  -3  204.08    6.30
   6   0   3  205.08    6.70
  -7   0  -3  196.68    8.40
   7   0   3  205.68    7.20
  -8   0  -3   51.69    4.70
   8   0   3   59.89    4.10
   8   0   3   58.19    5.40
  -9   0  -3   45.00    4.80
   9   0   3   45.40    5.10
 -10   0  -3   13.60    3.60
  10   0   3   11.50    3.60
 -11   0  -3    4.80    3.20
  11   0   3    1.60    2.70
  12  -1  -3   18.00    4.20
 -12   1   3   16.90    4.50
 -12   1   3   19.60    4.70
  11  -1  -3  103.89    7.40
 -11   1   3  115.09    8.30
 -11   1   3   97.19    7.50
  10  -1  -3   24.70    4.10
 -10   1   3   21.20    4.10
 -10   1   3   14.70    3.70
   9  -1  -3   31.80    3.90
  -9   1   3   25.60    4.00
  -9   1   3   36.20    4.50
   8  -1  -3    8.30    2.60
  -8   1   3    6.90    2.60
  -8   1   3    5.40    2.30
   7  -1  -3   83.19    5.30
  -7   1   3   81.39    5.50
  -7   1   3   80.49    5.60
   6  -1  -3   49.10    3.80
  -6   1   3   40.40    4.20
  -6   1   3   44.80    4.00
   5  -1  -3    0.80    0.60
   5  -1  -3    4.90    1.60
  -5   1   3   -0.10    1.40
  -5   1   3    2.00    1.50
   4  -1  -3  119.69    5.10
   4  -1  -3  115.19    3.40
  -4   1   3  121.99    5.20
  -4   1   3  116.09    5.60
   3  -1  -3 2066.19   36.90
   3  -1  -3 2066.39   35.50
  -3   1   3 2023.10   38.40
  -3   1   3 2001.60   39.30
   2  -1  -3 1648.24   29.40
   2  -1  -3 1656.73   29.80
  -2   1   3 1668.33   31.10
  -2   1   3 1647.04   31.50
   1  -1  -3 2875.71   49.99
   1  -1  -3 2875.71   49.00
  -1   1   3 2893.71   51.69
  -1   1   3 2965.50   51.79
   0  -1  -3  678.33   12.50
   0  -1  -3  690.53   13.70
   0   1   3  684.03   14.10
   0   1   3  703.33   13.70
  -1  -1  -3    0.90    0.50
  -1  -1  -3    2.60    1.10
  -1  -1  -3    0.40    0.80
   1   1   3    0.40    0.80
  -2  -1  -3  122.79    4.10
  -2  -1  -3  131.69    4.70
  -2  -1  -3  126.89    2.90
   2   1   3  125.59    4.60
  -3  -1  -3  665.53   13.70
  -3  -1  -3  666.13   14.90
   3   1   3  678.23   12.40
   3   1   3  660.13   15.20
  -4  -1  -3  722.43   16.40
  -4  -1  -3  677.63   14.40
   4   1   3  725.13   13.80
   4   1   3  726.83   17.00
  -5  -1  -3  485.35   13.10
  -5  -1  -3  498.15   11.10
   5   1   3  509.15   11.00
   5   1   3  484.55   13.70
  -6  -1  -3  307.27   10.40
  -6  -1  -3  309.67    8.00
   6   1   3  324.17    8.50
   6   1   3  297.27   10.80
  -7  -1  -3   64.59    4.90
   7   1   3   74.09    5.60
   7   1   3   79.69    4.20
  -8  -1  -3   57.79    4.90
   8   1   3   48.20    3.80
   8   1   3   60.09    5.50
  -9  -1  -3   -0.70    1.80
   9   1   3    0.40    1.90
 -10  -1  -3   60.39    5.80
  10   1   3   62.49    6.20
 -11  -1  -3    8.10    3.40
  11   1   3    6.70    3.10
 -12  -1  -3   29.70    5.50
  12   1   3   26.80    5.40
  12  -2  -3   13.40    3.80
 -12   2   3   10.40    4.20
  11  -2  -3   15.60    3.70
 -11   2   3   26.60    4.90
 -11   2   3   26.50    4.80
  10  -2  -3   18.10    3.70
 -10   2   3   34.60    5.10
 -10   2   3   28.80    4.50
   9  -2  -3    6.70    2.60
  -9   2   3    6.00    2.90
  -9   2   3    7.80    2.80
   8  -2  -3   37.90    4.00
  -8   2   3   33.30    4.30
  -8   2   3   33.80    4.20
   7  -2  -3   15.00    2.80
  -7   2   3   13.90    2.90
  -7   2   3   10.30    2.70
   6  -2  -3  126.79    6.10
  -6   2   3  121.09    6.50
  -6   2   3  123.59    6.30
   5  -2  -3  384.56   11.00
   5  -2  -3  397.76    8.20
  -5   2   3  387.26   11.80
  -5   2   3  408.36   11.50
   4  -2  -3 1452.05   25.70
   4  -2  -3 1407.26   27.80
  -4   2   3 1436.16   29.20
  -4   2   3 1444.26   29.60
   3  -2  -3 1962.30   35.70
   3  -2  -3 1992.70   34.70
  -3   2   3 1986.20   37.70
  -3   2   3 1920.21   37.80
   2  -2  -3 1748.53   31.20
   2  -2  -3 1761.12   31.10
  -2   2   3 1753.32   33.40
  -2   2   3 1720.33   32.60
   1  -2  -3   26.90    1.70
   1  -2  -3   27.50    1.90
  -1   2   3   26.40    2.00
  -1   2   3   27.90    2.20
   0  -2  -3  307.97    6.30
   0  -2  -3  303.97    7.40
   0   2   3  302.87    7.20
   0   2   3  313.47    7.70
  -1  -2  -3  870.01   17.00
  -1  -2  -3  844.82   16.80
  -2  -2  -3 1752.22   32.80
  -2  -2  -3 1775.02   31.70
   2   2   3 1737.03   33.50
  -3  -2  -3 1331.07   26.40
  -3  -2  -3 1339.87   24.90
   3   2   3 1344.47   27.00
   3   2   3 1331.67   22.80
  -4  -2  -3  102.49    4.80
  -4  -2  -3   97.29    3.80
   4   2   3   96.09    3.20
   4   2   3   97.69    4.80
  -5  -2  -3  640.94   16.00
  -5  -2  -3  634.64   13.60
   5   2   3  653.13   16.70
   5   2   3  687.03   13.50
  -6  -2  -3   13.30    1.80
  -6  -2  -3   11.00    2.40
   6   2   3   12.10    1.80
   6   2   3   12.10    2.60
  -7  -2  -3    0.70    1.60
   7   2   3   -1.00    1.40
   7   2   3    1.20    1.10
  -8  -2  -3    8.80    2.60
   8   2   3   12.00    3.10
  -9  -2  -3   17.10    3.50
   9   2   3   21.60    4.10
 -10  -2  -3   64.19    6.00
  10   2   3   57.79    5.90
 -11  -2  -3   95.79    7.80
  11   2   3   94.99    7.80
 -12  -2  -3  144.49    9.80
  12   2   3  153.28   10.50
  11  -3  -3    6.70    3.00
 -11   3   3    6.30    3.50
  10  -3  -3    0.10    2.00
 -10   3   3    1.40    2.60
   9  -3  -3   26.60    3.80
  -9   3   3   22.90    4.00
  -9   3   3   28.50    4.50
   8  -3  -3    4.70    2.30
  -8   3   3    5.00    2.80
  -8   3   3    7.10    2.50
   7  -3  -3  270.47   10.00
  -7   3   3  272.17    9.90
  -7   3   3  267.97   11.00
   6  -3  -3  527.35   14.50
  -6   3   3  563.04   14.70
  -6   3   3  551.74   16.20
   5  -3  -3 1257.27   23.30
   5  -3  -3 1222.18   25.90
  -5   3   3 1287.07   28.30
  -5   3   3 1249.88   26.20
   4  -3  -3  503.45   10.90
   4  -3  -3  484.75   12.30
  -4   3   3  506.85   13.70
  -4   3   3  481.15   12.10
   3  -3  -3  592.14   12.60
   3  -3  -3  604.54   13.50
  -3   3   3  617.64   14.90
  -3   3   3  578.84   13.50
   2  -3  -3   59.99    3.00
   2  -3  -3   67.49    3.20
  -2   3   3   63.89    3.10
  -2   3   3   67.69    3.80
   1  -3  -3 1486.65   26.30
   1  -3  -3 1475.35   27.40
  -1   3   3 1473.05   26.70
  -1   3   3 1447.86   28.80
   0  -3  -3 1594.94   29.50
   0  -3  -3 1608.54   27.60
   0   3   3 1589.24   30.70
   0   3   3 1605.54   28.90
  -1  -3  -3  789.32   16.30
  -1  -3  -3  804.62   15.90
   1   3   3  800.32   14.10
   1   3   3  805.92   17.10
  -2  -3  -3 1677.23   31.20
  -2  -3  -3 1677.93   31.80
   2   3   3 1728.83   28.30
  -3  -3  -3  133.39    5.00
  -3  -3  -3  128.99    4.60
   3   3   3  131.99    5.40
   3   3   3  132.29    3.40
  -4  -3  -3   28.00    2.30
  -4  -3  -3   36.90    2.90
   4   3   3   24.80    2.70
   4   3   3   30.60    1.80
  -5  -3  -3   16.60    1.90
  -5  -3  -3   18.90    2.70
   5   3   3   15.10    2.60
   5   3   3   19.40    1.80
  -6  -3  -3   17.90    2.90
  -6  -3  -3   21.00    2.10
   6   3   3   21.40    3.20
   6   3   3   22.40    2.10
  -7  -3  -3   47.00    4.40
   7   3   3   41.20    3.10
   7   3   3   41.40    4.20
  -8  -3  -3    2.50    2.10
   8   3   3    4.90    2.30
  -9  -3  -3   11.70    3.30
   9   3   3    7.80    2.90
 -10  -3  -3    1.00    2.30
  10   3   3    0.20    2.10
 -11  -3  -3   54.89    5.90
  11   3   3   60.09    6.30
 -12  -3  -3  230.88   12.40
  12   3   3  224.28   12.60
  11  -4  -3   -0.70    2.10
 -11   4   3    0.40    3.00
  10  -4  -3   44.80    5.30
 -10   4   3   58.69    6.50
   9  -4  -3    5.00    2.50
  -9   4   3   -0.20    2.50
   8  -4  -3    7.90    2.60
  -8   4   3    6.70    3.00
   7  -4  -3  113.59    6.40
  -7   4   3  109.79    7.20
   6  -4  -3  766.92   18.90
  -6   4   3  759.52   17.80
  -6   4   3  719.23   20.40
   5  -4  -3 1011.00   22.20
   5  -4  -3  987.60   19.90
  -5   4   3  982.20   24.10
  -5   4   3  986.70   21.10
   4  -4  -3  113.89    5.30
   4  -4  -3  110.59    4.50
  -4   4   3  112.79    6.10
  -4   4   3  113.49    4.60
   3  -4  -3  292.37    8.40
   3  -4  -3  277.67    7.90
  -3   4   3  281.67    7.30
   2  -4  -3  388.86    9.60
   2  -4  -3  379.56    9.80
  -2   4   3  380.36   10.90
  -2   4   3  375.66    8.60
   1  -4  -3  755.12   16.40
  -1   4   3  775.12   14.50
  -1   4   3  783.22   17.50
   0  -4  -3  937.21   19.20
   0   4   3  910.01   17.40
   0   4   3  929.41   19.90
  -1  -4  -3 1339.37   24.90
  -1  -4  -3 1313.37   26.00
   1   4   3 1386.76   23.80
   1   4   3 1316.37   27.00
  -2  -4  -3  133.19    5.20
  -2  -4  -3  132.39    4.60
   2   4   3  144.19    5.60
   2   4   3  140.39    3.90
  -3  -4  -3  223.38    7.00
  -3  -4  -3  224.88    6.90
   3   4   3  238.48    5.60
   3   4   3  217.68    7.70
  -4  -4  -3  404.26   11.10
  -4  -4  -3  395.86   10.20
   4   4   3  423.86    9.10
   4   4   3  405.46   11.80
  -5  -4  -3   -0.30    1.10
  -5  -4  -3    3.30    1.30
   5   4   3   -0.10    0.80
   5   4   3    0.20    1.20
  -6  -4  -3   19.70    2.20
  -6  -4  -3   11.20    2.50
   6   4   3   18.00    2.10
   6   4   3   10.50    2.50
  -7  -4  -3    3.20    2.00
   7   4   3    5.10    2.20
   7   4   3    2.50    1.40
  -8  -4  -3   21.90    3.60
   8   4   3   21.00    3.80
  -9  -4  -3  356.96   13.60
   9   4   3  349.17   13.70
 -10  -4  -3   70.39    6.30
  10   4   3   72.89    6.60
 -11  -4  -3   54.99    6.00
  11   4   3   65.09    6.50
 -12  -4  -3   86.09    7.70
  12   4   3   90.39    8.20
  10  -5  -3   89.49    7.10
 -10   5   3  103.59    8.70
   9  -5  -3  366.46   14.00
  -9   5   3  407.66   16.40
   8  -5  -3   63.69    5.50
  -8   5   3   66.79    6.40
   7  -5  -3   83.39    5.90
  -7   5   3   77.99    6.50
   6  -5  -3   27.80    3.60
  -6   5   3   29.00    4.20
   5  -5  -3  131.49    5.50
   5  -5  -3  124.09    6.30
  -5   5   3  119.69    7.20
   4  -5  -3   85.39    4.90
   4  -5  -3   82.69    4.40
  -4   5   3   80.09    5.50
   3  -5  -3 1332.57   26.50
   3  -5  -3 1299.37   26.20
  -3   5   3 1277.67   28.90
  -3   5   3 1310.37   23.90
   2  -5  -3  461.65   11.90
  -2   5   3  460.75   13.10
  -2   5   3  460.25    8.90
   1  -5  -3  103.89    4.90
  -1   5   3  102.99    5.10
  -1   5   3  100.99    2.60
  -1   5   3  105.49    4.30
   0  -5  -3  491.75   12.60
   0  -5  -3  490.65    9.80
   0   5   3  501.05   11.30
   0   5   3  519.45   13.10
  -1  -5  -3   75.89    4.20
  -1  -5  -3   76.39    3.00
   1   5   3   79.49    3.40
   1   5   3   82.09    4.40
  -2  -5  -3  206.28    6.10
  -2  -5  -3  212.98    7.30
   2   5   3  204.08    7.40
   2   5   3  216.38    5.90
  -3  -5  -3   36.30    3.00
  -3  -5  -3   31.30    2.70
   3   5   3   35.40    3.20
   3   5   3   34.20    2.30
  -4  -5  -3   90.79    4.70
  -4  -5  -3   95.89    4.80
   4   5   3   94.69    5.30
   4   5   3   93.09    3.80
  -5  -5  -3  165.68    6.20
  -5  -5  -3  161.18    6.90
   5   5   3  154.98    5.40
   5   5   3  154.68    7.20
  -6  -5  -3   41.80    3.20
  -6  -5  -3   42.80    4.00
   6   5   3   38.00    4.00
   6   5   3   43.90    3.10
  -7  -5  -3   12.10    2.90
   7   5   3    7.60    2.40
  -8  -5  -3  113.19    7.00
   8   5   3  102.09    6.80
  -9  -5  -3  248.58   11.20
   9   5   3  243.68   11.30
 -10  -5  -3  220.58   11.10
  10   5   3  212.88   11.10
 -11  -5  -3   75.89    7.10
  11   5   3   68.09    6.70
  12   5   3   13.20    4.10
  10  -6  -3    4.00    2.90
 -10   6   3    0.80    3.30
   9  -6  -3  168.18    9.40
  -9   6   3  170.68   10.80
   8  -6  -3  267.47   11.60
  -8   6   3  270.77   13.10
   7  -6  -3   94.59    6.40
  -7   6   3   97.29    7.50
   6  -6  -3   20.70    3.50
  -6   6   3   17.60    3.90
   5  -6  -3   35.90    3.50
   5  -6  -3   36.10    3.90
  -5   6   3   32.50    4.40
   4  -6  -3  222.88    8.60
   4  -6  -3  238.48    8.40
   3  -6  -3 1112.99   23.70
   3  -6  -3 1075.49   23.40
  -3   6   3 1057.89   25.70
   2  -6  -3 1017.00   22.10
  -2   6   3  985.00   23.40
  -2   6   3  959.00   21.10
   1  -6  -3  483.55   13.20
  -1   6   3  502.75   12.30
  -1   6   3  470.45   13.50
   0  -6  -3    2.10    1.40
   0   6   3   -0.50    0.90
   0   6   3   -0.50    1.20
  -1  -6  -3   23.50    1.80
  -1  -6  -3   23.00    2.90
   1   6   3   23.90    2.90
   1   6   3   25.90    2.40
  -2  -6  -3  248.38    6.80
  -2  -6  -3  248.08    8.60
   2   6   3  238.68    7.10
   2   6   3  250.67    8.70
  -3  -6  -3   12.80    2.00
  -3  -6  -3   13.50    2.50
   3   6   3   15.20    2.10
   3   6   3   17.20    2.80
  -4  -6  -3   36.00    3.10
  -4  -6  -3   27.60    3.10
   4   6   3   29.90    3.30
   4   6   3   37.80    2.70
  -5  -6  -3  221.78    8.30
  -5  -6  -3  209.58    7.80
   5   6   3  212.38    7.00
   5   6   3  222.08    8.90
  -6  -6  -3   36.20    3.40
  -6  -6  -3   33.40    3.70
   6   6   3   31.60    2.90
   6   6   3   41.40    4.30
  -7  -6  -3  211.48    9.30
   7   6   3  233.78   10.10
  -8  -6  -3   91.79    6.40
   8   6   3   90.39    6.50
  -9  -6  -3   77.39    6.50
   9   6   3   87.79    6.70
 -10  -6  -3    7.50    3.00
  10   6   3   10.70    3.30
 -11  -6  -3   -1.50    2.50
  11   6   3    2.30    2.60
   9  -7  -3   37.30    5.30
  -9   7   3   40.20    6.00
   8  -7  -3   29.30    4.90
  -8   7   3   18.80    4.70
   7  -7  -3    2.10    2.00
  -7   7   3   -1.40    2.50
   6  -7  -3  179.38    8.90
  -6   7   3  174.78    9.90
   5  -7  -3  261.87   10.40
   5  -7  -3  279.87    9.90
  -5   7   3  285.07   12.30
   4  -7  -3  128.19    6.80
   4  -7  -3  131.69    6.60
  -4   7   3  124.29    7.60
   3  -7  -3  277.57   10.00
  -3   7   3  280.97   11.10
  -3   7   3  265.47    9.60
   2  -7  -3  352.36   11.50
  -2   7   3  362.56   10.90
  -2   7   3  347.37   12.20
   1  -7  -3   64.49    4.80
  -1   7   3   73.79    5.30
  -1   7   3   64.89    4.30
   0  -7  -3    4.10    2.00
   0   7   3    4.00    2.00
   0   7   3    5.10    1.70
  -1  -7  -3   99.09    5.80
   1   7   3   99.19    5.60
   1   7   3   98.09    4.70
  -2  -7  -3  423.06   12.70
  -2  -7  -3  409.76    9.90
   2   7   3  410.56   12.40
   2   7   3  427.66   11.00
  -3  -7  -3  150.78    6.90
  -3  -7  -3  127.79    5.30
   3   7   3  140.49    5.60
   3   7   3  149.39    6.90
  -4  -7  -3  157.68    7.30
  -4  -7  -3  169.88    6.60
   4   7   3  154.88    7.40
   4   7   3  170.08    6.30
  -5  -7  -3   45.70    4.00
  -5  -7  -3   45.60    4.00
   5   7   3   45.20    3.60
   5   7   3   44.50    4.30
  -6  -7  -3  150.38    6.90
  -6  -7  -3  146.49    7.30
   6   7   3  139.89    7.50
  -7  -7  -3  146.49    7.70
   7   7   3  128.49    7.60
  -8  -7  -3  125.99    7.60
   8   7   3  125.29    7.80
  -9  -7  -3   11.40    3.30
   9   7   3    9.00    3.20
 -10  -7  -3   73.09    6.60
  10   7   3   66.29    6.50
 -11  -7  -3  100.39    8.10
  11   7   3  103.99    8.30
  -9   8   3    7.30    3.90
   8  -8  -3   25.10    4.60
  -8   8   3   20.40    5.00
   7  -8  -3   68.19    6.10
  -7   8   3   63.29    6.80
   6  -8  -3  330.67   12.70
  -6   8   3  323.97   14.20
   5  -8  -3  503.25   14.80
   5  -8  -3  464.95   15.20
  -5   8   3  469.85   17.10
   4  -8  -3  213.08    9.10
   4  -8  -3  197.08    8.80
  -4   8   3  194.68   10.00
   3  -8  -3   35.50    4.20
  -3   8   3   36.20    3.80
  -3   8   3   32.30    4.30
   2  -8  -3   94.59    6.10
  -2   8   3   93.29    5.70
  -2   8   3   94.39    6.30
   1  -8  -3   95.19    6.30
  -1   8   3   78.99    5.10
  -1   8   3   90.39    5.90
   0  -8  -3  133.89    7.30
   0   8   3  126.19    6.80
   0   8   3  120.49    6.00
  -1  -8  -3  145.79    7.40
   1   8   3  131.59    6.00
   1   8   3  136.69    7.00
  -2  -8  -3   35.20    4.10
   2   8   3   32.10    3.20
   2   8   3   25.70    3.50
  -3  -8  -3  156.08    7.70
   3   8   3  156.88    6.50
   3   8   3  153.18    7.50
  -4  -8  -3   28.20    3.90
  -4  -8  -3   38.40    3.50
   4   8   3   38.30    3.50
   4   8   3   31.70    3.80
  -5  -8  -3  147.69    7.50
  -5  -8  -3  153.08    6.90
   5   8   3  139.79    7.50
   5   8   3  150.98    6.60
  -6  -8  -3   60.49    4.80
  -6  -8  -3   64.19    5.00
   6   8   3   58.49    5.30
  -7  -8  -3   10.60    2.90
   7   8   3   16.00    3.60
  -8  -8  -3    9.90    3.10
   8   8   3    5.90    2.60
  -9  -8  -3    6.60    3.00
   9   8   3    3.70    2.70
 -10  -8  -3  141.69    9.20
  10   8   3  123.79    8.60
 -11  -8  -3  195.28   11.30
  11   8   3  173.98   10.80
   8  -9  -3   75.39    6.90
  -8   9   3   74.89    8.20
   7  -9  -3   96.59    7.50
  -7   9   3   88.29    8.20
   6  -9  -3  156.28    8.90
  -6   9   3  144.69    9.90
   5  -9  -3   89.39    6.30
   5  -9  -3   78.19    6.10
  -5   9   3   70.89    6.80
   4  -9  -3   29.60    4.50
  -4   9   3   24.90    4.60
   3  -9  -3    7.30    2.80
  -3   9   3    4.50    2.30
  -3   9   3    3.20    2.50
   2  -9  -3  115.39    7.10
  -2   9   3  104.79    7.00
  -2   9   3  113.49    6.50
   1  -9  -3  193.78    9.30
  -1   9   3  219.48    9.80
  -1   9   3  206.88    8.70
   0  -9  -3  244.18   10.50
   0   9   3  278.57   10.90
   0   9   3  282.97   10.00
  -1  -9  -3   28.60    4.10
   1   9   3   40.00    4.30
   1   9   3   31.60    3.60
  -2  -9  -3   79.69    5.90
   2   9   3   73.29    5.00
   2   9   3   74.79    5.60
  -3  -9  -3   45.30    4.60
   3   9   3   45.60    3.90
   3   9   3   50.69    4.80
  -4  -9  -3   81.09    6.00
   4   9   3   83.99    5.30
   4   9   3   93.69    6.40
  -5  -9  -3   14.10    3.30
   5   9   3   18.00    3.50
   5   9   3   20.10    3.20
  -6  -9  -3    9.00    2.60
  -6  -9  -3    4.40    2.30
   6   9   3   10.70    3.10
  -7  -9  -3   14.50    3.30
   7   9   3   19.70    3.90
  -8  -9  -3  120.29    7.70
   8   9   3  108.69    7.70
  -9  -9  -3   67.39    6.30
   9   9   3   69.59    6.50
 -10  -9  -3   94.99    7.80
  10   9   3   94.09    7.90
  -7  10   3   87.89    8.50
   6 -10  -3   23.70    4.50
  -6  10   3   24.60    5.20
   5 -10  -3    5.60    2.70
  -5  10   3    8.20    3.60
   4 -10  -3   59.59    5.80
  -4  10   3   63.29    6.70
   3 -10  -3    6.10    3.10
  -3  10   3    6.40    2.60
  -3  10   3    7.80    3.20
   2 -10  -3   85.39    6.60
  -2  10   3   84.89    6.90
  -2  10   3   77.79    5.80
   1 -10  -3  253.67   11.30
  -1  10   3  244.78   11.10
  -1  10   3  254.47   10.30
   0 -10  -3   29.90    4.50
   0  10   3   33.10    4.10
   0  10   3   35.70    4.40
  -1 -10  -3   66.89    6.00
   1  10   3   64.09    5.10
   1  10   3   70.89    5.90
  -2 -10  -3    8.20    2.90
   2  10   3    8.00    2.70
   2  10   3    5.40    2.10
  -3 -10  -3   59.09    5.40
   3  10   3   64.19    5.60
   3  10   3   52.39    4.60
  -4 -10  -3    4.20    2.40
   4  10   3    9.60    2.90
   4  10   3    3.30    2.10
  -5 -10  -3   17.80    3.80
   5  10   3   14.40    3.40
  -6 -10  -3    9.00    2.90
   6  10   3   15.40    3.60
   7  10   3   88.59    6.80
   8  10   3  189.58   10.20
   5 -11  -3   58.29    6.10
  -5  11   3   56.79    7.20
   4 -11  -3  195.48   10.40
  -4  11   3  192.48   11.40
   3 -11  -3   31.20    4.80
  -3  11   3   15.10    4.10
  -3  11   3   22.00    4.10
   2 -11  -3   41.70    5.30
  -2  11   3   40.10    4.60
  -2  11   3   38.90    5.50
   1 -11  -3    8.30    3.30
  -1  11   3   11.30    3.50
  -1  11   3   15.30    3.50
   0 -11  -3   78.79    6.70
   0  11   3   76.59    6.30
   0  11   3   81.09    6.00
  -1 -11  -3   18.60    4.00
   1  11   3   15.40    3.70
   1  11   3   16.10    3.40
  -2 -11  -3    1.20    2.60
   2  11   3    8.40    3.00
   2  11   3    2.40    2.10
  -3 -11  -3    0.30    2.30
   3  11   3    1.30    2.00
   3  11   3   -0.20    2.00
  -4 -11  -3    0.80    2.40
   4  11   3   -0.10    2.20
   4  11   3   -1.50    1.90
  -5 -11  -3   30.80    4.80
  -6 -11  -3  132.29    8.40
   4 -12  -3  235.98   12.10
  -4  12   3  224.28   13.00
   3 -12  -3   85.79    7.60
  -3  12   3  101.19    8.70
  -3  12   3  110.99    7.80
   2 -12  -3    7.80    3.60
  -2  12   3    1.80    3.00
  -2  12   3   -0.80    2.20
   1 -12  -3    3.60    2.90
  -1  12   3   -0.70    2.40
  -1  12   3    5.20    2.80
   0 -12  -3    2.40    2.90
   0  12   3    0.10    2.40
   0  12   3    2.40    2.30
  -1 -12  -3   -1.50    2.40
   1  12   3    1.50    2.10
  -2 -12  -3   47.90    5.70
   2  12   3   44.90    5.10
  -3 -12  -3   35.70    5.30
   3  12   3   38.40    4.60
  -4 -12  -3    2.80    2.80
  -5 -12  -3   50.89    6.00
  -6 -12  -3   87.79    7.20
   1 -13  -3   -0.10    2.80
  -1  13   3    0.60    2.60
   0 -13  -3   13.00    4.20
   0  13   3    4.00    2.80
  -1 -13  -3   -2.20    2.50
   1  13   3    1.30    2.60
  -2 -13  -3   36.80    5.50
   2  13   3   37.30    5.10
  -3 -13  -3   70.29    7.00
  -4 -13  -3   80.29    7.60
  -4 -10   4   18.80    4.90
   3  10  -4   89.69    7.80
  -3 -10   4  102.89    8.60
   2  10  -4  153.68    9.80
  -2 -10   4  163.68   10.70
   1  10  -4   19.40    4.40
  -1 -10   4   10.40    4.10
   0  10  -4   17.10    4.30
   0 -10   4    8.00    4.00
  -1  10  -4   23.80    4.70
   6   9  -4   69.69    6.80
   5   9  -4   25.60    4.80
  -5  -9   4   29.90    5.30
   4   9  -4   84.59    7.20
  -4  -9   4  102.59    8.20
   3   9  -4   70.39    6.50
  -3  -9   4   79.69    7.30
   2   9  -4   97.79    7.50
  -2  -9   4   98.89    8.00
   1   9  -4   14.40    3.70
  -1  -9   4   19.20    4.70
   0   9  -4    6.70    3.00
   0  -9   4   -2.20    2.60
  -1   9  -4    1.90    2.40
   1  -9   4    1.20    3.10
  -2   9  -4    9.90    3.50
   2  -9   4   10.40    3.90
  -3   9  -4   20.50    4.40
   3  -9   4   15.90    4.70
  -4   9  -4    1.00    2.70
   4  -9   4   -3.50    2.40
   8   8  -4    1.20    2.70
  -8  -8   4    7.40    4.00
   7   8  -4   28.00    4.90
  -7  -8   4   19.90    4.70
   6   8  -4  133.39    8.70
  -6  -8   4  134.49    9.10
   5   8  -4  203.58   10.70
  -5  -8   4  216.78   11.20
  -5  -8   4  211.18   10.70
   4   8  -4  103.09    7.40
  -4  -8   4   99.59    7.70
   3   8  -4    1.10    2.00
  -3  -8   4   -0.50    2.50
   2   8  -4   -2.40    1.60
  -2  -8   4    0.00    2.50
   1   8  -4   30.40    4.30
  -1  -8   4   33.70    5.50
   0   8  -4   28.20    4.10
   0  -8   4   20.80    4.60
  -1   8  -4    9.10    3.10
   1  -8   4   10.10    3.50
  -2   8  -4   19.40    3.90
   2  -8   4   15.80    4.20
  -3   8  -4   41.90    5.10
   3  -8   4   35.40    5.80
  -4   8  -4  108.39    7.60
   4  -8   4  103.09    8.20
  -5   8  -4  109.99    7.80
   5  -8   4  103.89    8.50
   9   7  -4   58.89    6.50
  -9  -7   4   53.69    6.60
   8   7  -4   82.79    7.00
  -8  -7   4   78.29    7.60
   7   7  -4   86.89    6.90
  -7  -7   4  108.09    8.30
   6   7  -4  239.68   11.20
  -6  -7   4  225.88   11.40
   5   7  -4   79.39    6.40
  -5  -7   4   63.79    6.50
  -5  -7   4   78.09    6.20
   4   7  -4   13.20    3.40
  -4  -7   4    2.20    2.90
  -4  -7   4    7.40    2.90
   3   7  -4    6.80    2.60
  -3  -7   4    5.60    3.30
  -3  -7   4    2.60    2.40
   2   7  -4   12.00    3.00
  -2  -7   4    4.30    3.00
  -2  -7   4   10.90    3.50
   1   7  -4  112.99    7.10
  -1  -7   4  114.29    7.60
   0   7  -4   97.79    6.50
   0  -7   4  101.19    7.30
  -1   7  -4    5.00    2.40
   1  -7   4    2.00    2.50
  -2   7  -4    2.40    2.20
   2  -7   4    1.50    2.60
  -3   7  -4   74.49    5.80
   3  -7   4   74.09    6.50
  -4   7  -4  102.19    6.90
   4  -7   4   88.59    7.10
  -5   7  -4   37.20    4.70
   5  -7   4   41.70    5.70
  -6   7  -4   10.60    3.40
  10   6  -4   17.00    4.20
 -10  -6   4   18.70    5.00
   9   6  -4   95.99    7.70
  -9  -6   4  111.59    8.70
   8   6  -4  214.08   10.70
  -8  -6   4  209.88   11.40
   7   6  -4  203.58   10.20
  -7  -6   4  207.08   11.10
   6   6  -4   48.70    4.90
  -6  -6   4   54.59    6.10
   5   6  -4    5.60    2.40
  -5  -6   4    6.90    2.80
  -5  -6   4    9.40    3.50
   4   6  -4    9.00    2.80
  -4  -6   4   14.20    3.20
  -4  -6   4   12.70    3.90
   3   6  -4    9.90    2.80
  -3  -6   4   15.70    3.90
  -3  -6   4   10.70    3.00
   2   6  -4  184.58    8.70
  -2  -6   4  180.78    9.00
  -2  -6   4  197.38    9.40
   1   6  -4   95.29    6.20
  -1  -6   4   96.39    6.60
  -1  -6   4   86.39    6.00
   0   6  -4   83.69    5.80
   0  -6   4   84.49    5.60
   0  -6   4   92.49    6.50
  -1   6  -4   33.00    3.90
   1  -6   4   35.60    4.60
  -2   6  -4   73.99    5.60
   2  -6   4   83.09    6.40
  -3   6  -4  107.79    6.60
   3  -6   4   95.89    6.90
  -4   6  -4   28.70    3.90
   4  -6   4   32.80    4.80
  -5   6  -4   28.20    3.90
   5  -6   4   25.30    4.50
  -6   6  -4   65.59    5.90
   6  -6   4   70.99    6.40
   7  -6   4   75.79    6.20
   8  -6   4   40.30    5.10
  10   5  -4   85.29    7.30
 -10  -5   4  104.29    8.70
   9   5  -4  147.99    9.00
  -9  -5   4  117.09    9.00
   8   5  -4  157.68    8.90
  -8  -5   4  153.08    9.60
   7   5  -4    3.40    2.40
  -7  -5   4    9.40    3.50
   6   5  -4   16.60    3.40
  -6  -5   4   11.00    3.80
   5   5  -4   36.60    4.20
  -5  -5   4   33.60    4.10
  -5  -5   4   42.10    5.30
   4   5  -4   71.49    5.20
  -4  -5   4   80.69    5.70
  -4  -5   4   62.99    6.00
   3   5  -4  356.56   11.90
  -3  -5   4  332.37   11.80
  -3  -5   4  325.77   12.60
   2   5  -4   28.80    3.60
  -2  -5   4   34.10    4.30
  -2  -5   4   36.50    4.30
   1   5  -4   -0.30    1.60
  -1  -5   4    1.10    2.00
  -1  -5   4   -0.50    2.00
   0   5  -4  236.28    9.10
   0  -5   4  234.38    8.60
   0  -5   4  219.48    9.60
  -1   5  -4  151.28    7.20
   1  -5   4  144.89    7.80
   1  -5   4  159.68    6.70
  -2   5  -4   52.39    4.40
   2  -5   4   58.59    4.20
   2  -5   4   59.09    5.30
  -3   5  -4    9.60    2.60
   3  -5   4   11.00    3.10
   3  -5   4    9.60    2.30
  -4   5  -4   49.90    4.50
   4  -5   4   55.39    5.40
  -5   5  -4    1.10    1.90
   5  -5   4   -1.20    2.10
  -6   5  -4  522.65   15.80
   6  -5   4  497.45   16.10
  -7   5  -4  367.46   14.40
   7  -5   4  390.36   13.50
  -8   5  -4   65.39    6.50
   8  -5   4   69.79    5.80
  -9   5  -4   67.29    6.90
  11   4  -4  111.99    8.30
 -11  -4   4  111.89    9.20
  10   4  -4  143.69    9.10
 -10  -4   4  159.08   10.30
   9   4  -4   38.20    4.80
  -9  -4   4   44.00    5.60
   8   4  -4    0.60    1.90
  -8  -4   4    0.60    2.60
   7   4  -4   11.60    3.00
  -7  -4   4   18.70    4.20
   6   4  -4  103.39    6.50
  -6  -4   4  103.89    7.70
   5   4  -4  104.79    6.30
  -5  -4   4  109.29    7.50
  -5  -4   4  109.79    5.90
   4   4  -4  369.26   12.00
  -4  -4   4  368.96   11.70
  -4  -4   4  401.96   14.10
   3   4  -4  215.88    8.50
  -3  -4   4  228.18    9.80
   2   4  -4   13.80    2.70
   2   4  -4   18.60    3.00
  -2  -4   4   20.70    3.60
   1   4  -4   42.20    3.90
   1   4  -4   42.00    3.70
  -1  -4   4   49.80    4.20
   0   4  -4  230.18    8.90
   0   4  -4  223.38    8.50
   0  -4   4  240.88    8.40
  -1   4  -4   39.00    3.50
  -1   4  -4   52.09    4.30
   1  -4   4   42.40    3.60
  -2   4  -4    9.20    2.30
  -2   4  -4    8.60    2.40
   2  -4   4    9.70    2.20
  -3   4  -4    1.60    1.60
  -3   4  -4    1.60    1.70
  -3   4  -4    1.80    1.40
   3  -4   4    0.10    1.40
  -4   4  -4  141.39    6.80
  -4   4  -4  131.59    7.00
  -4   4  -4  131.59    6.60
   4  -4   4  136.49    6.30
  -5   4  -4  208.08    8.90
  -5   4  -4  197.88    8.30
   5  -4   4  191.98    8.90
   5  -4   4  214.98    8.20
  -6   4  -4  481.95   14.40
  -6   4  -4  473.45   15.40
   6  -4   4  462.85   14.80
  -7   4  -4  290.17   12.10
   7  -4   4  304.97   11.10
  -8   4  -4   28.00    4.50
   8  -4   4   32.70    4.20
  -9   4  -4   -1.90    2.30
  11   3  -4  142.39    9.10
 -11  -3   4  163.98   10.80
  10   3  -4   55.19    5.60
 -10  -3   4   46.60    6.10
   9   3  -4   25.00    4.20
  -9  -3   4   27.10    4.90
   8   3  -4   66.29    5.50
  -8  -3   4   62.49    6.30
   7   3  -4   86.79    5.90
  -7  -3   4   80.99    6.80
   6   3  -4  195.08    8.60
  -6  -3   4  226.08   10.70
   5   3  -4  531.45   14.90
  -5  -3   4  548.65   13.80
  -5  -3   4  512.75   16.90
   4   3  -4   92.99    4.90
   4   3  -4   84.39    5.20
  -4  -3   4   85.09    6.30
   3   3  -4   27.10    3.00
   3   3  -4   30.70    3.20
  -3  -3   4   32.40    4.20
   2   3  -4  256.57    8.60
   2   3  -4  259.27    8.70
  -2  -3   4  256.17    9.40
   1   3  -4    4.00    1.70
   1   3  -4    7.90    1.90
  -1  -3   4    4.80    1.80
   0   3  -4   16.30    2.60
   0   3  -4   26.00    2.70
   0  -3   4   27.70    2.90
  -1   3  -4    3.60    1.10
  -1   3  -4    3.80    1.60
  -1   3  -4    2.00    1.50
   1  -3   4    5.10    1.70
  -2   3  -4   11.60    2.40
  -2   3  -4   11.90    2.20
  -2   3  -4   15.30    2.10
   2  -3   4   15.20    2.50
  -3   3  -4  345.97   11.00
  -3   3  -4  381.76   10.60
  -3   3  -4  351.76   10.40
   3  -3   4  358.36   10.50
  -4   3  -4 1084.49   24.80
  -4   3  -4 1138.49   23.90
  -4   3  -4 1102.39   24.70
  -5   3  -4  149.29    7.00
  -5   3  -4  151.78    7.30
  -5   3  -4  151.78    6.70
  -5   3  -4  151.38    6.90
  -6   3  -4   75.79    5.60
  -6   3  -4   73.19    5.20
  -6   3  -4   92.39    5.60
  -7   3  -4  167.88    8.10
  -7   3  -4  181.98    9.20
   7  -3   4  170.68    7.80
  -8   3  -4    6.70    3.00
  -9   3  -4   59.39    6.20
  11   2  -4   19.30    4.20
 -11  -2   4   19.30    5.00
  10   2  -4   -3.20    1.90
 -10  -2   4   -1.30    2.20
   9   2  -4  112.49    7.40
  -9  -2   4  133.89    8.60
   8   2  -4  329.17   12.30
  -8  -2   4  331.47   13.50
   7   2  -4   94.49    6.00
  -7  -2   4   95.39    7.00
   6   2  -4  284.77   10.20
  -6  -2   4  258.37   11.20
   5   2  -4  364.46   11.30
   5   2  -4  371.46    9.80
   4   2  -4   14.30    1.60
   4   2  -4   18.00    2.80
   4   2  -4   17.30    2.30
  -4  -2   4   15.20    3.40
   3   2  -4   77.99    4.40
   3   2  -4   80.59    2.40
   3   2  -4   80.89    4.20
   2   2  -4   39.30    3.10
   2   2  -4   39.90    3.10
  -2  -2   4   35.20    3.50
   1   2  -4  198.18    6.70
   1   2  -4  200.88    6.90
  -1  -2   4  202.98    7.30
   0   2  -4   71.39    4.10
   0   2  -4   73.09    3.80
   0  -2   4   76.39    4.20
   0  -2   4   73.79    2.20
  -1   2  -4   21.00    2.60
  -1   2  -4   26.80    2.50
   1  -2   4   22.50    1.80
   1  -2   4   24.40    2.50
  -2   2  -4  554.04   12.70
  -2   2  -4  544.85   12.90
  -2   2  -4  563.24   13.90
   2  -2   4  559.94   13.70
  -3   2  -4 1375.46   26.60
  -3   2  -4 1334.37   27.70
  -3   2  -4 1369.16   27.90
  -4   2  -4 1102.69   24.60
  -4   2  -4 1145.69   23.20
  -4   2  -4 1132.39   24.90
  -4   2  -4 1114.79   24.10
  -5   2  -4  129.29    6.70
  -5   2  -4  131.19    5.80
  -5   2  -4  135.29    6.20
  -5   2  -4  128.69    6.30
  -6   2  -4   -0.50    1.60
  -6   2  -4    1.90    1.80
  -6   2  -4    0.80    1.50
   6  -2   4    1.30    1.40
  -7   2  -4  123.09    7.40
  -7   2  -4  133.39    7.00
   7  -2   4  120.29    6.10
  -8   2  -4  294.77   11.40
  -8   2  -4  278.67   12.10
  -9   2  -4  164.48    8.90
 -10   2  -4   43.90    5.10
  10  -2   4   31.20    5.00
  11   1  -4   79.39    6.90
 -11  -1   4   77.99    7.40
  10   1  -4   64.69    5.90
 -10  -1   4   53.39    5.90
   9   1  -4  275.57   11.40
  -9  -1   4  286.47   11.20
  -9  -1   4  279.67   12.60
   8   1  -4  445.86   14.40
  -8  -1   4  445.96   13.70
  -8  -1   4  432.66   15.50
   7   1  -4  151.98    7.50
  -7  -1   4  137.69    8.10
  -7  -1   4  155.98    6.90
   6   1  -4    0.20    1.30
  -6  -1   4    4.90    2.60
  -6  -1   4    4.10    1.70
   5   1  -4   36.30    2.60
   5   1  -4   37.40    3.40
  -5  -1   4   48.40    5.10
  -5  -1   4   36.00    2.90
   4   1  -4   26.20    2.30
   4   1  -4   29.90    2.90
  -4  -1   4   28.20    3.90
  -4  -1   4   24.20    2.20
   3   1  -4  199.78    6.80
   3   1  -4  191.58    6.10
  -3  -1   4  199.18    5.20
   2   1  -4    1.40    1.00
   2   1  -4    1.20    0.90
  -2  -1   4    1.40    0.60
  -2  -1   4    1.80    1.40
   1   1  -4  244.48    7.20
   1   1  -4  251.77    7.40
  -1  -1   4  252.17    7.90
   0   1  -4   18.40    2.00
   0   1  -4   15.30    2.00
   0  -1   4   19.50    2.30
   0  -1   4   19.60    1.30
  -1   1  -4  307.57    8.00
  -1   1  -4  306.47    8.80
   1  -1   4  324.67    7.50
   1  -1   4  317.27    8.90
  -2   1  -4 1333.47   25.10
  -2   1  -4 1352.06   26.70
   2  -1   4 1345.07   27.10
   2  -1   4 1346.27   26.30
  -3   1  -4  307.67    8.90
  -3   1  -4  300.07    8.00
  -3   1  -4  304.07    9.30
   3  -1   4  284.47    8.70
  -4   1  -4  192.88    7.40
  -4   1  -4  205.88    6.50
  -4   1  -4  208.18    7.10
  -5   1  -4   97.29    4.90
  -5   1  -4   96.59    5.40
   5  -1   4   93.29    4.40
  -6   1  -4  119.79    6.30
  -6   1  -4  114.79    5.40
   6  -1   4  120.89    5.30
  -7   1  -4  372.16   12.60
   7  -1   4  378.76   10.90
  -8   1  -4  582.44   17.30
   8  -1   4  595.14   18.90
  -9   1  -4  121.99    7.40
   9  -1   4   98.49    7.50
 -10   1  -4   71.29    6.30
  10  -1   4   54.59    6.10
 -11   1  -4    7.90    3.50
  11  -1   4   10.40    4.00
  12   0  -4   60.29    6.30
 -12   0   4   47.90    6.30
  11   0  -4  172.08    9.50
 -11   0   4  155.08    9.80
 -11   0   4  170.38    9.60
  10   0  -4  130.59    8.00
 -10   0   4  115.09    7.50
 -10   0   4  121.69    8.40
   9   0  -4   99.19    6.70
  -9   0   4  106.09    7.50
  -9   0   4  103.99    6.90
   8   0  -4  263.97   10.50
  -8   0   4  272.87   10.40
  -8   0   4  268.77   11.50
   7   0  -4  161.98    7.60
  -7   0   4  171.48    7.60
  -7   0   4  174.18    8.80
   6   0  -4   80.79    5.00
  -6   0   4   76.19    5.80
  -6   0   4   84.59    4.90
   5   0  -4   73.69    4.50
   5   0  -4   79.89    3.30
  -5   0   4   71.79    5.50
  -5   0   4   71.99    4.20
   4   0  -4  520.05   11.30
   4   0  -4  520.55   13.10
  -4   0   4  535.85   15.10
  -4   0   4  511.35   12.30
   3   0  -4   68.79    3.20
   3   0  -4   71.89    3.80
  -3   0   4   71.69    4.80
  -3   0   4   68.19    3.10
   2   0  -4   48.70    2.70
   2   0  -4   56.29    3.10
  -2   0   4   55.59    3.80
  -2   0   4   55.49    2.40
   1   0  -4   34.30    2.40
   1   0  -4   34.80    2.30
  -1   0   4   34.30    2.90
  -1   0   4   38.50    1.90
   0   0  -4  846.92   17.60
   0   0  -4  870.11   16.70
   0   0   4  887.61   16.60
   0   0   4  863.11   18.40
  -1   0  -4 2316.97   39.80
   1   0   4 2299.67   43.00
   1   0   4 2322.27   42.10
  -2   0  -4  673.23   15.30
  -2   0  -4  683.83   13.20
  -2   0  -4  643.14   14.50
   2   0   4  652.43   14.40
  -3   0  -4    1.70    0.80
  -3   0  -4   -0.70    1.00
  -3   0  -4    0.30    1.00
   3   0   4    0.10    0.90
  -4   0  -4  323.97    9.90
  -4   0  -4  331.17    9.00
   4   0   4  330.37   10.10
  -5   0  -4 1200.68   24.10
  -5   0  -4 1197.88   26.30
   5   0   4 1178.78   22.90
   5   0   4 1219.48   27.10
  -6   0  -4  406.36   10.60
  -6   0  -4  397.06   12.30
   6   0   4  375.96   10.00
   6   0   4  390.96   13.00
  -7   0  -4  144.89    7.30
   7   0   4  150.38    6.00
   7   0   4  153.98    8.10
  -8   0  -4  156.58    8.00
   8   0   4  136.09    8.20
  -9   0  -4   40.70    4.60
   9   0   4   30.10    4.60
 -10   0  -4    1.00    2.40
  10   0   4   -0.40    2.20
 -11   0  -4   83.79    7.30
  11   0   4   69.69    7.20
  11  -1  -4  203.58   10.50
 -11   1   4  198.08   10.80
 -11   1   4  205.28   10.90
  10  -1  -4   75.59    6.40
 -10   1   4   80.59    6.60
 -10   1   4   81.69    6.90
   9  -1  -4    2.70    2.20
  -9   1   4    3.40    2.50
  -9   1   4    1.70    2.20
   8  -1  -4    1.10    1.80
  -8   1   4    1.20    2.30
  -8   1   4    4.10    2.20
   7  -1  -4   71.79    5.00
  -7   1   4   75.19    5.80
  -7   1   4   67.29    5.20
   6  -1  -4    0.40    1.30
  -6   1   4    2.10    2.10
  -6   1   4    2.60    1.80
   5  -1  -4  270.57    8.90
   5  -1  -4  258.07    6.40
  -5   1   4  280.77    9.00
  -5   1   4  263.17   10.00
   4  -1  -4   49.50    3.50
   4  -1  -4   48.90    2.50
  -4   1   4   56.09    3.50
  -4   1   4   56.39    4.50
   3  -1  -4   66.49    3.00
   3  -1  -4   63.69    3.50
  -3   1   4   64.09    3.40
  -3   1   4   64.09    4.30
   2  -1  -4  332.17    8.40
   2  -1  -4  346.07    8.30
  -2   1   4  346.27    8.50
  -2   1   4  346.17    9.50
   1  -1  -4  159.58    4.80
   1  -1  -4  165.28    5.20
  -1   1   4  164.98    4.90
  -1   1   4  169.78    5.70
   0  -1  -4 1396.86   26.20
   0  -1  -4 1369.96   24.50
   0   1   4 1409.56   27.10
   0   1   4 1396.16   26.20
  -1  -1  -4  377.86    9.40
  -1  -1  -4  387.86    7.70
   1   1   4  392.66    9.30
  -2  -1  -4   16.90    2.10
  -2  -1  -4   21.40    2.10
  -2  -1  -4   22.30    1.30
   2   1   4   23.60    2.20
  -3  -1  -4    9.70    1.70
  -3  -1  -4   10.20    1.90
   3   1   4    9.90    1.90
  -4  -1  -4 1278.07   24.80
  -4  -1  -4 1274.97   26.70
   4   1   4 1256.67   22.80
   4   1   4 1279.17   27.10
  -5  -1  -4 1700.53   35.00
  -5  -1  -4 1762.72   32.50
   5   1   4 1691.53   30.80
   5   1   4 1716.83   35.90
  -6  -1  -4  649.04   14.40
  -6  -1  -4  607.14   16.60
   6   1   4  620.24   13.60
   6   1   4  616.74   17.40
  -7  -1  -4   19.80    3.50
   7   1   4   18.70    3.50
  -8  -1  -4   41.10    4.40
   8   1   4   40.40    4.60
  -9  -1  -4   19.80    4.00
   9   1   4   14.90    3.50
 -10  -1  -4   60.39    6.00
  10   1   4   58.19    6.10
 -11  -1  -4  142.99    9.20
  11   1   4  125.19    9.20
  11  -2  -4  107.89    7.80
 -11   2   4  103.09    8.20
 -11   2   4  123.49    8.40
  10  -2  -4   13.70    3.40
 -10   2   4   12.00    3.60
 -10   2   4   11.90    3.30
   9  -2  -4    2.00    2.10
  -9   2   4   -2.50    1.70
  -9   2   4    1.90    2.20
   8  -2  -4  151.88    7.70
  -8   2   4  159.38    8.10
  -8   2   4  160.18    8.50
   7  -2  -4  201.38    8.50
  -7   2   4  197.18    8.90
  -7   2   4  204.88    8.90
   6  -2  -4  360.66   11.30
  -6   2   4  374.26   12.10
  -6   2   4  360.26   11.90
   5  -2  -4   77.79    3.10
   5  -2  -4   78.89    4.70
  -5   2   4   69.29    5.10
  -5   2   4   85.49    5.10
   4  -2  -4    1.00    1.10
   4  -2  -4    1.20    0.80
  -4   2   4    1.70    1.40
  -4   2   4    1.30    1.70
   3  -2  -4   90.19    3.50
   3  -2  -4   88.79    4.20
  -3   2   4   87.49    4.40
  -3   2   4   79.09    4.50
   2  -2  -4  714.13   14.70
   2  -2  -4  688.63   14.50
  -2   2   4  702.63   15.60
  -2   2   4  724.93   15.70
   1  -2  -4  792.92   15.60
   1  -2  -4  818.82   16.40
  -1   2   4  815.32   16.90
  -1   2   4  818.92   17.00
   0  -2  -4   28.30    1.50
   0  -2  -4   23.90    2.00
   0   2   4   24.90    2.10
   0   2   4   22.40    2.10
  -1  -2  -4  280.57    5.20
  -1  -2  -4  273.47    7.50
  -1  -2  -4  272.67    7.40
   1   2   4  265.07    7.50
  -2  -2  -4  760.52   16.40
  -2  -2  -4  734.23   15.60
   2   2   4  743.53   16.60
  -3  -2  -4 1307.07   25.40
   3   2   4 1350.86   22.30
   3   2   4 1313.17   27.30
  -4  -2  -4  208.28    6.40
  -4  -2  -4  216.38    7.50
   4   2   4  198.98    7.50
   4   2   4  197.88    4.80
  -5  -2  -4  493.35   13.80
  -5  -2  -4  521.35   12.00
   5   2   4  500.65   14.10
   5   2   4  510.25   10.70
  -6  -2  -4  325.57    8.70
  -6  -2  -4  319.67   10.80
   6   2   4  308.77   11.20
   6   2   4  315.47    8.10
  -7  -2  -4   24.70    3.50
   7   2   4   24.70    3.60
  -8  -2  -4    2.20    2.00
   8   2   4    3.00    2.30
  -9  -2  -4   54.09    5.30
   9   2   4   36.60    4.80
 -10  -2  -4    1.70    2.40
  10   2   4    3.90    2.60
 -11  -2  -4   33.70    5.00
  11   2   4   32.00    5.70
 -12  -2  -4  169.78   10.70
  11  -3  -4    1.50    2.30
 -11   3   4   -2.80    2.70
  10  -3  -4   29.80    4.40
 -10   3   4   36.30    5.40
   9  -3  -4   76.99    5.90
  -9   3   4   81.09    6.20
  -9   3   4   76.69    6.60
   8  -3  -4    0.30    1.60
  -8   3   4    1.00    2.00
  -8   3   4    1.60    2.30
   7  -3  -4  339.87   11.50
  -7   3   4  307.27   12.10
  -7   3   4  339.67   11.50
   6  -3  -4  137.39    6.70
  -6   3   4  150.78    7.00
  -6   3   4  149.09    7.60
   5  -3  -4   10.50    1.60
   5  -3  -4    8.90    2.10
  -5   3   4   10.70    2.50
  -5   3   4   13.90    2.60
   4  -3  -4  115.29    5.20
   4  -3  -4  113.09    4.20
  -4   3   4  116.09    5.90
  -4   3   4  108.79    5.60
   3  -3  -4   24.70    2.10
   3  -3  -4   26.60    2.40
  -3   3   4   20.70    2.70
  -3   3   4   27.70    3.00
   2  -3  -4  732.43   15.40
   2  -3  -4  757.42   15.60
  -2   3   4  744.13   17.10
  -2   3   4  760.72   16.10
   1  -3  -4   80.39    3.60
   1  -3  -4   81.89    3.20
  -1   3   4   90.19    4.20
  -1   3   4   85.49    3.50
   0  -3  -4  251.77    7.10
   0  -3  -4  243.48    5.70
   0   3   4  247.68    6.70
   0   3   4  257.27    7.40
  -1  -3  -4  255.27    5.10
  -1  -3  -4  257.87    7.10
  -1  -3  -4  259.47    7.40
   1   3   4  263.97    7.70
  -2  -3  -4 2168.08   40.90
  -2  -3  -4 2198.18   40.10
   2   3   4 2231.78   42.20
  -3  -3  -4 1155.18   23.70
  -3  -3  -4 1139.59   22.70
  -4  -3  -4  139.99    6.00
  -4  -3  -4  142.99    5.20
   4   3   4  137.79    3.50
   4   3   4  141.19    6.20
  -5  -3  -4  104.29    5.60
  -5  -3  -4  109.59    4.60
   5   3   4  111.79    3.60
   5   3   4  113.49    5.90
  -6  -3  -4   33.60    3.60
  -6  -3  -4   27.10    2.50
   6   3   4   30.80    3.60
  -7  -3  -4   24.60    3.50
   7   3   4   34.10    4.00
  -8  -3  -4  335.17   12.60
   8   3   4  356.06   13.30
  -9  -3  -4  120.39    7.70
   9   3   4  120.79    7.90
 -10  -3  -4   38.90    4.90
  10   3   4   23.80    4.60
 -11  -3  -4    1.40    2.60
  11   3   4    1.20    2.40
 -12  -3  -4   61.09    6.80
  11  -4  -4   14.80    4.00
 -11   4   4   13.50    4.20
  10  -4  -4  144.79    8.90
 -10   4   4  153.48    9.90
   9  -4  -4  118.69    7.50
  -9   4   4  118.19    8.30
   8  -4  -4   29.90    3.90
  -8   4   4   20.10    4.10
   7  -4  -4   37.80    4.10
  -7   4   4   26.60    4.50
   6  -4  -4    5.20    1.90
  -6   4   4    5.80    2.10
  -6   4   4    1.50    2.20
   5  -4  -4  108.49    4.50
   5  -4  -4  112.69    5.70
  -5   4   4  105.69    6.60
  -5   4   4  119.29    5.60
   4  -4  -4  113.59    4.60
   4  -4  -4  113.59    5.40
  -4   4   4  100.59    4.90
  -4   4   4  115.09    6.20
   3  -4  -4    1.30    1.00
   3  -4  -4    0.20    0.90
  -3   4   4    0.30    1.50
  -3   4   4    0.70    1.30
   2  -4  -4   50.59    3.20
   2  -4  -4   54.79    3.20
  -2   4   4   50.79    2.90
  -2   4   4   56.19    4.00
   1  -4  -4   23.90    2.50
   1  -4  -4   23.00    2.00
  -1   4   4   22.40    1.90
  -1   4   4   28.40    2.80
   0  -4  -4  728.23   16.10
   0  -4  -4  729.33   14.20
   0   4   4  737.13   16.90
   0   4   4  745.73   14.90
  -1  -4  -4 1989.20   37.20
  -1  -4  -4 1989.90   36.70
   1   4   4 2002.40   38.80
  -2  -4  -4  940.91   19.90
  -2  -4  -4  961.30   19.70
   2   4   4  950.00   16.60
   2   4   4  972.30   21.20
  -3  -4  -4  573.94   13.40
  -3  -4  -4  571.24   13.70
   3   4   4  574.84   14.70
   3   4   4  563.74   10.40
  -4  -4  -4  169.88    6.70
  -4  -4  -4  186.18    6.40
   4   4   4  188.08    7.50
   4   4   4  176.68    4.40
  -5  -4  -4  208.08    8.00
  -5  -4  -4  211.88    7.00
   5   4   4  207.88    8.40
   5   4   4  216.78    5.60
  -6  -4  -4   22.10    2.30
  -6  -4  -4   19.90    3.30
   6   4   4   19.00    3.20
  -7  -4  -4  374.46   12.70
   7   4   4  378.46   13.30
  -8  -4  -4  170.48    8.60
   8   4   4  175.18    9.10
  -9  -4  -4  175.78    9.30
   9   4   4  166.18    9.50
 -10  -4  -4   39.20    5.10
  10   4   4   52.79    5.80
 -11  -4  -4    0.30    2.50
  11   4   4    3.90    3.00
  10  -5  -4   43.20    5.30
 -10   5   4   39.80    6.00
   9  -5  -4  201.18   10.10
  -9   5   4  212.48   11.60
   8  -5  -4    2.60    2.00
  -8   5   4   -0.10    2.60
   7  -5  -4   40.50    4.20
  -7   5   4   29.70    4.50
   6  -5  -4   67.99    5.00
  -6   5   4   66.19    5.90
   5  -5  -4   63.79    4.60
   5  -5  -4   73.49    4.10
  -5   5   4   59.89    5.30
   4  -5  -4   38.60    3.40
   4  -5  -4   47.80    3.50
  -4   5   4   39.90    4.20
   3  -5  -4  107.69    5.20
   3  -5  -4  119.79    5.30
  -3   5   4  105.89    4.30
  -3   5   4  124.89    6.40
   2  -5  -4   77.49    4.00
   2  -5  -4   90.89    4.50
  -2   5   4   82.29    5.00
  -2   5   4   73.99    3.30
   1  -5  -4  365.36   10.20
   1  -5  -4  366.96    9.20
  -1   5   4  348.67    7.90
   0  -5  -4 2346.27   43.70
   0   5   4 2371.16   45.60
   0   5   4 2316.47   40.90
   0   5   4 2322.07   41.70
  -1  -5  -4 1327.37   27.10
  -1  -5  -4 1345.27   25.40
   1   5   4 1339.27   24.20
   1   5   4 1316.37   28.10
  -2  -5  -4   22.40    2.80
  -2  -5  -4   21.90    2.30
   2   5   4   24.90    1.70
   2   5   4   21.40    2.70
  -3  -5  -4   50.19    3.60
  -3  -5  -4   51.29    3.40
   3   5   4   50.49    3.90
   3   5   4   52.19    2.30
  -4  -5  -4  226.18    7.80
  -4  -5  -4  233.08    8.00
   4   5   4  233.28    5.90
   4   5   4  221.58    8.70
  -5  -5  -4  340.47    9.80
  -5  -5  -4  322.87   10.40
   5   5   4  336.47   11.50
  -6  -5  -4  472.45   12.00
  -6  -5  -4  464.05   13.70
   6   5   4  419.76   14.00
  -7  -5  -4  173.48    8.20
   7   5   4  170.78    8.50
  -8  -5  -4  145.19    7.90
   8   5   4  126.99    7.80
  -9  -5  -4   56.19    5.50
   9   5   4   52.09    5.60
 -10  -5  -4    7.80    3.10
  10   5   4    9.80    3.40
 -11  -5  -4    2.20    2.70
  11   5   4    2.40    2.70
  10  -6  -4   15.50    4.00
 -10   6   4   12.80    4.50
   9  -6  -4  104.39    7.50
  -9   6   4   98.19    8.40
   8  -6  -4    1.10    2.10
  -8   6   4    4.10    3.30
   7  -6  -4    1.90    1.90
  -7   6   4    1.40    2.60
   6  -6  -4   -1.20    1.50
  -6   6   4    2.10    2.40
   5  -6  -4   11.40    2.70
   5  -6  -4    9.70    2.30
  -5   6   4    7.70    3.10
   4  -6  -4   19.50    2.90
   4  -6  -4   21.30    3.00
  -4   6   4   20.50    3.70
   3  -6  -4  420.36   11.80
   3  -6  -4  419.16   11.80
  -3   6   4  372.56   12.90
   2  -6  -4  730.13   16.70
   2  -6  -4  732.53   17.50
  -2   6   4  729.43   18.90
   1  -6  -4  994.10   22.00
  -1   6   4  963.90   22.90
  -1   6   4 1004.50   20.40
   0  -6  -4  402.66   11.80
   0   6   4  413.66    8.80
   0   6   4  405.06   12.20
   0   6   4  422.46   10.30
  -1  -6  -4    3.60    1.10
  -1  -6  -4    3.10    1.60
   1   6   4    5.00    1.30
   1   6   4    7.30    2.00
  -2  -6  -4   18.20    2.70
  -2  -6  -4   11.80    1.90
   2   6   4   13.00    2.50
   2   6   4   11.20    1.70
  -3  -6  -4  627.24   15.90
  -3  -6  -4  631.64   14.70
   3   6   4  654.73   16.80
   3   6   4  607.64   13.10
  -4  -6  -4  465.75   12.90
  -4  -6  -4  491.35   12.80
   4   6   4  465.45   10.60
  -5  -6  -4  670.63   16.50
  -5  -6  -4  678.13   17.00
   5   6   4  667.03   18.40
  -6  -6  -4  143.89    6.30
  -6  -6  -4  134.99    6.90
   6   6   4  133.09    7.40
  -7  -6  -4   24.60    3.60
   7   6   4   25.00    3.80
  -8  -6  -4   15.90    3.40
   8   6   4    8.60    2.90
  -9  -6  -4    3.20    2.50
   9   6   4    0.90    2.00
 -10  -6  -4    1.00    2.30
  10   6   4    0.20    2.30
 -11  -6  -4    8.80    3.60
  11   6   4    2.30    2.80
   9  -7  -4    1.30    2.60
  -9   7   4    0.40    3.00
   8  -7  -4   23.30    4.30
  -8   7   4   16.00    4.60
   7  -7  -4    0.20    2.00
  -7   7   4    3.70    2.80
   6  -7  -4   16.50    3.50
  -6   7   4   24.40    4.80
   5  -7  -4   38.50    4.10
   5  -7  -4   34.40    3.90
  -5   7   4   43.90    5.10
   4  -7  -4   93.79    5.50
   4  -7  -4   82.09    5.30
  -4   7   4   92.19    6.60
   3  -7  -4  684.03   17.20
   3  -7  -4  680.33   17.40
  -3   7   4  697.53   19.60
   2  -7  -4  990.80   22.70
  -2   7   4  986.30   21.60
  -2   7   4  949.40   24.10
   1  -7  -4  168.58    7.50
  -1   7   4  161.38    6.40
  -1   7   4  164.78    7.70
   0  -7  -4   87.79    5.40
   0   7   4   89.59    4.50
   0   7   4   85.69    5.40
  -1  -7  -4   49.40    4.20
   1   7   4   37.50    3.00
   1   7   4   43.40    4.10
  -2  -7  -4  520.25   14.50
  -2  -7  -4  504.05   11.80
   2   7   4  510.05   14.70
   2   7   4  499.25   12.00
  -3  -7  -4  604.04   14.20
  -3  -7  -4  595.74   16.00
   3   7   4  602.74   16.70
   3   7   4  600.84   13.50
  -4  -7  -4  475.35   13.70
  -4  -7  -4  499.25   12.90
   4   7   4  473.55   14.60
   4   7   4  461.35   11.40
  -5  -7  -4  144.99    6.70
  -5  -7  -4  152.18    7.10
   5   7   4  141.39    7.50
  -6  -7  -4   85.79    5.70
  -6  -7  -4   81.29    5.20
   6   7   4   85.29    6.10
  -7  -7  -4   22.60    3.90
   7   7   4   30.40    4.10
  -8  -7  -4   26.80    4.30
   8   7   4   36.80    4.50
  -9  -7  -4   31.60    4.70
   9   7   4   21.50    4.30
 -10  -7  -4   29.10    5.20
  10   7   4   24.40    5.00
 -11  -7  -4   18.40    4.40
  11   7   4    8.30    3.60
  -9   8   4   -4.10    2.70
   8  -8  -4   12.90    3.70
  -8   8   4   22.90    5.30
   7  -8  -4   80.69    6.50
  -7   8   4   74.79    7.30
   6  -8  -4   61.49    5.50
  -6   8   4   46.70    5.80
   5  -8  -4   79.29    5.70
   5  -8  -4   93.29    6.30
  -5   8   4   76.89    6.80
   4  -8  -4  105.49    6.40
   4  -8  -4  116.49    6.60
  -4   8   4  106.99    7.40
   3  -8  -4  244.08    9.80
   3  -8  -4  238.18    9.30
  -3   8   4  266.07   11.30
   2  -8  -4   12.30    2.80
  -2   8   4    5.50    2.60
  -2   8   4   10.20    2.40
   1  -8  -4   64.79    5.00
  -1   8   4   60.29    4.40
  -1   8   4   67.79    5.40
   0  -8  -4    0.10    1.70
   0   8   4    1.50    1.80
   0   8   4    0.30    1.40
  -1  -8  -4  523.15   15.40
   1   8   4  560.04   13.80
   1   8   4  537.85   15.90
  -2  -8  -4  558.04   15.90
   2   8   4  538.95   16.00
   2   8   4  552.74   13.60
  -3  -8  -4  374.26   12.40
   3   8   4  366.26   10.20
   3   8   4  360.16   12.50
  -4  -8  -4   75.59    5.50
  -4  -8  -4   68.99    4.30
   4   8   4   65.09    5.30
  -5  -8  -4    2.40    1.90
  -5  -8  -4    0.60    1.80
   5   8   4    3.00    2.00
  -6  -8  -4   19.30    3.40
  -6  -8  -4   20.60    3.50
   6   8   4   20.40    3.80
  -7  -8  -4    9.90    3.00
   7   8   4    8.50    2.90
  -8  -8  -4   10.20    3.20
   8   8   4    9.40    3.10
  -9  -8  -4    2.90    2.60
   9   8   4    3.10    2.50
 -10  -8  -4   49.99    6.00
  10   8   4   67.69    6.70
   8  -9  -4   14.20    4.00
  -8   9   4    7.60    4.30
   7  -9  -4   37.30    5.20
  -7   9   4   30.80    5.80
   6  -9  -4  105.39    7.30
  -6   9   4  100.09    8.30
   5  -9  -4  191.48    9.40
   5  -9  -4  200.78    9.20
  -5   9   4  180.18   10.60
   4  -9  -4   52.39    4.90
   4  -9  -4   53.69    5.10
  -4   9   4   56.09    6.00
   3  -9  -4   17.20    3.50
  -3   9   4   16.70    3.80
   2  -9  -4  136.49    7.50
  -2   9   4  130.39    6.80
  -2   9   4  119.89    7.70
   1  -9  -4  188.88    8.90
  -1   9   4  184.68    9.20
  -1   9   4  186.58    8.00
   0  -9  -4  375.86   13.00
   0   9   4  373.36   11.60
   0   9   4  359.86   13.10
  -1  -9  -4  399.46   13.40
   1   9   4  377.66   11.60
   1   9   4  382.06   13.30
  -2  -9  -4  151.68    7.90
   2   9   4  149.19    7.90
   2   9   4  153.08    6.70
  -3  -9  -4   87.49    6.10
   3   9   4   98.99    5.30
   3   9   4  102.99    6.50
  -4  -9  -4   11.20    2.90
   4   9   4   12.40    3.20
  -5  -9  -4   37.50    4.20
   5   9   4   36.10    4.60
  -6  -9  -4  171.58    8.10
  -6  -9  -4  197.58    9.00
   6   9   4  184.98    9.50
  -7  -9  -4   57.49    5.30
   7   9   4   51.79    5.50
  -8  -9  -4   16.90    3.70
   8   9   4    7.90    3.10
  -9  -9  -4    9.60    3.40
   9   9   4   13.50    3.80
 -10  -9  -4   32.40    5.30
  10   9   4   29.90    5.50
   7 -10  -4   22.40    4.70
  -7  10   4   16.10    5.00
   6 -10  -4   60.39    6.10
  -6  10   4   54.59    6.70
   5 -10  -4   13.80    3.60
  -5  10   4   22.70    5.00
   4 -10  -4   15.30    3.40
   4 -10  -4    8.40    3.10
  -4  10   4    8.80    3.60
   3 -10  -4    4.40    2.70
  -3  10   4    3.90    2.80
  -3  10   4    1.60    2.10
   2 -10  -4   21.40    3.90
  -2  10   4   20.80    3.70
  -2  10   4   21.20    4.20
   1 -10  -4  624.44   18.80
  -1  10   4  654.43   17.80
  -1  10   4  628.04   19.60
   0 -10  -4  390.26   13.90
   0  10   4  377.46   12.40
   0  10   4  377.06   14.00
  -1 -10  -4   57.89    5.30
   1  10   4   67.49    4.90
   1  10   4   61.29    5.70
  -2 -10  -4    2.10    2.10
   2  10   4    2.20    1.80
   2  10   4    5.40    2.70
  -3 -10  -4    1.60    2.10
   3  10   4    3.50    1.90
   3  10   4    2.50    2.30
  -4 -10  -4    2.10    2.10
   4  10   4    1.30    2.30
  -5 -10  -4  157.18    8.60
   5  10   4  150.38    8.60
  -6 -10  -4   91.19    6.50
   6  10   4   82.59    6.60
   7  10   4   30.50    4.50
   8  10   4   43.50    5.50
   9  10   4   41.50    5.70
  -6  11   4    1.50    3.20
   5 -11  -4    1.90    2.50
  -5  11   4    3.20    3.60
   4 -11  -4  146.39    9.00
   4 -11  -4  157.48    9.00
  -4  11   4  157.68   10.40
   3 -11  -4   93.09    7.30
  -3  11   4   86.19    7.70
  -3  11   4   97.59    6.90
   2 -11  -4   98.39    7.30
  -2  11   4  107.99    8.10
  -2  11   4   97.09    6.60
   1 -11  -4  200.88   10.20
  -1  11   4  209.08   10.70
  -1  11   4  196.98    9.20
   0 -11  -4   34.10    4.70
   0  11   4   25.90    3.90
   0  11   4   33.90    4.70
  -1 -11  -4    4.60    2.70
   1  11   4    9.80    2.80
   1  11   4    6.80    2.80
  -2 -11  -4   55.39    5.50
   2  11   4   50.69    5.60
   2  11   4   50.89    4.70
  -3 -11  -4   80.99    6.50
   3  11   4   85.39    6.70
  -4 -11  -4   76.69    6.40
   4  11   4   77.69    6.50
  -5 -11  -4   46.50    5.20
   5  11   4   31.40    4.70
  -6 -11  -4   19.60    4.00
   6  11   4   20.90    4.40
   7  11   4   36.80    5.30
   8  11   4   34.40    5.10
   4 -12  -4  150.88    9.20
   4 -12  -4  125.69    8.80
  -4  12   4  120.39    9.50
   3 -12  -4  205.18   10.80
  -3  12   4  191.58   10.10
  -3  12   4  215.98   12.10
   2 -12  -4   27.90    4.90
  -2  12   4   22.40    4.20
  -2  12   4   21.80    4.90
   1 -12  -4    0.70    2.50
  -1  12   4   -0.20    2.10
  -1  12   4    0.80    2.60
   0 -12  -4   -1.90    2.30
   0  12   4   -1.30    2.10
   0  12   4    0.50    1.90
  -1 -12  -4   11.40    3.70
   1  12   4   29.60    4.70
   1  12   4   17.40    3.50
  -2 -12  -4   58.89    6.00
   2  12   4   68.49    6.60
  -3 -12  -4  131.79    8.60
   3  12   4  113.19    8.30
  -4 -12  -4   17.80    4.00
   4  12   4   18.60    4.40
  -5 -12  -4   21.50    4.40
   5  12   4   19.40    4.20
  -6 -12  -4   34.50    5.30
   1 -13  -4   -1.10    2.30
  -1  13   4    2.70    3.20
  -1  13   4    0.10    2.50
   0 -13  -4   46.90    5.90
   0  13   4   41.80    5.20
   0  13   4   42.20    5.80
  -1 -13  -4   66.59    6.70
   1  13   4   70.79    6.20
  -2 -13  -4   80.29    7.30
  -3 -13  -4   32.30    5.10
  -4 -13  -4   12.80    3.90
  -5 -13  -4   24.00    4.90
  -5  -9   5   12.00    4.30
   4   9  -5   37.30    5.30
  -4  -9   5   24.70    5.20
   3   9  -5  115.89    8.70
  -3  -9   5  122.89    9.10
   2   9  -5  158.18    9.90
  -2  -9   5  170.08   10.90
   1   9  -5   44.90    5.60
  -1  -9   5   37.50    5.80
   0   9  -5    7.30    3.10
   0  -9   5    0.10    2.90
  -1   9  -5   10.40    3.60
   1  -9   5    5.80    3.80
  -2   9  -5   19.30    4.40
   2  -9   5   13.70    4.90
   7   8  -5    4.90    3.10
  -7  -8   5    7.80    3.90
   6   8  -5   29.70    5.30
  -6  -8   5   31.00    5.70
   5   8  -5   65.69    6.40
  -5  -8   5   63.79    6.70
   4   8  -5  113.09    8.00
  -4  -8   5  107.19    8.10
   3   8  -5  151.48    9.30
  -3  -8   5  140.49    9.30
   2   8  -5   28.90    4.40
  -2  -8   5   29.70    5.50
   1   8  -5   16.40    3.80
  -1  -8   5   18.20    4.40
   0   8  -5   30.00    4.50
   0  -8   5   28.40    5.40
  -1   8  -5  160.48    9.30
   1  -8   5  158.28   10.20
  -2   8  -5  125.19    8.20
   2  -8   5  144.09    9.70
  -3   8  -5  130.09    8.40
   3  -8   5  110.29    8.80
  -4   8  -5   -0.40    2.20
   4  -8   5   -1.00    2.90
   8   7  -5    8.40    3.50
  -8  -7   5    7.60    4.00
   7   7  -5   43.30    5.40
  -7  -7   5   51.99    6.70
   6   7  -5  115.49    8.20
  -6  -7   5  117.09    8.90
   5   7  -5  168.98    9.50
  -5  -7   5  168.18    9.40
  -5  -7   5  167.68   10.30
   4   7  -5   69.49    6.10
  -4  -7   5   78.99    7.50
  -4  -7   5   81.49    6.70
   3   7  -5    0.80    2.10
  -3  -7   5    0.40    2.30
  -3  -7   5    2.60    3.20
   2   7  -5   24.50    4.30
  -2  -7   5   31.60    4.70
   1   7  -5   49.80    5.10
  -1  -7   5   38.30    5.10
   0   7  -5  134.69    8.00
   0  -7   5  127.99    8.60
  -1   7  -5   56.29    5.50
   1  -7   5   49.90    5.80
  -2   7  -5   89.69    6.70
   2  -7   5   88.09    7.50
  -3   7  -5   52.29    5.30
   3  -7   5   39.00    5.40
  -4   7  -5   16.50    3.80
   4  -7   5   20.10    4.70
  -5   7  -5    1.60    2.60
   5  -7   5    0.60    2.90
  -6   7  -5   -0.10    2.80
   9   6  -5    6.30    3.20
  -9  -6   5   10.60    4.10
   8   6  -5   57.59    6.00
  -8  -6   5   63.79    7.00
   7   6  -5   82.29    6.80
  -7  -6   5   92.99    8.20
   6   6  -5   82.29    6.50
  -6  -6   5   90.39    8.00
   5   6  -5  127.79    7.80
  -5  -6   5  125.09    7.60
  -5  -6   5  116.59    8.50
   4   6  -5    3.30    2.10
  -4  -6   5    8.40    3.70
  -4  -6   5    7.10    2.90
   3   6  -5   35.30    4.30
  -3  -6   5   39.40    4.70
  -3  -6   5   39.80    5.10
   2   6  -5  205.98    9.60
  -2  -6   5  205.98   10.10
  -2  -6   5  212.88   10.20
   1   6  -5  507.85   16.10
  -1  -6   5  521.25   17.00
  -1  -6   5  507.15   15.90
   0   6  -5  271.17   11.00
   0  -6   5  269.57   11.80
   0  -6   5  282.87   10.80
  -1   6  -5   79.79    5.80
   1  -6   5   80.49    6.60
  -2   6  -5    5.20    2.40
   2  -6   5    4.60    2.80
  -3   6  -5   20.20    3.70
   3  -6   5   13.60    3.70
  -4   6  -5    9.20    2.80
   4  -6   5   10.20    3.40
  -5   6  -5   55.79    5.30
   5  -6   5   44.80    5.50
  -6   6  -5   16.30    3.70
   6  -6   5   23.20    4.70
  10   5  -5    5.20    3.20
 -10  -5   5    1.70    3.40
   9   5  -5   57.29    6.20
  -9  -5   5   49.00    6.70
   8   5  -5  112.09    8.00
  -8  -5   5  108.39    8.50
   7   5  -5   94.89    7.00
  -7  -5   5  112.29    8.50
   6   5  -5    8.60    2.80
  -6  -5   5    5.20    3.40
   5   5  -5   19.60    3.70
  -5  -5   5   22.40    3.90
  -5  -5   5   25.80    4.90
   4   5  -5   73.59    5.60
  -4  -5   5   75.09    5.60
  -4  -5   5   75.49    6.70
   3   5  -5  150.48    7.80
  -3  -5   5  154.78    8.10
  -3  -5   5  159.08    8.80
   2   5  -5  366.16   12.60
  -2  -5   5  364.06   13.20
  -2  -5   5  377.56   13.20
   1   5  -5  165.18    8.00
  -1  -5   5  168.88    8.30
   0   5  -5  395.26   13.00
   0  -5   5  401.96   12.60
  -1   5  -5   12.00    2.70
   1  -5   5   10.90    2.70
  -2   5  -5   28.10    3.70
   2  -5   5   25.90    3.60
  -3   5  -5    9.30    2.80
  -4   5  -5   31.70    3.80
   4  -5   5   23.70    4.20
  -5   5  -5   31.20    4.10
   5  -5   5   27.10    4.60
  -6   5  -5  210.88    9.60
   6  -5   5  195.68   10.10
  10   4  -5   32.20    5.40
 -10  -4   5   39.80    6.00
   9   4  -5   58.29    5.80
  -9  -4   5   31.00    5.70
   8   4  -5   30.30    4.40
  -8  -4   5   39.70    5.80
   7   4  -5   84.19    6.40
  -7  -4   5   80.79    7.30
   6   4  -5   34.80    4.10
  -6  -4   5   40.30    5.80
   5   4  -5  374.46   13.10
  -5  -4   5  401.86   15.60
  -5  -4   5  411.36   12.80
   4   4  -5  429.26   13.70
  -4  -4   5  451.95   16.00
   3   4  -5  643.74   17.40
   3   4  -5  660.13   17.30
  -3  -4   5  638.04   19.00
   2   4  -5  123.79    6.50
   2   4  -5  123.39    6.60
  -2  -4   5  134.49    7.40
   1   4  -5   27.80    3.60
   1   4  -5   42.90    4.10
  -1  -4   5   25.70    3.90
   0   4  -5   -1.00    1.30
   0   4  -5    1.60    1.70
   0  -4   5   -1.10    1.70
  -1   4  -5   11.90    2.50
  -1   4  -5   15.20    3.10
   1  -4   5   17.40    2.90
  -2   4  -5  285.87   10.80
  -2   4  -5  298.57   10.20
   2  -4   5  300.97   10.00
  -3   4  -5  200.88    8.20
  -3   4  -5  194.88    8.80
   3  -4   5  194.58    8.10
  -4   4  -5    4.20    2.10
  -4   4  -5    0.10    1.60
   4  -4   5   -0.60    1.70
  -5   4  -5    0.90    1.90
  -5   4  -5    5.30    2.20
   5  -4   5    2.80    2.10
  -6   4  -5   50.09    4.70
   6  -4   5   40.70    5.00
  11   3  -5   57.79    6.30
 -11  -3   5   50.39    6.60
  10   3  -5   54.69    5.90
 -10  -3   5   53.59    6.70
   9   3  -5    6.20    2.90
  -9  -3   5    7.20    3.70
   8   3  -5    8.20    2.70
  -8  -3   5    8.00    3.40
   7   3  -5   17.50    3.40
  -7  -3   5   17.10    4.20
   6   3  -5  277.97   10.90
  -6  -3   5  308.97   13.30
   5   3  -5  529.45   15.60
   5   3  -5  554.64   14.30
  -5  -3   5  523.45   17.90
   4   3  -5  675.23   16.60
   4   3  -5  662.93   17.50
  -4  -3   5  639.44   19.50
   3   3  -5  135.99    6.40
   3   3  -5  131.99    6.50
  -3  -3   5  136.09    7.70
   2   3  -5  118.19    5.90
   2   3  -5  118.59    5.90
  -2  -3   5  123.99    6.80
   1   3  -5  194.68    7.80
   1   3  -5  182.98    7.40
  -1  -3   5  185.68    7.70
   0   3  -5  242.28    8.50
   0   3  -5  239.68    9.00
   0  -3   5  250.87    8.90
  -1   3  -5   61.29    4.20
  -1   3  -5   69.59    4.80
   1  -3   5   58.69    4.40
  -2   3  -5  406.46   11.60
  -2   3  -5  394.86   12.40
   2  -3   5  418.06   12.10
  -3   3  -5  174.18    7.10
  -3   3  -5  176.48    7.70
   3  -3   5  163.88    7.20
  -4   3  -5   84.09    5.10
  -4   3  -5   87.89    5.50
   4  -3   5   82.29    5.30
  -5   3  -5    4.20    1.80
  -5   3  -5    2.90    1.90
  -5   3  -5    3.10    2.00
  -6   3  -5   -0.60    1.80
  -6   3  -5   -0.90    1.60
  -6   3  -5    2.60    1.90
  -7   3  -5  111.89    6.90
   8  -3   5   18.00    3.80
   9  -3   5    0.60    2.40
  11   2  -5   32.40    4.90
 -11  -2   5   37.60    6.50
  10   2  -5   13.70    3.60
 -10  -2   5    6.90    3.40
   9   2  -5    4.60    2.40
  -9  -2   5    3.50    3.10
   8   2  -5  207.88    9.70
  -8  -2   5  198.38   10.80
   7   2  -5  407.66   13.70
   6   2  -5  287.37   10.60
  -6  -2   5  262.77   12.10
   5   2  -5  464.55   13.70
   5   2  -5  482.65   12.20
  -5  -2   5  440.26   15.90
   4   2  -5   23.00    2.60
   4   2  -5   20.30    2.90
  -4  -2   5   17.90    3.80
   3   2  -5    0.30    1.20
   3   2  -5    0.10    1.20
  -3  -2   5    0.10    1.90
   2   2  -5  115.79    5.40
   2   2  -5  105.59    5.30
  -2  -2   5  111.59    6.10
   1   2  -5  418.56   11.30
   1   2  -5  414.66   11.70
  -1  -2   5  400.06   12.00
   0   2  -5  310.97    9.20
   0   2  -5  317.77    9.90
   0  -2   5  298.47    9.70
  -1   2  -5  244.58    8.80
  -1   2  -5  269.27    8.20
   1  -2   5  246.38    6.40
   1  -2   5  253.67    8.70
  -2   2  -5   38.60    3.60
  -2   2  -5   38.70    3.20
   2  -2   5   46.90    3.80
   2  -2   5   43.70    2.80
  -3   2  -5   62.59    4.40
  -3   2  -5   58.49    3.90
   3  -2   5   66.59    4.50
   3  -2   5   69.89    4.00
  -4   2  -5   48.90    4.10
  -4   2  -5   60.29    3.90
  -4   2  -5   49.99    4.10
   4  -2   5   51.99    4.00
  -5   2  -5   35.30    3.70
  -5   2  -5   29.20    3.10
  -5   2  -5   30.60    3.70
   5  -2   5   30.60    3.60
  -6   2  -5   41.30    4.00
  -6   2  -5   36.40    4.10
   6  -2   5   34.30    3.90
   6  -2   5   35.10    3.40
  -7   2  -5    8.10    2.70
   7  -2   5    9.60    2.80
  -8   2  -5   17.00    3.60
   8  -2   5   11.40    3.20
  -9   2  -5   61.29    6.00
   9  -2   5   55.79    6.10
  10  -2   5  145.79    9.80
  11   1  -5   -2.30    2.10
 -11  -1   5   -2.10    2.40
  10   1  -5   13.30    3.60
 -10  -1   5   25.90    5.00
   9   1  -5   80.69    6.30
  -9  -1   5   79.39    7.00
   8   1  -5  446.46   14.70
  -8  -1   5  425.56   15.90
   7   1  -5  209.48    9.20
  -7  -1   5  223.88   10.90
   6   1  -5  240.98    9.40
  -6  -1   5  219.38   10.70
   5   1  -5    5.20    1.80
   5   1  -5    4.10    1.40
  -5  -1   5    2.50    2.60
   4   1  -5    8.00    1.70
   4   1  -5    8.60    2.10
  -4  -1   5   12.60    3.20
   3   1  -5  314.47    9.10
   3   1  -5  318.17    9.70
  -3  -1   5  322.57   11.30
  -3  -1   5  325.27    7.30
   2   1  -5  737.73   16.30
   2   1  -5  693.83   16.20
  -2  -1   5  699.53   17.70
  -2  -1   5  707.13   13.10
   1   1  -5   79.09    4.10
   1   1  -5   84.09    4.40
  -1  -1   5   80.09    4.60
   0   1  -5  452.65   12.00
   0   1  -5  473.05   11.30
   0  -1   5  461.35    9.40
   0  -1   5  449.06   12.30
  -1   1  -5   64.49    4.00
  -1   1  -5   59.89    3.40
   1  -1   5   66.59    4.10
   1  -1   5   68.39    2.90
  -2   1  -5    5.60    1.70
  -2   1  -5   11.40    1.80
   2  -1   5    8.60    1.60
   2  -1   5    8.70    2.00
  -3   1  -5   31.60    3.20
  -3   1  -5   34.70    2.70
   3  -1   5   33.70    3.00
  -4   1  -5   48.60    4.00
  -4   1  -5   58.79    3.50
  -4   1  -5   45.30    3.80
   4  -1   5   52.49    4.00
  -5   1  -5   79.19    5.10
  -5   1  -5   78.69    4.20
  -5   1  -5   85.49    5.00
   5  -1   5   69.69    4.90
  -6   1  -5    2.10    1.80
  -6   1  -5    2.40    1.60
   6  -1   5    0.60    1.50
  -7   1  -5   61.89    5.10
   7  -1   5   61.39    5.40
  -8   1  -5  220.38    9.90
   8  -1   5  196.28   10.20
  -9   1  -5  261.97   11.50
   9  -1   5  260.17   12.30
 -10   1  -5   84.69    7.00
  10  -1   5   57.19    6.30
  11   0  -5   33.60    4.80
 -11   0   5   27.20    5.20
  10   0  -5  104.49    7.30
 -10   0   5  127.69    8.60
   9   0  -5  240.28   10.70
  -9   0   5  245.58   11.70
   8   0  -5  240.68   10.20
  -8   0   5  227.28   10.90
  -8   0   5  242.98    9.70
   7   0  -5  128.49    6.90
  -7   0   5  124.59    6.40
  -7   0   5  133.19    8.10
   6   0  -5   17.10    3.00
  -6   0   5   24.20    3.20
  -6   0   5   16.70    4.00
   5   0  -5   87.89    3.90
   5   0  -5   86.29    5.10
  -5   0   5   95.09    6.80
  -5   0   5   92.89    4.60
   4   0  -5  144.59    6.20
   4   0  -5  147.69    5.30
  -4   0   5  152.98    7.80
  -4   0   5  147.49    5.30
   3   0  -5  690.13   15.80
   3   0  -5  685.33   15.10
  -3   0   5  675.73   14.40
  -3   0   5  691.13   17.80
   2   0  -5  435.26   10.90
   2   0  -5  435.66   10.90
  -2   0   5  448.86   12.40
  -2   0   5  429.86    9.50
   1   0  -5  740.23   15.80
   1   0  -5  749.73   16.40
  -1   0   5  757.62   14.70
  -1   0   5  734.73   17.30
   0   0  -5   82.19    3.60
   0   0   5   82.59    3.10
   0   0   5   81.19    4.50
  -1   0  -5   12.80    2.00
  -1   0  -5    9.50    1.40
   1   0   5    9.60    1.50
   1   0   5   11.40    2.10
  -2   0  -5  192.78    6.80
  -2   0  -5  187.68    5.50
   2   0   5  190.28    6.20
   2   0   5  184.08    6.90
  -3   0  -5   18.40    2.60
  -3   0  -5   25.00    2.60
  -3   0  -5   27.20    2.10
   3   0   5   21.30    2.30
  -4   0  -5   78.99    4.40
  -4   0  -5   80.89    3.60
  -4   0  -5   72.19    4.80
   4   0   5   80.39    4.70
  -5   0  -5    1.40    1.30
  -5   0  -5   -0.40    1.60
   5   0   5    0.70    1.50
   5   0   5    0.80    1.00
  -6   0  -5   58.09    4.70
  -6   0  -5   70.99    4.40
   6   0   5   72.09    5.40
  -7   0  -5   70.89    5.40
   7   0   5   64.19    5.40
  -8   0  -5  495.75   16.10
   8   0   5  485.25   16.80
  -9   0  -5  196.48   10.10
   9   0   5  197.28   10.60
 -10   0  -5   58.29    6.00
  10   0   5   42.00    5.60
 -11   0  -5   -0.10    2.70
  11   0   5    1.60    3.00
  11  -1  -5   33.60    5.10
 -11   1   5   24.10    5.00
  10  -1  -5  122.39    7.80
 -10   1   5  108.69    8.10
 -10   1   5  103.69    7.50
   9  -1  -5   91.09    6.70
  -9   1   5   84.99    6.40
  -9   1   5   87.59    7.10
   8  -1  -5  181.08    8.80
  -8   1   5  199.18    9.90
  -8   1   5  181.38    8.70
   7  -1  -5   22.40    3.30
  -7   1   5   26.60    3.70
  -7   1   5   27.50    4.20
   6  -1  -5  210.68    8.50
  -6   1   5  208.18    8.20
  -6   1   5  212.08    9.70
   5  -1  -5  125.99    4.50
   5  -1  -5  119.09    6.00
  -5   1   5  134.49    5.90
  -5   1   5  136.89    7.60
   4  -1  -5  821.82   18.40
   4  -1  -5  800.12   16.60
  -4   1   5  801.02   18.00
  -4   1   5  816.02   20.60
   3  -1  -5  245.38    7.00
   3  -1  -5  255.37    7.80
  -3   1   5  254.17    9.10
  -3   1   5  246.28    7.30
   2  -1  -5  655.93   14.50
   2  -1  -5  664.43   14.50
  -2   1   5  676.93   16.10
  -2   1   5  674.13   14.40
   1  -1  -5    7.60    1.50
   1  -1  -5   11.00    1.60
  -1   1   5   13.90    1.70
  -1   1   5   11.60    2.10
   0  -1  -5   -0.10    0.70
   0  -1  -5   -0.60    0.80
   0   1   5    1.70    1.20
   0   1   5   -0.50    0.70
  -1  -1  -5  157.68    4.40
  -1  -1  -5  155.48    5.70
   1   1   5  154.68    6.00
   1   1   5  158.18    5.30
  -2  -1  -5    0.70    1.00
  -2  -1  -5    1.80    1.20
  -2  -1  -5    1.40    0.70
   2   1   5    0.60    0.90
  -3  -1  -5   16.60    1.40
  -3  -1  -5   21.00    2.50
  -3  -1  -5   18.00    2.60
   3   1   5   15.50    2.10
  -4  -1  -5   95.49    4.60
   4   1   5   93.69    3.30
   4   1   5   98.39    5.10
  -5  -1  -5  411.36   11.00
  -5  -1  -5  389.96   12.30
   5   1   5  401.66   12.60
  -6  -1  -5  348.97   12.00
  -6  -1  -5  366.06   10.40
   6   1   5  355.06   12.40
  -7  -1  -5  302.77   11.30
   7   1   5  277.07   11.40
  -8  -1  -5  135.89    7.70
   8   1   5  136.49    8.20
  -9  -1  -5   48.70    5.10
   9   1   5   47.00    5.60
 -10  -1  -5   74.79    6.50
  10   1   5   62.79    6.60
 -11  -1  -5   78.99    7.30
  11   1   5   75.49    7.50
  11  -2  -5   99.69    7.60
 -11   2   5   92.79    7.50
 -11   2   5   98.79    8.00
  10  -2  -5   30.00    4.60
 -10   2   5   45.80    5.60
 -10   2   5   32.90    5.00
   9  -2  -5    0.80    2.00
  -9   2   5    4.50    2.60
  -9   2   5    0.30    1.90
   8  -2  -5   10.00    2.80
  -8   2   5   14.90    3.30
  -8   2   5   16.20    3.70
   7  -2  -5  310.57   11.20
  -7   2   5  321.47   12.10
  -7   2   5  315.37   11.50
   6  -2  -5  269.87    9.70
  -6   2   5  260.27    9.80
  -6   2   5  272.47   10.80
   5  -2  -5  440.56   10.20
   5  -2  -5  427.06   12.40
  -5   2   5  458.75   13.00
  -5   2   5  440.86   13.90
   4  -2  -5  486.25   12.60
   4  -2  -5  462.85   11.00
  -4   2   5  487.65   14.10
  -4   2   5  483.95   12.90
   3  -2  -5  305.77    8.60
   3  -2  -5  284.67    7.90
  -3   2   5  317.87   10.00
  -3   2   5  287.67    8.80
   2  -2  -5    2.90    1.20
   2  -2  -5    0.40    0.90
  -2   2   5    1.00    1.20
  -2   2   5    0.80    1.10
   1  -2  -5  231.08    7.00
   1  -2  -5  233.08    6.30
  -1   2   5  239.68    7.50
  -1   2   5  234.98    7.00
   0  -2  -5  902.91   18.60
   0  -2  -5  872.41   16.40
   0   2   5  885.81   19.00
   0   2   5  890.51   18.60
  -1  -2  -5    8.70    1.60
  -1  -2  -5    8.20    0.90
   1   2   5    9.40    1.80
   1   2   5    8.50    1.60
  -2  -2  -5  306.27    9.20
  -2  -2  -5  310.87    5.70
  -2  -2  -5  302.47    8.70
   2   2   5  310.27    9.00
  -3  -2  -5    4.00    1.40
  -3  -2  -5    3.40    1.60
   3   2   5    3.60    0.60
   3   2   5    2.80    1.40
  -4  -2  -5  344.97   10.70
  -4  -2  -5  355.26    9.70
   4   2   5  338.97   10.70
  -5  -2  -5  472.45   11.70
  -5  -2  -5  433.36   13.00
   5   2   5  433.56   13.40
  -6  -2  -5  960.90   23.60
  -6  -2  -5 1021.20   21.30
   6   2   5  987.10   24.30
  -7  -2  -5  135.39    7.30
   7   2   5  151.28    8.20
  -8  -2  -5   39.00    4.40
   8   2   5   52.79    5.20
  -9  -2  -5    5.10    2.70
   9   2   5    1.80    2.40
 -10  -2  -5  228.38   11.40
  10   2   5  238.88   12.20
 -11  -2  -5  274.07   13.40
  11   2   5  311.27   14.80
  11  -3  -5   66.69    6.50
 -11   3   5   84.59    7.80
  10  -3  -5    4.40    2.60
 -10   3   5    2.50    3.00
   9  -3  -5  101.69    7.00
  -9   3   5  128.89    8.50
  -9   3   5  131.39    7.80
   8  -3  -5  101.29    6.60
  -8   3   5  110.29    7.00
  -8   3   5  102.19    7.00
   7  -3  -5  175.88    8.20
  -7   3   5  195.68    8.80
  -7   3   5  176.98    8.90
   6  -3  -5 1002.50   23.40
  -6   3   5 1012.40   24.90
  -6   3   5 1020.50   24.30
   5  -3  -5  160.88    5.30
   5  -3  -5  157.28    6.90
  -5   3   5  161.08    7.50
  -5   3   5  164.98    7.70
   4  -3  -5   17.90    2.00
   4  -3  -5   15.50    2.40
  -4   3   5   12.00    2.90
  -4   3   5   26.70    3.40
   3  -3  -5   60.89    3.30
   3  -3  -5   58.19    3.60
  -3   3   5   61.59    4.20
  -3   3   5   63.99    4.30
   2  -3  -5   53.39    3.20
   2  -3  -5   54.09    3.20
  -2   3   5   69.89    3.90
  -2   3   5   51.89    3.60
   1  -3  -5   12.20    1.60
   1  -3  -5   14.20    2.10
  -1   3   5   13.50    2.10
  -1   3   5   13.50    2.10
   0  -3  -5 1142.69   20.40
   0  -3  -5 1124.19   22.80
   0   3   5 1152.18   23.50
   0   3   5 1114.79   22.80
  -1  -3  -5  256.17    7.60
  -1  -3  -5  251.47    7.60
  -1  -3  -5  253.37    5.10
   1   3   5  247.98    7.90
  -2  -3  -5    3.60    1.40
  -2  -3  -5    5.60    1.50
   2   3   5   11.20    2.10
  -3  -3  -5  657.53   15.40
  -3  -3  -5  691.33   16.40
   3   3   5  696.73   16.90
  -4  -3  -5  585.94   13.90
  -4  -3  -5  572.44   15.00
   4   3   5  583.94   15.60
  -5  -3  -5  528.95   13.00
  -5  -3  -5  510.65   14.40
   5   3   5  515.55   15.00
  -6  -3  -5   57.39    3.90
  -6  -3  -5   53.39    4.60
   6   3   5   59.09    4.90
  -7  -3  -5   47.00    4.60
  -8  -3  -5  251.07   10.80
   8   3   5  256.47   11.50
  -9  -3  -5   98.09    7.10
   9   3   5  115.29    8.10
 -10  -3  -5   34.10    4.80
  10   3   5   44.20    5.50
 -11  -3  -5  138.89    9.50
  11   3   5  125.89    9.30
  11  -4  -5    5.40    3.20
 -11   4   5    7.00    3.60
  10  -4  -5   48.80    5.40
 -10   4   5   54.89    6.50
   9  -4  -5  363.66   13.80
  -9   4   5  369.86   15.10
   8  -4  -5   36.60    4.30
  -8   4   5   53.19    5.80
   7  -4  -5  151.88    7.70
  -7   4   5  168.28    7.90
  -7   4   5  160.48    8.80
   6  -4  -5  367.06   12.10
  -6   4   5  375.76   11.90
  -6   4   5  384.96   13.40
   5  -4  -5   13.20    2.00
   5  -4  -5   15.40    2.70
  -5   4   5   17.10    3.20
  -5   4   5   16.90    3.10
   4  -4  -5  119.89    5.60
   4  -4  -5  119.89    4.90
  -4   4   5  125.29    6.60
  -4   4   5  118.69    6.10
   3  -4  -5  363.66   10.10
   3  -4  -5  386.46    9.90
  -3   4   5  375.16   10.60
  -3   4   5  348.77   11.30
   2  -4  -5  132.49    5.30
   2  -4  -5  133.49    5.00
  -2   4   5  116.59    5.00
  -2   4   5  129.89    6.00
   1  -4  -5    1.90    1.10
   1  -4  -5    2.70    1.00
  -1   4   5    0.60    1.20
  -1   4   5   -0.30    0.90
   0  -4  -5  139.69    5.50
   0  -4  -5  130.99    4.00
   0   4   5  138.19    5.00
   0   4   5  127.19    5.60
  -1  -4  -5  102.89    4.70
  -1  -4  -5   89.99    4.10
  -1  -4  -5   96.99    2.80
   1   4   5   99.99    5.00
  -2  -4  -5 1007.60   21.70
  -2  -4  -5 1061.59   21.90
   2   4   5 1050.59   23.10
  -3  -4  -5  453.15   11.80
  -3  -4  -5  451.55   12.10
   3   4   5  445.06   12.80
  -4  -4  -5  445.26   12.60
  -4  -4  -5  480.55   12.10
   4   4   5  450.65   13.40
  -5  -4  -5   12.60    2.60
  -5  -4  -5   12.20    2.20
   5   4   5   12.90    2.70
  -6  -4  -5   30.10    3.80
  -6  -4  -5   28.00    2.90
   6   4   5   29.50    3.70
  -7  -4  -5  364.06   12.70
   7   4   5  338.07   12.90
  -8  -4  -5  877.91   23.60
   8   4   5  886.61   24.70
  -9  -4  -5  223.88   10.80
   9   4   5  227.48   11.30
 -10  -4  -5   83.09    6.90
  10   4   5   75.09    6.90
 -11  -4  -5    0.70    2.60
  11   4   5   -0.60    2.30
  10  -5  -5   91.89    7.40
 -10   5   5  103.69    8.70
   9  -5  -5  268.97   12.00
  -9   5   5  278.57   13.40
   8  -5  -5  255.57   11.00
  -8   5   5  242.38   12.00
   7  -5  -5    0.00    1.60
  -7   5   5    0.50    2.20
   6  -5  -5   -1.90    1.20
  -6   5   5    0.40    2.00
   5  -5  -5   32.90    2.90
   5  -5  -5   33.00    3.60
  -5   5   5   33.20    4.30
   4  -5  -5   55.69    3.70
   4  -5  -5   56.19    4.00
  -4   5   5   58.59    4.10
  -4   5   5   54.69    4.90
   3  -5  -5  397.56   10.80
   3  -5  -5  380.36   10.80
  -3   5   5  406.86   12.70
  -3   5   5  393.76   10.70
   2  -5  -5  728.93   16.70
   2  -5  -5  737.83   16.00
  -2   5   5  716.83   18.30
  -2   5   5  712.13   15.60
   1  -5  -5   24.90    2.70
   1  -5  -5   20.60    2.10
  -1   5   5   23.30    2.10
  -1   5   5   21.90    2.90
   0  -5  -5    8.50    1.30
   0  -5  -5    6.00    1.70
   0   5   5    7.20    2.00
   0   5   5    8.30    1.50
  -1  -5  -5  637.94   15.70
  -1  -5  -5  648.04   12.80
  -1  -5  -5  661.23   14.60
   1   5   5  692.23   16.80
  -2  -5  -5  312.87    8.80
  -2  -5  -5  301.87    9.40
  -3  -5  -5   26.20    3.00
  -3  -5  -5   25.70    2.70
   3   5   5   33.10    3.40
  -4  -5  -5   42.70    3.70
  -4  -5  -5   39.10    3.30
   4   5   5   43.30    4.00
  -5  -5  -5  166.28    7.40
  -5  -5  -5  170.48    6.80
   5   5   5  159.68    7.80
  -6  -5  -5  268.57   10.20
  -6  -5  -5  273.57    8.80
   6   5   5  269.37   10.90
  -7  -5  -5  397.96   13.60
   7   5   5  399.16   14.30
  -8  -5  -5  166.18    8.70
   8   5   5  159.68    8.90
  -9  -5  -5  179.88    9.60
   9   5   5  176.48    9.90
 -10  -5  -5   17.20    4.00
  10   5   5   13.50    3.90
 -11  -5  -5   13.80    4.20
  11   5   5    4.00    3.00
  10  -6  -5   29.00    5.10
 -10   6   5   26.60    5.50
   9  -6  -5  137.69    8.80
  -9   6   5  145.69   10.20
   8  -6  -5   40.80    4.80
  -8   6   5   35.40    5.40
   7  -6  -5   78.59    5.90
  -7   6   5   75.99    6.80
   6  -6  -5  101.99    6.30
  -6   6   5  104.49    7.60
   5  -6  -5  216.48    8.90
   5  -6  -5  228.68    8.00
  -5   6   5  222.68   10.40
   4  -6  -5  185.08    7.30
   4  -6  -5  189.18    7.70
  -4   6   5  182.98    9.00
   3  -6  -5  213.68    7.90
   3  -6  -5  212.08    8.00
  -3   6   5  219.58    9.40
   2  -6  -5   99.69    5.30
   2  -6  -5  105.09    5.00
  -2   6   5   98.59    6.10
   1  -6  -5    7.10    1.60
   1  -6  -5    6.00    1.90
  -1   6   5    7.00    1.30
  -1   6   5   11.80    2.60
   0  -6  -5  354.86    9.00
   0  -6  -5  363.86   11.00
   0   6   5  344.67   11.30
   0   6   5  354.16    8.60
  -1  -6  -5   10.50    2.30
  -1  -6  -5   11.30    1.70
   1   6   5   19.50    2.90
   1   6   5   10.90    1.60
  -2  -6  -5    0.10    1.20
  -2  -6  -5    0.40    1.10
   2   6   5    2.00    1.40
   2   6   5    1.00    0.80
  -3  -6  -5   18.60    2.80
  -3  -6  -5   24.30    2.70
   3   6   5   15.40    2.90
  -4  -6  -5  224.08    8.40
  -4  -6  -5  231.68    8.30
  -5  -6  -5  370.96   11.20
  -5  -6  -5  353.76   11.40
   5   6   5  382.16   13.00
  -6  -6  -5  738.63   19.00
  -6  -6  -5  682.33   17.20
   6   6   5  702.63   20.00
  -7  -6  -5   86.99    6.00
   7   6   5   87.49    6.50
  -8  -6  -5   50.09    5.00
   8   6   5   48.90    5.40
  -9  -6  -5   10.10    3.20
   9   6   5    9.50    3.30
 -10  -6  -5   14.30    3.90
  10   6   5   21.10    4.40
 -11  -6  -5   76.49    7.10
  11   6   5   79.99    7.60
   9  -7  -5    1.80    2.40
  -9   7   5    5.30    3.80
   8  -7  -5   30.40    4.50
  -8   7   5   30.70    5.90
   7  -7  -5   79.99    6.20
   6  -7  -5  106.79    6.80
  -6   7   5  121.19    8.40
   5  -7  -5  199.18    8.90
   5  -7  -5  223.28    8.50
  -5   7   5  200.18   10.30
   4  -7  -5  164.48    7.30
   4  -7  -5  150.68    7.40
  -4   7   5  177.18    9.10
   3  -7  -5   23.60    3.00
   3  -7  -5   18.40    3.10
  -3   7   5   23.20    4.00
   2  -7  -5    2.70    1.70
   2  -7  -5    0.70    1.60
  -2   7   5   -0.20    1.80
   1  -7  -5   29.40    3.40
   1  -7  -5   35.50    3.10
  -1   7   5   39.10    4.40
   0  -7  -5   84.19    5.30
   0   7   5   86.99    5.60
   0   7   5   96.59    4.40
  -1  -7  -5    9.10    1.60
  -1  -7  -5    9.10    2.40
   1   7   5   11.40    1.90
   1   7   5   11.40    2.70
  -2  -7  -5   52.19    3.30
  -2  -7  -5   49.10    4.30
   2   7   5   52.29    4.60
   2   7   5   56.19    3.10
  -3  -7  -5  276.37    9.90
  -3  -7  -5  276.47    8.50
   3   7   5  272.37   10.40
  -4  -7  -5  476.85   14.10
  -4  -7  -5  491.95   13.30
   4   7   5  503.65   15.40
  -5  -7  -5  546.65   15.10
  -5  -7  -5  540.55   15.10
   5   7   5  537.65   16.70
  -6  -7  -5  128.39    6.50
  -6  -7  -5  127.49    6.90
   6   7   5  134.29    7.80
  -7  -7  -5   46.40    4.60
   7   7   5   47.90    5.10
  -8  -7  -5   16.20    3.50
   8   7   5    9.60    3.00
  -9  -7  -5   48.40    5.30
   9   7   5   45.30    5.50
 -10  -7  -5   82.49    7.10
  10   7   5   97.59    8.00
 -11  -7  -5   79.59    7.30
  11   7   5   71.89    7.40
   8  -8  -5   87.19    7.30
  -8   8   5   97.49    8.90
   7  -8  -5  193.18   10.10
  -7   8   5  176.08   11.00
   6  -8  -5   32.70    4.30
  -6   8   5   38.70    5.70
   5  -8  -5    0.20    1.90
   5  -8  -5    4.10    2.40
  -5   8   5    2.90    2.70
   4  -8  -5    2.10    1.90
   4  -8  -5    6.80    2.30
  -4   8   5    3.00    2.60
   3  -8  -5   29.50    4.00
   3  -8  -5   40.70    3.90
  -3   8   5   34.00    4.50
   2  -8  -5   18.60    3.30
   2  -8  -5   23.30    3.00
  -2   8   5   15.90    3.50
   1  -8  -5   75.99    5.50
  -1   8   5   79.29    5.80
  -1   8   5   82.79    4.70
   0  -8  -5    0.10    1.80
   0   8   5   -1.20    1.60
   0   8   5    2.10    1.40
  -1  -8  -5    0.20    1.60
   1   8   5    2.60    2.20
   1   8   5    1.20    1.30
  -2  -8  -5  372.26   12.40
   2   8   5  365.26   10.00
   2   8   5  371.16   12.70
  -3  -8  -5  381.16   12.70
   3   8   5  377.76   13.20
  -4  -8  -5  518.35   13.90
  -4  -8  -5  524.75   15.50
   4   8   5  528.15   16.40
  -5  -8  -5   37.10    3.90
  -5  -8  -5   42.20    4.40
   5   8   5   54.89    5.10
  -6  -8  -5   42.90    4.30
  -6  -8  -5   47.40    4.40
   6   8   5   41.60    4.70
  -7  -8  -5    0.40    1.90
  -7  -8  -5    1.10    1.70
   7   8   5    1.60    2.10
  -8  -8  -5  199.18    9.60
   8   8   5  172.98    9.90
  -9  -8  -5  199.28   10.30
   9   8   5  218.68   11.40
 -10  -8  -5   75.39    6.80
  10   8   5   63.09    6.80
   8  -9  -5   76.79    7.10
  -8   9   5   94.39    8.90
   7  -9  -5  159.68    9.40
  -7   9   5  160.48   11.00
   6  -9  -5   17.10    3.90
  -6   9   5   10.20    3.80
   5  -9  -5    1.60    2.10
  -5   9   5    1.60    2.70
   4  -9  -5   18.00    3.40
   4  -9  -5   10.00    2.90
  -4   9   5    7.10    3.30
   3  -9  -5   13.70    3.00
   3  -9  -5   16.60    3.40
  -3   9   5   13.70    3.60
   2  -9  -5    3.80    2.20
  -2   9   5    1.30    2.30
   1  -9  -5  193.08    9.00
  -1   9   5  201.58    9.80
  -1   9   5  192.88    8.00
   0  -9  -5   55.39    5.10
   0   9   5   57.19    5.30
   0   9   5   60.49    4.40
  -1  -9  -5  210.48    9.50
   1   9   5  220.98    8.00
   1   9   5  204.58    9.60
  -2  -9  -5  351.46   12.70
   2   9   5  340.17   12.90
  -3  -9  -5  248.48   10.50
   3   9   5  267.07   11.00
  -4  -9  -5    9.60    2.80
   4   9   5   15.20    3.50
  -5  -9  -5   31.20    4.20
   5   9   5   31.90    4.30
  -6  -9  -5   85.19    6.10
  -6  -9  -5   92.39    6.00
   6   9   5   80.19    6.50
  -7  -9  -5   74.09    5.70
  -7  -9  -5   66.29    5.40
   7   9   5   64.79    6.10
  -8  -9  -5  111.49    7.30
   8   9   5  101.49    7.70
  -9  -9  -5   66.09    6.20
   9   9   5   55.79    6.20
 -10  -9  -5   26.20    5.10
  10   9   5   11.70    4.10
   7 -10  -5   11.00    3.80
  -7  10   5    5.60    3.70
   6 -10  -5    3.80    2.70
  -6  10   5    4.50    3.30
   5 -10  -5    0.20    2.30
  -5  10   5    0.70    2.70
   4 -10  -5   34.80    4.50
   4 -10  -5   34.00    4.50
  -4  10   5   34.80    5.20
   3 -10  -5   30.40    3.90
   3 -10  -5   25.90    4.40
  -3  10   5   28.00    5.10
   2 -10  -5    0.10    1.90
  -2  10   5   -2.20    1.90
   1 -10  -5  104.09    7.10
  -1  10   5  118.19    6.60
  -1  10   5  126.89    8.00
   0 -10  -5  362.76   13.40
   0  10   5  347.17   11.50
   0  10   5  356.76   13.60
  -1 -10  -5   81.69    6.20
   1  10   5   87.39    5.40
   1  10   5   84.09    6.80
  -2 -10  -5  114.19    7.30
   2  10   5  103.69    7.20
  -3 -10  -5   16.50    3.60
   3  10   5   11.90    3.50
  -4 -10  -5    2.50    2.10
   4  10   5   -0.10    2.10
  -5 -10  -5  170.58    9.10
   5  10   5  150.98    9.00
  -6 -10  -5  366.66   13.50
   6  10   5  360.16   14.40
   7  10   5  121.19    8.50
   8  10   5   44.40    5.80
   9  10   5   38.00    5.70
   6 -11  -5    9.50    3.50
  -6  11   5   -1.00    3.10
   5 -11  -5    6.80    2.90
  -5  11   5    9.70    4.10
   4 -11  -5   39.90    5.00
   4 -11  -5   25.40    4.50
  -4  11   5   29.80    5.60
   3 -11  -5   74.69    6.60
   3 -11  -5   66.49    5.90
  -3  11   5   62.59    6.70
   2 -11  -5   -0.70    2.20
  -2  11   5    2.00    2.20
  -2  11   5    1.70    2.70
   1 -11  -5  144.19    8.70
  -1  11   5  118.29    7.10
  -1  11   5  135.59    8.90
   0 -11  -5  100.49    7.30
   0  11   5  110.19    6.60
   0  11   5   97.89    7.50
  -1 -11  -5    4.60    2.70
   1  11   5    5.60    2.30
   1  11   5    1.20    2.40
  -2 -11  -5    6.80    2.80
   2  11   5    4.40    2.70
  -3 -11  -5   21.30    4.20
   3  11   5   30.00    4.50
  -4 -11  -5   42.10    5.00
   4  11   5   33.40    5.00
  -5 -11  -5  135.19    8.30
   5  11   5  133.99    8.60
  -6 -11  -5  123.29    8.00
   6  11   5  111.89    8.40
   7  11   5   38.60    5.50
   8  11   5   22.50    4.90
   4 -12  -5   14.20    4.30
   4 -12  -5   15.20    4.00
  -4  12   5   10.50    4.40
   3 -12  -5   70.69    6.30
   3 -12  -5   52.49    6.20
  -3  12   5   77.99    7.90
   2 -12  -5   27.10    5.00
  -2  12   5   36.30    4.80
  -2  12   5   36.80    5.50
   1 -12  -5   12.90    3.80
  -1  12   5   13.90    3.50
  -1  12   5   12.20    4.10
   0 -12  -5   15.80    4.10
   0  12   5   15.50    4.20
   0  12   5   20.40    3.80
  -1 -12  -5    2.40    2.70
   1  12   5    2.00    2.60
  -2 -12  -5   39.50    5.10
   2  12   5   40.90    5.30
  -3 -12  -5  155.68    9.40
   3  12   5  174.08    9.90
  -4 -12  -5  136.39    8.80
   4  12   5  138.79    9.10
  -5 -12  -5   86.99    7.10
   5  12   5   80.59    7.20
  -6 -12  -5   18.50    4.40
   6  12   5   42.80    5.60
   7  12   5   -0.40    2.80
   2 -13  -5    8.10    3.70
  -2  13   5    2.00    2.80
  -2  13   5    1.30    3.20
   1 -13  -5   -0.10    2.60
  -1  13   5    1.40    2.50
  -1  13   5   -2.80    2.80
   0 -13  -5    1.70    2.70
   0  13   5    1.20    3.10
  -1 -13  -5   55.19    6.30
   1  13   5   59.49    6.90
  -2 -13  -5   95.29    7.90
   2  13   5   89.99    7.90
  -3 -13  -5  109.99    8.30
   3  13   5  101.09    8.30
  -4 -13  -5   33.70    5.20
   4  13   5   24.20    5.10
  -5 -13  -5   27.10    5.20
   5  13   5   40.30    5.70
   5   8  -6    5.90    3.20
  -5  -8   6   19.40    4.90
   4   8  -6    2.90    2.70
  -4  -8   6   10.00    4.00
   3   8  -6   20.30    4.60
  -3  -8   6   19.00    4.60
   2   8  -6   33.70    5.00
  -2  -8   6   29.30    5.50
   1   8  -6    4.00    2.90
  -1  -8   6    4.20    3.40
   0   8  -6   -0.20    2.30
   0  -8   6    3.60    3.00
  -1   8  -6   29.40    5.20
   1  -8   6   22.20    5.20
  -2   8  -6   38.20    5.20
   2  -8   6   33.80    6.30
   7   7  -6   29.00    5.40
  -7  -7   6   20.70    5.50
   6   7  -6   15.50    3.80
  -6  -7   6    2.70    3.70
   5   7  -6    8.50    3.40
  -5  -7   6    5.90    3.20
  -5  -7   6    7.40    4.30
   4   7  -6   19.00    4.10
  -4  -7   6   16.50    4.90
  -4  -7   6   19.40    4.40
   3   7  -6    3.10    2.50
  -3  -7   6    0.20    3.50
  -3  -7   6    6.00    3.10
   2   7  -6   -2.60    1.70
  -2  -7   6    0.30    2.60
   1   7  -6    6.90    2.80
  -1  -7   6    6.20    3.20
   0   7  -6   63.29    5.90
   0  -7   6   52.39    6.00
  -1   7  -6  132.89    8.20
   1  -7   6  141.99    9.40
  -2   7  -6  164.68    9.30
   2  -7   6  149.88    9.90
  -3   7  -6  156.28    9.10
   3  -7   6  174.98   10.60
  -4   7  -6   20.60    4.30
   4  -7   6   19.40    4.90
   8   6  -6   18.80    4.40
  -8  -6   6   23.20    5.50
   7   6  -6   28.20    5.00
  -7  -6   6   30.70    5.90
   6   6  -6    6.70    2.80
  -6  -6   6    5.00    3.50
   5   6  -6    7.10    2.90
  -5  -6   6    2.10    2.70
  -5  -6   6   -0.10    3.40
   4   6  -6    5.50    2.60
  -4  -6   6    0.50    2.20
  -4  -6   6   -1.70    2.80
   3   6  -6   30.80    4.20
  -3  -6   6   36.60    5.60
  -3  -6   6   36.30    4.90
   2   6  -6    7.20    2.70
  -2  -6   6   17.20    4.10
  -2  -6   6   12.70    3.60
   1   6  -6   92.59    6.60
  -1  -6   6   82.39    6.70
  -1  -6   6   80.79    6.80
   0   6  -6  194.58    9.40
   0  -6   6  178.98    9.00
   0  -6   6  165.68    9.70
  -1   6  -6  163.58    8.70
   1  -6   6  173.08    9.90
  -2   6  -6   55.59    5.40
   2  -6   6   55.59    6.00
  -3   6  -6    4.50    2.60
   3  -6   6    9.70    3.60
  -4   6  -6    4.40    2.50
   4  -6   6    3.60    3.00
  -5   6  -6   59.99    5.60
   5  -6   6   58.09    6.50
   6  -6   6   51.79    6.20
   9   5  -6   13.50    3.90
  -9  -5   6   16.40    5.10
   8   5  -6    2.40    2.60
  -8  -5   6   -3.30    2.80
   7   5  -6    3.00    2.40
  -7  -5   6   -0.50    3.10
   6   5  -6   -1.50    1.80
  -6  -5   6   -2.90    2.50
   5   5  -6    0.20    1.60
  -5  -5   6    0.90    2.30
  -5  -5   6    2.80    3.10
   4   5  -6    4.00    2.10
  -4  -5   6   -0.30    2.10
  -4  -5   6    6.70    3.80
   3   5  -6    4.50    2.40
  -3  -5   6    0.30    2.10
  -3  -5   6    7.50    3.50
   2   5  -6  317.57   12.00
  -2  -5   6  314.47   12.70
   1   5  -6  404.86   14.20
   1   5  -6  416.46   13.90
  -1  -5   6  403.96   14.10
   0   5  -6  269.47   11.30
   0   5  -6  254.67   10.50
   0  -5   6  270.27   10.60
  -1   5  -6  164.48    8.10
  -1   5  -6  164.88    8.70
   1  -5   6  170.08    8.10
  -2   5  -6   10.20    2.90
  -2   5  -6    7.20    2.80
   2  -5   6   11.40    3.00
  -3   5  -6   32.50    4.20
  -4   5  -6  274.57   11.00
  -5   5  -6  278.07   11.30
   5  -5   6  284.27   12.70
   6  -5   6   57.09    6.30
   9   4  -6    2.50    2.80
  -9  -4   6    0.50    3.00
   8   4  -6    0.90    2.30
  -8  -4   6    2.20    3.40
   7   4  -6    2.20    2.30
  -7  -4   6    3.40    3.50
   6   4  -6   20.90    3.90
  -6  -4   6   21.90    4.90
   5   4  -6  142.59    7.90
  -5  -4   6  147.79    9.90
  -5  -4   6  138.09    7.60
   4   4  -6    4.50    2.30
   4   4  -6    2.80    2.00
  -4  -4   6    9.70    3.60
   3   4  -6   89.49    6.00
   3   4  -6   85.49    5.80
  -3  -4   6   93.29    7.00
   2   4  -6  329.17   11.70
   2   4  -6  327.17   11.60
  -2  -4   6  327.47   12.60
   1   4  -6  120.69    6.90
   1   4  -6  120.29    6.60
  -1  -4   6  119.29    7.00
   0   4  -6   38.10    4.00
   0   4  -6   34.20    4.10
   0  -4   6   35.00    4.00
  -1   4  -6   12.00    2.90
  -1   4  -6   11.50    2.80
   1  -4   6    4.90    2.20
  -2   4  -6   15.40    3.20
  -2   4  -6   19.10    3.30
   2  -4   6   19.20    3.30
  -3   4  -6  140.89    7.10
  -3   4  -6  131.69    7.50
   3  -4   6  136.49    7.00
  -4   4  -6  117.69    7.20
  -4   4  -6  102.89    6.30
   4  -4   6  106.19    6.50
  -5   4  -6  211.98    9.10
  -5   4  -6  195.48    9.50
   5  -4   6  204.78    9.30
  10   3  -6   14.80    4.00
 -10  -3   6   10.90    4.40
   9   3  -6   13.20    3.80
  -9  -3   6   14.80    4.30
   8   3  -6    4.30    2.50
  -8  -3   6    3.40    3.30
   7   3  -6    2.00    2.20
  -7  -3   6   -0.20    2.90
   6   3  -6   13.20    3.30
  -6  -3   6   13.40    4.10
   5   3  -6  155.98    7.90
   5   3  -6  152.28    7.10
  -5  -3   6  152.68    9.60
   4   3  -6  347.67   11.30
   4   3  -6  334.47   11.90
  -4  -3   6  358.06   14.20
   3   3  -6  350.36   11.30
   3   3  -6  331.57   11.40
  -3  -3   6  332.57   13.10
   2   3  -6   82.99    5.40
   2   3  -6   83.79    5.40
  -2  -3   6   78.99    6.00
   1   3  -6   70.49    4.80
   1   3  -6   58.69    4.70
  -1  -3   6   57.09    5.00
   0   3  -6  114.99    6.00
   0   3  -6  103.19    6.20
   0  -3   6  122.69    6.60
  -1   3  -6  288.67    9.70
  -1   3  -6  276.57   10.40
   1  -3   6  267.77    9.90
  -2   3  -6  785.32   18.60
  -2   3  -6  746.83   19.90
   2  -3   6  758.62   19.40
  -3   3  -6  296.17    9.90
  -3   3  -6  292.07   10.90
   3  -3   6  291.37   10.60
  -4   3  -6    3.50    1.80
  -4   3  -6    4.60    2.20
   4  -3   6    1.80    1.90
  -5   3  -6    3.80    2.10
  -5   3  -6    7.30    2.40
   5  -3   6    7.80    2.60
  -6   3  -6    4.10    2.40
   6  -3   6    8.90    2.80
  10   2  -6   15.10    4.10
 -10  -2   6   14.20    4.70
   9   2  -6   21.70    4.30
  -9  -2   6   24.40    5.00
   8   2  -6   54.39    5.30
  -8  -2   6   59.79    6.70
   7   2  -6   21.00    3.70
  -7  -2   6   25.00    5.10
   6   2  -6    0.70    1.60
  -6  -2   6    1.00    2.90
   5   2  -6  157.98    7.70
   5   2  -6  167.68    6.80
  -5  -2   6  152.58    9.40
   4   2  -6  524.35   14.00
   4   2  -6  525.45   15.00
  -4  -2   6  510.05   17.20
   3   2  -6   29.20    3.30
   3   2  -6   40.50    3.60
  -3  -2   6   39.80    4.70
   2   2  -6    1.10    1.50
   2   2  -6    1.30    1.60
  -2  -2   6    2.70    2.30
   1   2  -6   62.09    4.50
   1   2  -6   70.89    4.50
  -1  -2   6   61.79    4.80
   0   2  -6   62.39    4.50
   0   2  -6   65.19    4.30
   0  -2   6   63.59    4.70
  -1   2  -6  640.04   16.90
  -1   2  -6  658.63   15.70
   1  -2   6  646.34   17.00
  -2   2  -6  654.93   15.80
  -2   2  -6  663.53   17.50
   2  -2   6  683.63   17.50
  -3   2  -6  408.46   12.80
  -3   2  -6  423.06   11.70
   3  -2   6  425.06   13.10
  -4   2  -6  157.98    7.50
  -4   2  -6  158.58    6.60
   4  -2   6  144.89    7.30
  -5   2  -6   12.70    2.90
   5  -2   6   19.90    3.20
  -6   2  -6  101.39    6.20
  -6   2  -6   97.09    6.30
   6  -2   6   96.19    6.40
  -7   2  -6   49.20    4.90
   7  -2   6   51.29    5.30
  -8   2  -6   60.19    5.70
   8  -2   6   63.59    6.20
  -9   2  -6   21.00    4.50
   9  -2   6    6.00    3.10
 -11  -1   6    5.20    3.50
  10   1  -6    7.30    2.90
 -10  -1   6    8.10    3.80
   9   1  -6   12.60    3.30
  -9  -1   6   15.50    4.20
   8   1  -6   76.99    6.00
  -8  -1   6   62.19    6.60
   7   1  -6   52.99    4.90
  -7  -1   6   41.10    5.60
   6   1  -6   68.89    5.30
  -6  -1   6   62.69    6.40
   5   1  -6  390.26   10.70
   5   1  -6  362.36   12.00
  -5  -1   6  380.86   14.80
   4   1  -6    8.90    2.00
   4   1  -6    8.60    2.20
  -4  -1   6    6.10    3.10
   3   1  -6   -0.30    1.20
   3   1  -6    2.40    1.40
  -3  -1   6   -2.80    1.80
   2   1  -6  328.77   10.10
   2   1  -6  346.17   10.30
  -2  -1   6  340.77   11.50
   1   1  -6  672.33   15.40
   1   1  -6  659.13   16.10
  -1  -1   6  618.54   16.60
   0   1  -6  955.10   21.40
   0   1  -6  951.40   20.00
   0  -1   6  915.11   21.80
  -1   1  -6  441.86   11.00
  -1   1  -6  391.26   12.00
   1  -1   6  426.86   12.50
  -2   1  -6   11.20    2.40
  -2   1  -6   15.60    2.30
   2  -1   6    8.80    2.40
   2  -1   6   13.60    2.10
  -3   1  -6   66.79    3.80
  -3   1  -6   61.49    4.40
   3  -1   6   60.79    3.90
   3  -1   6   60.29    4.60
  -4   1  -6    0.70    1.20
  -4   1  -6   -0.10    1.40
   4  -1   6    2.60    1.50
  -5   1  -6  197.28    8.20
  -5   1  -6  188.78    8.50
   5  -1   6  191.58    8.30
  -6   1  -6  111.59    6.20
  -6   1  -6  110.99    6.80
   6  -1   6   81.99    6.00
  -7   1  -6   19.80    3.80
   7  -1   6   16.10    3.60
  -8   1  -6   33.60    4.70
   8  -1   6   34.00    4.60
  -9   1  -6  113.79    7.90
   9  -1   6  101.79    7.80
 -10   1  -6   15.40    4.20
  10  -1   6   12.90    4.00
  11   0  -6   11.20    3.70
 -11   0   6    8.00    3.70
  10   0  -6   29.80    4.50
 -10   0   6   44.70    6.20
   9   0  -6    6.30    2.90
  -9   0   6   11.10    3.90
   8   0  -6   17.10    3.50
  -8   0   6   24.60    4.80
   7   0  -6   82.09    5.90
  -7   0   6   86.69    7.20
   6   0  -6  276.57   10.40
  -6   0   6  280.27   12.60
   5   0  -6   10.00    1.90
   5   0  -6    9.70    2.50
  -5   0   6    6.10    3.40
   4   0  -6  149.99    6.60
   4   0  -6  152.58    5.90
  -4   0   6  148.69    8.40
   3   0  -6  409.16   10.90
   3   0  -6  400.26   11.20
  -3   0   6  396.86   13.10
   2   0  -6  534.95   13.60
   2   0  -6  550.24   13.50
  -2   0   6  556.44   15.20
  -2   0   6  565.44   11.80
   1   0  -6 1582.14   30.10
   1   0  -6 1566.04   31.20
  -1   0   6 1610.74   29.20
  -1   0   6 1527.75   32.50
   0   0  -6  498.45   11.70
   0   0  -6  478.15   12.80
   0   0   6  478.15   13.30
   0   0   6  490.85   10.80
  -1   0  -6   62.19    3.30
  -1   0  -6   61.99    4.10
   1   0   6   60.99    3.20
   1   0   6   62.69    4.30
  -2   0  -6    1.40    1.30
  -2   0  -6    1.20    1.00
   2   0   6    1.90    1.60
   2   0   6    2.40    1.20
  -3   0  -6  145.09    6.40
  -3   0  -6  154.38    5.20
   3   0   6  149.69    6.10
  -4   0  -6  285.97   10.40
  -4   0  -6  299.27    9.80
   4   0   6  296.57    9.80
  -5   0  -6  260.57   10.00
  -5   0  -6  280.07    9.50
   5   0   6  258.07    9.90
  -6   0  -6  131.29    7.30
  -6   0  -6  132.69    6.40
   6   0   6  132.39    7.40
  -7   0  -6    2.90    2.30
   7   0   6    2.00    2.00
  -8   0  -6   26.30    4.50
   8   0   6   26.60    4.40
  -9   0  -6   71.49    6.50
   9   0   6   71.59    6.70
 -10   0  -6   10.70    3.70
  10   0   6   10.70    3.60
  11  -1  -6    3.70    2.70
 -11   1   6    3.10    3.30
  10  -1  -6    8.20    3.10
 -10   1   6    9.30    3.60
   9  -1  -6   19.70    3.90
  -9   1   6   20.80    4.50
   8  -1  -6   54.49    5.20
  -8   1   6   56.69    5.90
   7  -1  -6   70.09    5.50
  -7   1   6   85.59    5.60
  -7   1   6   79.39    6.70
   6  -1  -6   75.99    5.30
  -6   1   6   90.59    7.20
  -6   1   6   94.19    5.40
   5  -1  -6   12.00    1.90
   5  -1  -6    8.10    2.30
  -5   1   6    2.70    2.70
  -5   1   6   11.50    2.30
   4  -1  -6  438.46   11.10
   4  -1  -6  427.96   12.20
  -4   1   6  459.35   14.50
  -4   1   6  419.76   11.30
   3  -1  -6 1221.28   24.20
   3  -1  -6 1200.68   24.60
  -3   1   6 1147.19   24.00
  -3   1   6 1205.58   27.20
   2  -1  -6 1218.58   24.60
   2  -1  -6 1248.88   25.20
  -2   1   6 1249.28   27.20
  -2   1   6 1273.57   24.80
   1  -1  -6  388.66    9.90
   1  -1  -6  394.26   10.80
  -1   1   6  410.16   11.70
  -1   1   6  429.46   10.00
   0  -1  -6   99.79    3.90
   0  -1  -6   91.09    4.60
   0   1   6  100.09    4.10
   0   1   6   93.29    5.00
  -1  -1  -6    7.60    1.30
  -1  -1  -6    5.50    1.60
   1   1   6    6.00    1.40
   1   1   6    7.60    2.00
  -2  -1  -6  164.68    4.70
  -2  -1  -6  169.38    6.60
   2   1   6  160.48    6.80
   2   1   6  163.08    6.10
  -3  -1  -6 1246.68   27.40
  -3  -1  -6 1259.47   26.20
   3   1   6 1253.07   26.50
  -4  -1  -6  309.07   10.60
  -4  -1  -6  320.17    9.90
   4   1   6  313.07   10.30
  -5  -1  -6   56.69    4.80
  -5  -1  -6   57.59    4.20
   5   1   6   55.99    4.50
  -6  -1  -6   80.49    4.80
  -6  -1  -6   71.09    5.40
   6   1   6   65.29    5.20
  -7  -1  -6   23.20    3.70
   7   1   6   25.20    3.80
  -8  -1  -6   -0.50    1.80
   8   1   6   -0.60    1.80
  -9  -1  -6   15.30    3.70
   9   1   6    9.80    3.50
 -10  -1  -6   28.30    5.00
  10   1   6   26.10    5.10
 -11  -1  -6    3.00    3.10
  11   1   6    0.90    2.70
  11  -2  -6    6.10    3.20
 -11   2   6    8.90    3.80
  10  -2  -6   -0.40    2.10
 -10   2   6    3.60    2.70
 -10   2   6   -0.20    2.70
   9  -2  -6   11.40    3.10
  -9   2   6   17.30    4.20
  -9   2   6   12.70    3.50
   8  -2  -6   90.19    6.40
  -8   2   6   93.39    7.00
  -8   2   6   88.59    6.40
   7  -2  -6   72.39    5.40
  -7   2   6   75.39    6.20
  -7   2   6   67.09    5.30
   6  -2  -6  579.04   16.20
  -6   2   6  582.34   18.00
  -6   2   6  582.04   16.20
   5  -2  -6  209.68    6.60
   5  -2  -6  201.78    8.20
  -5   2   6  213.28    9.80
  -5   2   6  215.08    8.20
   4  -2  -6  424.86   11.90
   4  -2  -6  421.66   10.70
  -4   2   6  419.96   13.70
  -4   2   6  407.46   11.80
   3  -2  -6  806.42   17.80
   3  -2  -6  794.72   17.30
  -3   2   6  787.92   19.60
  -3   2   6  786.72   18.10
   2  -2  -6   48.70    3.40
   2  -2  -6   42.00    3.00
  -2   2   6   44.50    3.80
  -2   2   6   41.50    3.20
   1  -2  -6   67.29    3.90
   1  -2  -6   60.89    3.10
  -1   2   6   61.09    3.50
  -1   2   6   57.69    3.90
   0  -2  -6   73.69    3.10
   0  -2  -6   77.59    4.20
   0   2   6   88.99    4.60
   0   2   6   79.69    4.00
  -1  -2  -6   76.79    2.80
  -1  -2  -6   79.39    4.30
   1   2   6   80.49    4.50
   1   2   6   79.39    4.10
  -2  -2  -6  619.14   15.20
  -2  -2  -6  636.74   15.90
  -2  -2  -6  625.44   11.60
   2   2   6  644.04   15.40
  -3  -2  -6  929.61   20.50
  -3  -2  -6  929.71   21.60
   3   2   6  929.71   21.30
  -4  -2  -6  155.28    6.50
  -4  -2  -6  153.58    7.10
   4   2   6  175.98    7.30
  -5  -2  -6   38.50    3.90
  -5  -2  -6   36.60    3.40
   5   2   6   36.80    3.90
  -6  -2  -6   74.49    5.40
  -6  -2  -6   71.69    4.50
   6   2   6   68.39    5.30
  -7  -2  -6   37.20    4.50
   7   2   6   35.30    4.40
  -8  -2  -6   13.10    3.30
   8   2   6   20.70    4.10
  -9  -2  -6    3.40    2.60
   9   2   6    1.70    2.30
 -10  -2  -6   52.59    5.90
  10   2   6   71.19    6.90
 -11  -2  -6   70.29    7.30
  11   2   6   72.99    7.40
 -11   3   6    3.40    3.40
  10  -3  -6    2.10    2.30
 -10   3   6    0.20    2.50
   9  -3  -6    8.40    3.00
  -9   3   6    5.80    2.80
  -9   3   6    7.80    3.20
   8  -3  -6   32.70    4.10
  -8   3   6   37.70    4.80
  -8   3   6   39.80    4.70
   7  -3  -6   21.70    3.70
  -7   3   6   16.90    3.70
  -7   3   6   23.30    3.70
   6  -3  -6  730.93   19.00
  -6   3   6  742.63   20.40
  -6   3   6  744.63   19.90
   5  -3  -6  713.53   18.20
   5  -3  -6  766.92   16.40
  -5   3   6  762.82   20.50
  -5   3   6  775.62   19.70
   4  -3  -6  259.47    7.80
   4  -3  -6  255.27    8.70
  -4   3   6  253.27    9.30
  -4   3   6  256.57   10.00
   3  -3  -6   40.50    3.30
   3  -3  -6   40.90    3.10
  -3   3   6   31.40    3.80
  -3   3   6   42.40    3.80
   2  -3  -6  225.48    7.00
   2  -3  -6  228.88    7.40
  -2   3   6  222.88    7.80
  -2   3   6  220.48    7.90
   1  -3  -6  162.78    6.10
   1  -3  -6  144.49    4.90
  -1   3   6  155.78    6.10
  -1   3   6  147.89    6.10
   0  -3  -6 1368.26   24.80
   0  -3  -6 1408.96   27.80
   0   3   6 1403.36   28.30
   0   3   6 1360.56   28.20
  -1  -3  -6 1688.73   28.90
  -1  -3  -6 1690.23   33.10
   1   3   6 1701.83   33.90
   1   3   6 1707.63   33.70
  -2  -3  -6  247.58    8.40
  -2  -3  -6  234.48    8.00
   2   3   6  250.37    8.40
  -3  -3  -6   12.70    2.40
  -3  -3  -6   13.60    2.50
   3   3   6    9.40    2.20
  -4  -3  -6    2.60    1.70
  -4  -3  -6    8.00    1.90
   4   3   6    7.70    2.20
  -5  -3  -6   15.60    2.90
  -5  -3  -6   20.80    2.70
   5   3   6   22.50    3.30
  -6  -3  -6   30.30    3.20
  -6  -3  -6   35.40    4.20
   6   3   6   30.90    4.10
  -7  -3  -6    1.70    2.00
   7   3   6    0.10    1.80
  -8  -3  -6   76.19    6.00
   8   3   6   81.89    6.60
  -9  -3  -6   11.00    3.30
   9   3   6   18.80    4.30
 -10  -3  -6  185.58   10.50
  10   3   6  166.38   10.60
 -11  -3  -6  262.97   13.10
  11   3   6  234.78   13.20
  10  -4  -6    1.30    2.20
 -10   4   6    2.50    2.90
   9  -4  -6  140.59    8.30
  -9   4   6  133.69    9.00
   8  -4  -6  160.08    8.50
  -8   4   6  151.08    9.10
   7  -4  -6   34.50    4.00
  -7   4   6   29.50    4.10
  -7   4   6   36.90    4.60
   6  -4  -6  437.76   13.80
  -6   4   6  475.45   15.30
  -6   4   6  456.15   14.30
   5  -4  -6  120.99    6.30
   5  -4  -6  116.99    5.00
  -5   4   6  110.19    6.70
  -5   4   6  122.39    7.00
   4  -4  -6   38.50    3.50
   4  -4  -6   45.30    3.20
  -4   4   6   40.30    4.10
  -4   4   6   46.20    4.40
   3  -4  -6   42.10    3.40
   3  -4  -6   41.00    3.20
  -3   4   6   42.60    3.90
  -3   4   6   40.80    4.10
   2  -4  -6   83.49    4.10
   2  -4  -6   80.29    4.30
  -2   4   6   80.69    4.90
  -2   4   6   77.09    4.40
   1  -4  -6  476.45   12.60
   1  -4  -6  500.45   11.30
  -1   4   6  495.55   13.30
  -1   4   6  511.25   12.50
   0  -4  -6 1641.44   32.70
   0  -4  -6 1650.53   29.50
   0   4   6 1655.23   32.60
   0   4   6 1720.43   34.00
  -1  -4  -6  689.83   12.70
  -1  -4  -6  686.13   16.40
   1   4   6  710.73   16.30
   1   4   6  715.73   17.20
  -2  -4  -6    1.30    1.30
  -2  -4  -6    1.70    1.30
   2   4   6    3.20    1.60
  -3  -4  -6   18.90    2.90
  -3  -4  -6   15.40    2.40
   3   4   6   17.20    2.80
  -4  -4  -6    6.50    2.30
  -4  -4  -6    4.80    1.70
   4   4   6   10.70    2.50
  -5  -4  -6   47.40    4.50
  -5  -4  -6   49.70    3.90
   5   4   6   42.80    4.40
  -6  -4  -6  301.87    9.60
  -6  -4  -6  283.57   10.80
   6   4   6  269.27   11.10
  -7  -4  -6   38.00    4.30
   7   4   6   40.50    4.60
  -8  -4  -6   42.50    4.70
   8   4   6   29.20    4.30
  -9  -4  -6   32.00    4.60
   9   4   6   33.80    5.10
 -10  -4  -6   39.40    5.20
  10   4   6   45.60    6.10
 -11  -4  -6   55.69    6.60
  11   4   6   60.69    7.20
  10  -5  -6   13.10    3.80
 -10   5   6   15.20    4.40
   9  -5  -6   49.20    5.40
  -9   5   6   60.29    6.80
   8  -5  -6  271.17   11.50
  -8   5   6  253.57   12.50
   7  -5  -6  135.09    7.50
  -7   5   6  120.59    8.10
   6  -5  -6   31.50    3.90
  -6   5   6   28.40    4.30
   5  -5  -6   23.80    3.30
   5  -5  -6   26.40    3.00
  -5   5   6   28.80    4.40
   4  -5  -6  374.06   11.30
   4  -5  -6  406.16   11.00
  -4   5   6  363.86   13.00
  -4   5   6  393.46   12.00
   3  -5  -6  418.26   11.70
   3  -5  -6  443.16   11.90
  -3   5   6  455.25   13.90
  -3   5   6  442.66   12.20
   2  -5  -6  967.10   20.00
   2  -5  -6  975.60   21.10
  -2   5   6  958.20   20.50
  -2   5   6  928.51   22.70
   1  -5  -6  414.86   10.20
   1  -5  -6  404.16   11.50
  -1   5   6  425.16   10.80
  -1   5   6  429.76   12.80
   0  -5  -6   88.89    4.90
   0  -5  -6   89.99    3.50
   0   5   6   87.19    4.30
   0   5   6   83.39    5.10
  -1  -5  -6   34.60    3.20
  -1  -5  -6   32.80    1.90
   1   5   6   40.50    3.90
   1   5   6   32.80    2.90
  -2  -5  -6   62.19    4.20
  -2  -5  -6   54.49    3.70
   2   5   6   64.59    4.70
  -3  -5  -6  101.09    5.30
  -3  -5  -6  106.29    5.50
   3   5   6  100.19    5.80
  -4  -5  -6   18.30    2.80
  -4  -5  -6   14.00    2.60
   4   5   6   14.10    2.90
  -5  -5  -6   19.00    2.70
  -5  -5  -6   20.20    3.10
   5   5   6   22.80    3.60
  -6  -5  -6   10.60    2.90
  -6  -5  -6   12.20    2.50
   6   5   6   11.10    2.90
  -7  -5  -6  240.78    8.60
  -7  -5  -6  225.88   10.00
   7   5   6  240.98   11.00
  -8  -5  -6  340.57   13.20
   8   5   6  345.77   14.20
  -9  -5  -6  215.58   10.80
   9   5   6  210.08   11.20
 -10  -5  -6   26.80    4.90
  10   5   6   23.30    4.70
 -11  -5  -6    3.50    3.00
  11   5   6    2.00    2.80
 -10   6   6   33.60    6.30
   9  -6  -6   34.20    5.00
  -9   6   6   43.30    6.10
   8  -6  -6  110.89    7.40
  -8   6   6  106.89    8.40
   7  -6  -6    7.90    2.70
  -7   6   6    1.90    2.80
   6  -6  -6   35.80    4.00
  -6   6   6   24.10    4.50
   5  -6  -6   79.69    4.80
   5  -6  -6   80.29    5.40
  -5   6   6   73.69    6.20
   4  -6  -6  458.55   12.50
   4  -6  -6  444.46   12.90
  -4   6   6  397.76   14.30
   3  -6  -6  735.53   17.40
   3  -6  -6  716.63   17.60
  -3   6   6  730.73   20.00
   2  -6  -6  332.27    9.60
   2  -6  -6  348.47   10.70
  -2   6   6  328.07   11.70
   1  -6  -6    4.60    1.50
   1  -6  -6    6.40    2.00
  -1   6   6    5.10    2.10
  -1   6   6    7.80    1.70
   0  -6  -6    6.80    1.40
   0  -6  -6    7.50    2.10
   0   6   6   11.40    1.90
   0   6   6    7.20    2.30
  -1  -6  -6   -1.50    1.00
  -1  -6  -6    0.20    0.80
   1   6   6    2.40    1.70
  -2  -6  -6  410.66   12.20
  -2  -6  -6  418.96   11.20
   2   6   6  399.46   12.80
  -3  -6  -6  119.19    6.10
  -3  -6  -6  130.39    5.90
   3   6   6  120.69    6.70
  -4  -6  -6  113.19    5.90
  -4  -6  -6  114.49    6.00
  -5  -6  -6    5.00    2.20
  -5  -6  -6    1.20    1.50
   5   6   6    2.00    2.10
  -6  -6  -6   36.10    4.00
  -6  -6  -6   35.00    3.60
   6   6   6   38.50    4.70
  -7  -6  -6  152.48    6.90
  -7  -6  -6  144.39    8.00
   7   6   6  166.68    9.00
  -8  -6  -6   65.49    6.00
   8   6   6   70.19    6.50
  -9  -6  -6   51.79    5.60
   9   6   6   57.59    6.10
 -10  -6  -6    6.40    3.10
  10   6   6   12.10    3.80
 -11  -6  -6    8.50    3.70
  11   6   6   10.70    4.10
   9  -7  -6   13.30    3.90
  -9   7   6   11.30    4.50
   8  -7  -6    9.60    3.10
  -8   7   6    9.30    4.00
   7  -7  -6   55.59    5.40
  -7   7   6   80.79    7.30
   6  -7  -6   93.99    6.50
  -6   7   6  109.99    8.20
   5  -7  -6  215.78    9.30
   5  -7  -6  228.28    8.70
  -5   7   6  207.58   10.60
   4  -7  -6  480.15   13.80
   4  -7  -6  471.05   14.00
  -4   7   6  492.25   16.50
   3  -7  -6   95.69    5.40
   3  -7  -6  103.39    5.90
  -3   7   6   89.59    6.70
   2  -7  -6    0.80    1.30
   2  -7  -6    2.10    1.80
  -2   7   6    2.30    2.10
   1  -7  -6   87.89    4.50
   1  -7  -6   82.99    5.30
  -1   7   6   61.89    5.20
   0  -7  -6    2.00    1.20
   0  -7  -6    1.50    1.60
   0   7   6    0.70    1.90
  -1  -7  -6   85.69    5.40
   1   7   6   68.19    5.20
  -2  -7  -6  177.48    7.90
  -2  -7  -6  182.38    6.50
   2   7   6  163.08    8.10
  -3  -7  -6   17.60    2.70
  -3  -7  -6   17.00    3.00
   3   7   6   16.90    3.20
  -4  -7  -6   75.59    4.90
  -4  -7  -6   76.59    5.20
   4   7   6   88.69    6.10
  -5  -7  -6  289.17   10.40
  -5  -7  -6  291.07   10.20
   5   7   6  265.17   11.30
  -6  -7  -6  168.78    8.10
  -6  -7  -6  169.08    7.70
   6   7   6  147.19    8.50
  -7  -7  -6   77.69    5.30
  -7  -7  -6   80.79    6.20
   7   7   6   80.39    6.50
  -8  -7  -6    3.10    2.40
   8   7   6    0.20    2.10
  -9  -7  -6   13.10    3.70
   9   7   6    7.50    3.00
 -10  -7  -6   47.90    5.80
  10   7   6   50.39    6.20
   8  -8  -6   34.00    4.90
  -8   8   6   24.80    5.50
   7  -8  -6  135.59    8.40
  -7   8   6  129.99    9.60
   6  -8  -6  152.48    8.40
  -6   8   6  152.78    9.90
   5  -8  -6  169.38    8.40
  -5   8   6  181.38   10.20
   4  -8  -6   31.20    3.90
   4  -8  -6   41.60    4.30
  -4   8   6   43.10    5.20
   3  -8  -6    1.60    1.80
   3  -8  -6    0.80    1.70
  -3   8   6   -0.10    2.10
   2  -8  -6    0.40    1.90
   2  -8  -6   -0.40    1.40
  -2   8   6   -3.40    1.50
   1  -8  -6  221.98    7.90
   1  -8  -6  215.48    9.10
  -1   8   6  213.38    9.70
   0  -8  -6  282.87   10.70
   0  -8  -6  300.87    9.00
   0   8   6  279.57   11.20
  -1  -8  -6    3.60    2.10
   1   8   6    5.30    2.60
  -2  -8  -6  114.29    6.80
   2   8   6  123.79    7.20
  -3  -8  -6  111.19    5.30
  -3  -8  -6  111.09    6.60
   3   8   6   96.89    6.60
  -4  -8  -6  129.79    7.10
  -4  -8  -6  135.09    6.30
   4   8   6  123.49    7.50
  -5  -8  -6   45.70    4.10
  -5  -8  -6   43.20    4.50
   5   8   6   52.09    5.10
  -6  -8  -6    1.10    2.00
  -6  -8  -6    4.00    2.20
   6   8   6    3.70    2.40
  -7  -8  -6   18.10    3.50
  -7  -8  -6   25.30    3.70
   7   8   6   29.00    4.40
  -8  -8  -6   19.50    3.80
   8   8   6   19.40    4.30
  -9  -8  -6  110.79    7.90
   9   8   6  109.99    8.50
 -10  -8  -6  140.39    9.30
  10   8   6  122.39    9.40
   8  -9  -6   74.99    7.20
   7  -9  -6  204.68   10.70
  -7   9   6  219.28   12.70
   6  -9  -6  115.59    7.70
   5  -9  -6    2.80    2.30
  -5   9   6    3.20    2.80
   4  -9  -6    2.70    2.20
   4  -9  -6    4.20    2.40
  -4   9   6    5.10    3.00
   3  -9  -6   24.50    3.40
   3  -9  -6   26.10    4.10
  -3   9   6   18.80    4.10
   2  -9  -6   39.50    4.40
   2  -9  -6   47.40    4.30
  -2   9   6   38.80    4.90
   1  -9  -6  421.16   12.40
   1  -9  -6  436.56   14.40
  -1   9   6  431.26   15.10
   0  -9  -6  231.88   10.10
   0   9   6  226.88   10.40
   0   9   6  253.07    8.60
  -1  -9  -6    1.60    2.00
   1   9   6    1.10    2.10
  -2  -9  -6   65.99    5.40
   2   9   6   55.39    5.40
  -3  -9  -6   72.79    5.70
   3   9   6   67.99    5.80
  -4  -9  -6    5.30    2.40
   4   9   6    4.10    2.50
  -5  -9  -6    0.60    2.00
   5   9   6    0.70    2.00
  -6  -9  -6   -2.10    1.70
  -6  -9  -6    0.70    2.10
   6   9   6    0.70    2.00
  -7  -9  -6   14.10    3.30
  -7  -9  -6   13.70    3.20
   7   9   6   16.40    3.80
  -8  -9  -6  101.09    7.10
   8   9   6  106.39    8.20
  -9  -9  -6  151.28    9.10
   9   9   6  132.29    9.40
 -10  -9  -6   51.09    6.00
  10   9   6   52.99    6.80
   7 -10  -6   67.39    6.60
   6 -10  -6    3.10    2.60
  -6  10   6    2.70    3.20
   5 -10  -6   16.50    3.90
  -5  10   6   19.20    4.80
   4 -10  -6   66.19    5.60
   4 -10  -6   53.59    5.20
  -4  10   6   56.19    6.30
   3 -10  -6  185.68    9.40
   3 -10  -6  186.38    8.90
  -3  10   6  189.58   10.60
   2 -10  -6   63.79    4.90
   2 -10  -6   51.99    5.10
  -2  10   6   50.69    5.70
   1 -10  -6   45.80    5.00
  -1  10   6   39.50    5.10
   0 -10  -6  115.09    7.30
   0  10   6  120.59    8.00
  -1 -10  -6   40.50    4.60
   1  10   6   33.20    4.60
  -2 -10  -6   11.30    3.00
   2  10   6   16.00    3.70
  -3 -10  -6   -2.50    1.50
   3  10   6   -0.60    2.00
  -4 -10  -6    6.60    2.70
   4  10   6    2.70    2.60
  -5 -10  -6    6.30    2.80
   5  10   6   10.10    3.20
  -6 -10  -6  113.49    7.30
   6  10   6  104.79    7.80
  -7 -10  -6  132.59    7.90
   7  10   6  128.09    8.80
   8  10   6  116.79    8.60
   9  10   6   42.30    6.00
   5 -11  -6   53.79    5.90
  -5  11   6   60.19    7.10
   4 -11  -6  128.59    8.30
   4 -11  -6  106.89    7.30
  -4  11   6  121.19    9.40
   3 -11  -6  140.39    8.50
   3 -11  -6  137.89    8.10
  -3  11   6  132.99    9.30
   2 -11  -6   12.40    3.70
   2 -11  -6    8.20    2.80
  -2  11   6    8.70    3.70
   1 -11  -6    2.30    2.30
  -1  11   6    2.30    2.50
   0 -11  -6   15.80    3.80
   0  11   6   19.80    4.20
  -1 -11  -6   -1.60    2.00
   1  11   6    0.00    2.30
  -2 -11  -6    0.60    2.20
   2  11   6    0.30    2.20
  -3 -11  -6    3.10    2.50
   3  11   6    4.40    2.70
  -4 -11  -6    4.10    2.60
   4  11   6    5.90    2.90
  -5 -11  -6  105.29    7.60
   5  11   6  110.89    8.10
  -6 -11  -6  145.39    8.70
   6  11   6  140.59    9.30
  -7 -11  -6   86.89    6.90
   7  11   6   79.19    7.30
   8  11   6  104.29    8.40
   4 -12  -6   21.30    4.50
   4 -12  -6   14.30    3.80
  -4  12   6   30.30    6.00
   3 -12  -6   20.60    4.20
   3 -12  -6   26.70    5.00
  -3  12   6   43.40    6.10
   2 -12  -6   25.60    4.70
   2 -12  -6   21.60    4.10
  -2  12   6   26.70    5.40
   1 -12  -6    5.60    3.20
  -1  12   6    3.90    2.90
   0 -12  -6    4.60    2.80
   0  12   6    8.40    3.60
  -1 -12  -6   42.60    5.30
   1  12   6   56.29    6.40
  -2 -12  -6   19.40    4.20
   2  12   6   15.10    4.10
  -3 -12  -6   10.60    3.60
   3  12   6   11.10    3.70
  -4 -12  -6   97.99    7.70
   4  12   6  108.89    8.30
  -5 -12  -6  105.99    8.00
   5  12   6  109.09    8.50
  -6 -12  -6   59.89    6.30
   6  12   6   56.79    6.70
   7  12   6    4.80    3.30
   2 -13  -6    1.40    2.70
  -2  13   6   -0.30    3.20
   1 -13  -6    0.70    2.70
  -1  13   6   -3.30    2.80
   0 -13  -6    1.20    2.60
   0  13   6    3.50    3.20
  -1 -13  -6   48.20    6.00
   1  13   6   33.00    6.00
  -2 -13  -6   51.19    6.10
   2  13   6   42.40    6.00
  -3 -13  -6   75.99    6.90
   3  13   6   67.59    7.40
  -4 -13  -6   37.40    5.60
   4  13   6   29.30    5.50
  -5 -13  -6   68.89    7.10
   5  13   6   57.09    6.90
   5   7  -7    2.20    2.70
  -5  -7   7    3.30    3.20
  -5  -7   7    0.60    4.00
   4   7  -7    5.00    2.90
  -4  -7   7    3.20    3.20
  -4  -7   7    5.80    4.20
   3   7  -7   12.30    3.70
  -3  -7   7   24.60    5.10
   2   7  -7   26.30    4.80
  -2  -7   7   28.80    5.50
   1   7  -7   12.60    3.70
  -1  -7   7    6.50    3.50
   0   7  -7   10.40    3.50
   0  -7   7    7.30    3.50
  -1   7  -7    4.70    3.20
   1  -7   7   12.30    4.10
  -2   7  -7   -1.40    2.50
   2  -7   7    1.00    2.90
  -3   7  -7   73.69    6.50
   3  -7   7   51.19    6.90
   7   6  -7   26.80    5.00
  -7  -6   7   30.00    6.40
   6   6  -7    9.60    3.40
  -6  -6   7   14.70    5.00
   5   6  -7   22.60    4.50
  -5  -6   7   11.40    3.80
  -5  -6   7   12.40    4.90
   4   6  -7    4.40    2.70
  -4  -6   7    9.00    4.10
  -4  -6   7   10.10    3.70
   3   6  -7   31.80    4.80
  -3  -6   7   27.00    4.80
  -3  -6   7   27.80    5.40
   2   6  -7   65.99    6.00
  -2  -6   7   78.59    7.30
  -2  -6   7   78.89    7.00
   1   6  -7   16.30    3.70
  -1  -6   7   12.30    3.70
  -1  -6   7   18.00    4.20
   0   6  -7   48.80    5.30
   0  -6   7   46.10    5.90
  -1   6  -7   19.70    4.00
   1  -6   7   42.80    5.90
  -2   6  -7   24.90    4.40
   2  -6   7   17.80    4.50
  -3   6  -7    7.80    3.10
   3  -6   7    9.90    3.80
   4  -6   7   24.80    5.40
   5  -6   7   -0.40    3.00
   8   5  -7   41.40    5.70
  -8  -5   7   50.29    7.10
   7   5  -7    0.00    2.20
  -7  -5   7    0.90    3.50
   6   5  -7   21.80    4.30
  -6  -5   7   15.10    5.20
   5   5  -7   81.49    6.70
  -5  -5   7   78.79    8.00
  -5  -5   7   84.29    6.60
   4   5  -7   43.00    4.90
  -4  -5   7   34.20    5.60
  -4  -5   7   45.10    5.10
   3   5  -7   70.69    6.00
  -3  -5   7   71.79    7.20
   2   5  -7   63.59    5.70
   2   5  -7   73.59    5.90
  -2  -5   7   59.69    6.20
   1   5  -7   26.30    4.10
   1   5  -7   23.00    4.10
  -1  -5   7   26.20    4.60
   0   5  -7    1.40    2.20
   0   5  -7    7.50    2.80
   0  -5   7    6.60    2.80
  -1   5  -7   48.10    5.20
  -1   5  -7   65.49    5.60
   1  -5   7   57.59    5.50
  -2   5  -7    8.70    2.80
  -2   5  -7    3.20    2.50
   2  -5   7    3.90    2.50
  -3   5  -7   -0.50    2.10
  -3   5  -7    1.00    2.10
   5  -5   7   42.90    5.70
   6  -5   7  110.59    8.50
   9   4  -7    0.70    2.40
  -9  -4   7   -2.20    3.20
   8   4  -7    6.20    3.10
  -8  -4   7   13.40    4.70
   7   4  -7   73.29    6.50
  -7  -4   7   69.09    7.90
   6   4  -7   59.79    5.60
  -6  -4   7   54.89    7.30
   5   4  -7   70.99    5.90
  -5  -4   7   80.99    7.80
   4   4  -7   89.99    6.50
   4   4  -7   75.89    5.80
  -4  -4   7   80.09    7.50
   3   4  -7    1.70    2.00
   3   4  -7    5.10    2.30
  -3  -4   7    0.80    2.80
   2   4  -7   22.20    3.80
   2   4  -7   20.30    3.60
  -2  -4   7   19.20    4.00
   1   4  -7    9.20    2.70
   1   4  -7    0.70    1.90
  -1  -4   7    7.10    3.00
   0   4  -7   46.10    4.80
   0   4  -7   48.70    4.70
   0  -4   7   49.60    5.10
  -1   4  -7   34.00    4.30
  -1   4  -7   43.40    4.20
   1  -4   7   49.90    4.90
  -2   4  -7    3.50    2.10
  -2   4  -7    7.10    2.70
   2  -4   7    9.30    2.80
  -3   4  -7   56.09    4.90
  -3   4  -7   51.19    5.20
   3  -4   7   59.69    5.30
  -4   4  -7  308.17   12.70
   4  -4   7  330.07   12.40
  -5   4  -7  230.88   11.00
  -6   4  -7  106.99    7.60
   9   3  -7   29.30    5.10
  -9  -3   7   12.60    4.70
   8   3  -7   65.09    6.20
  -8  -3   7   53.69    7.40
   7   3  -7  139.69    8.60
  -7  -3   7  136.19   10.20
   6   3  -7  100.39    6.90
  -6  -3   7  100.19    8.70
   5   3  -7  240.58    9.50
   5   3  -7  235.48   10.30
  -5  -3   7  234.08   12.40
   4   3  -7   23.60    3.60
   4   3  -7   19.60    3.50
  -4  -3   7   30.30    5.40
   3   3  -7    3.30    2.00
   3   3  -7    5.60    2.20
  -3  -3   7    4.40    3.10
   2   3  -7   -1.20    1.50
   2   3  -7    0.90    1.90
  -2  -3   7    1.80    2.50
   1   3  -7    3.00    2.20
   1   3  -7    3.00    1.90
  -1  -3   7    0.60    2.30
   0   3  -7    8.60    2.50
   0   3  -7    8.40    2.60
   0  -3   7    8.00    2.70
  -1   3  -7   30.20    3.90
  -1   3  -7   25.60    3.30
   1  -3   7   16.70    3.30
  -2   3  -7    0.80    1.80
  -2   3  -7    1.40    1.70
   2  -3   7   -0.60    1.70
  -3   3  -7   79.79    5.30
  -3   3  -7   70.19    5.60
   3  -3   7   70.09    5.70
  -4   3  -7  312.07   12.10
   4  -3   7  327.07   12.10
  -5   3  -7  312.27   12.10
   5  -3   7  305.37   12.00
  -6   3  -7   93.29    6.70
   6  -3   7   98.29    6.90
   7  -3   7    0.50    2.10
  10   2  -7   56.59    6.10
 -10  -2   7   48.50    6.80
   9   2  -7  104.69    7.70
  -9  -2   7   88.39    8.50
   8   2  -7   53.39    5.50
  -8  -2   7   41.10    6.20
   7   2  -7   59.29    5.50
  -7  -2   7   47.20    6.40
   6   2  -7   88.19    6.30
  -6  -2   7   82.29    7.80
   5   2  -7   18.10    3.50
   5   2  -7   17.20    2.90
  -5  -2   7   19.40    4.60
   4   2  -7    3.40    2.00
   4   2  -7   -2.20    1.50
  -4  -2   7    1.40    2.70
   3   2  -7    2.30    1.80
   3   2  -7    3.50    1.90
  -3  -2   7   -0.50    2.30
   2   2  -7  120.79    6.40
   2   2  -7  117.89    6.30
  -2  -2   7  118.49    7.20
   1   2  -7    6.60    2.30
   1   2  -7    3.20    1.80
  -1  -2   7    5.40    2.50
   0   2  -7  127.29    6.90
   0   2  -7  140.39    6.60
   0  -2   7  134.89    7.20
  -1   2  -7  512.35   13.80
  -1   2  -7  513.55   15.30
   1  -2   7  509.45   15.20
  -2   2  -7  756.12   20.20
  -2   2  -7  812.62   18.60
   2  -2   7  764.42   20.30
  -3   2  -7  230.38    8.40
  -3   2  -7  236.18    9.70
   3  -2   7  231.68    9.70
  -4   2  -7   69.99    5.30
   4  -2   7   63.59    5.20
  -5   2  -7    4.90    2.30
   5  -2   7    2.00    2.10
  -6   2  -7   18.70    3.50
   6  -2   7   22.60    4.10
  -8   2  -7  189.08   10.30
  -9   2  -7   96.99    7.70
  10   1  -7  108.89    8.30
 -10  -1   7   91.79    8.70
   9   1  -7  184.08   10.10
  -9  -1   7  195.18   11.90
   8   1  -7   92.79    7.00
  -8  -1   7   89.79    8.10
   7   1  -7   74.39    5.90
  -7  -1   7   57.59    6.80
   6   1  -7    3.70    2.10
  -6  -1   7    7.10    3.50
   5   1  -7    9.80    2.20
   5   1  -7    6.20    2.30
  -5  -1   7   11.40    3.80
   4   1  -7   39.10    3.90
   4   1  -7   39.60    3.70
  -4  -1   7   32.60    4.90
   3   1  -7   96.99    5.60
   3   1  -7  105.79    5.70
  -3  -1   7   96.59    6.90
   2   1  -7    4.70    1.90
   2   1  -7    9.10    2.30
  -2  -1   7    5.00    2.60
   1   1  -7   21.20    3.00
   1   1  -7   18.80    2.80
  -1  -1   7   20.90    3.40
   0   1  -7    5.80    2.10
   0   1  -7    8.00    2.00
   0  -1   7    5.60    2.30
  -1   1  -7  516.25   13.00
  -1   1  -7  482.45   14.30
   1  -1   7  516.05   15.00
  -2   1  -7  772.62   19.60
  -2   1  -7  786.12   17.50
   2  -1   7  765.12   20.00
  -3   1  -7  124.69    6.60
   3  -1   7  112.49    6.70
  -4   1  -7    1.60    1.70
   4  -1   7    3.00    2.00
  -5   1  -7   54.19    4.60
  -6   1  -7  204.18    9.00
  -6   1  -7  214.38   10.00
   6  -1   7  186.38    9.00
  -7   1  -7  200.38   10.10
   7  -1   7  216.18   10.20
  -8   1  -7  260.07   12.00
   8  -1   7  247.58   11.90
  -9   1  -7  122.59    8.40
   9  -1   7  105.59    8.40
  10   0  -7   78.99    7.10
 -10   0   7   88.29    8.20
   9   0  -7  109.29    7.70
  -9   0   7  109.19    8.70
   8   0  -7   23.20    4.10
  -8   0   7   33.60    5.40
   7   0  -7    5.50    2.50
  -7   0   7    9.00    3.80
   6   0  -7   91.89    6.10
  -6   0   7   82.89    7.70
   5   0  -7   14.10    2.90
   5   0  -7   17.30    2.60
  -5   0   7   22.10    4.60
   4   0  -7    2.00    1.70
   4   0  -7    3.90    1.60
  -4   0   7    1.00    2.40
   3   0  -7  341.87   10.80
   3   0  -7  347.37   10.50
  -3   0   7  346.57   12.60
   2   0  -7  298.77    9.80
   2   0  -7  317.37    9.80
  -2   0   7  301.77   11.10
   1   0  -7  269.77    8.50
   1   0  -7  273.57    9.30
  -1   0   7  262.07    9.80
   0   0  -7  325.77   10.70
   0   0  -7  356.96    9.60
   0   0   7  336.47   11.30
  -1   0  -7  162.78    5.80
  -1   0  -7  145.99    6.80
   1   0   7  157.78    7.40
  -2   0  -7   14.60    2.20
  -2   0  -7   17.60    2.90
   2   0   7   14.70    2.30
   2   0   7   13.60    2.80
  -3   0  -7  207.78    8.40
   3   0   7  205.68    7.70
   3   0   7  211.38    8.90
  -4   0  -7  115.49    6.20
   4   0   7  111.59    6.00
  -5   0  -7  191.28    8.40
  -5   0  -7  178.98    8.70
   5   0   7  196.28    8.60
  -6   0  -7  271.47   10.10
  -6   0  -7  267.37   11.20
   6   0   7  258.47   10.60
  -7   0  -7  108.09    7.10
   7   0   7  107.09    7.10
  -8   0  -7   22.30    4.30
   8   0   7   12.80    3.50
  -9   0  -7   41.80    5.60
   9   0   7   35.40    5.00
 -10   0  -7    2.30    2.80
  10   0   7   -0.30    2.30
  10  -1  -7   18.60    4.30
 -10   1   7   20.60    4.80
   9  -1  -7    6.80    3.00
  -9   1   7    1.40    3.10
   8  -1  -7   23.10    4.10
  -8   1   7   23.80    5.00
   7  -1  -7   83.19    6.00
  -7   1   7   72.29    7.10
   6  -1  -7  232.18    9.60
  -6   1   7  225.68   11.70
   5  -1  -7   21.00    3.40
   5  -1  -7   25.80    2.90
  -5   1   7   26.10    4.70
   4  -1  -7   10.20    2.10
   4  -1  -7   11.00    2.50
  -4   1   7   16.20    3.80
   3  -1  -7  156.18    6.60
   3  -1  -7  173.68    6.80
  -3   1   7  166.28    8.40
   2  -1  -7  119.89    5.60
   2  -1  -7  109.99    5.10
  -2   1   7  113.09    6.40
  -2   1   7  115.89    4.70
   1  -1  -7  483.95   13.20
   1  -1  -7  506.85   12.30
  -1   1   7  475.85   14.10
  -1   1   7  521.45   12.00
   0  -1  -7  213.38    6.60
   0  -1  -7  206.28    7.90
   0   1   7  207.88    8.30
   0   1   7  220.68    6.70
  -1  -1  -7    1.00    1.40
  -1  -1  -7    3.90    1.20
   1   1   7    2.80    1.80
   1   1   7    3.40    1.40
  -2  -1  -7   25.90    3.00
   2   1   7   20.70    3.10
   2   1   7   19.80    2.50
  -3  -1  -7  330.47   10.70
   3   1   7  323.77   10.20
   3   1   7  313.27   11.00
  -4  -1  -7  619.84   16.40
  -4  -1  -7  634.84   17.60
   4   1   7  624.14   16.50
  -5  -1  -7  478.25   15.30
  -5  -1  -7  514.15   14.40
   5   1   7  487.85   14.90
  -6  -1  -7  275.87   10.00
  -6  -1  -7  273.17   11.10
   6   1   7  270.57   11.00
  -7  -1  -7   14.50    3.40
   7   1   7   14.30    3.50
  -8  -1  -7    5.90    3.00
   8   1   7   11.40    3.40
  -9  -1  -7   21.70    4.40
   9   1   7   17.80    4.20
 -10  -1  -7   29.50    5.40
  10   1   7   31.70    5.20
  10  -2  -7   23.00    4.40
 -10   2   7   28.70    5.30
   9  -2  -7   37.40    4.70
  -9   2   7   33.00    5.50
   8  -2  -7   63.19    5.50
  -8   2   7   53.59    5.90
   7  -2  -7   13.20    3.10
  -7   2   7   16.50    4.30
   6  -2  -7  269.47   10.30
  -6   2   7  259.37    9.90
  -6   2   7  257.97   11.90
   5  -2  -7   65.29    4.90
   5  -2  -7   60.19    3.80
  -5   2   7   54.09    5.90
  -5   2   7   60.99    4.50
   4  -2  -7   18.20    3.00
   4  -2  -7   12.30    2.20
  -4   2   7   11.50    2.50
  -4   2   7    9.00    3.20
   3  -2  -7  193.58    7.40
   3  -2  -7  203.58    7.30
  -3   2   7  196.88    8.70
  -3   2   7  203.48    7.40
   2  -2  -7  407.26   11.20
   2  -2  -7  380.06   10.40
  -2   2   7  378.06   12.10
  -2   2   7  393.36   10.70
   1  -2  -7   77.59    3.80
   1  -2  -7   80.79    4.70
  -1   2   7   84.39    4.30
  -1   2   7   74.89    4.90
   0  -2  -7   10.60    2.30
   0  -2  -7   12.80    1.80
   0   2   7   12.10    2.50
   0   2   7   10.00    1.90
  -1  -2  -7  467.25   12.80
   1   2   7  460.55   12.10
   1   2   7  447.96   13.10
  -2  -2  -7  143.29    6.40
   2   2   7  147.69    6.30
   2   2   7  154.38    7.00
  -3  -2  -7  592.54   16.30
  -3  -2  -7  577.64   15.20
   3   2   7  595.14   15.50
  -4  -2  -7  506.95   14.00
  -4  -2  -7  491.45   15.00
   4   2   7  512.55   14.70
  -5  -2  -7  187.98    8.70
  -5  -2  -7  211.18    8.20
   5   2   7  205.58    8.90
  -6  -2  -7   17.10    3.50
  -6  -2  -7   19.70    2.90
   6   2   7   20.00    3.60
  -7  -2  -7   10.10    3.10
   7   2   7    5.20    2.50
  -8  -2  -7   76.69    6.40
   8   2   7   95.09    7.10
  -9  -2  -7   99.99    7.50
   9   2   7   90.69    7.70
 -10  -2  -7   16.90    4.30
  10   2   7   17.20    4.50
  10  -3  -7   54.69    6.10
   9  -3  -7   64.09    5.90
  -9   3   7   56.59    6.10
  -9   3   7   56.39    6.10
   8  -3  -7   76.79    6.00
  -8   3   7   71.59    6.40
  -8   3   7   77.19    6.40
   7  -3  -7    5.40    2.20
  -7   3   7    4.90    2.50
  -7   3   7    2.60    2.80
   6  -3  -7   37.90    4.00
  -6   3   7   27.50    4.00
  -6   3   7   32.20    4.90
   5  -3  -7  152.28    6.00
   5  -3  -7  141.79    6.80
  -5   3   7  123.49    6.90
  -5   3   7  124.19    8.10
   4  -3  -7    9.20    2.00
   4  -3  -7   11.30    2.30
  -4   3   7   14.50    3.50
  -4   3   7   13.90    2.80
   3  -3  -7  144.99    6.10
   3  -3  -7  146.29    6.20
  -3   3   7  148.89    6.70
  -3   3   7  146.29    7.20
   2  -3  -7   -0.60    1.00
   2  -3  -7    2.20    1.30
  -2   3   7    2.50    1.90
  -2   3   7    0.70    1.50
   1  -3  -7    3.90    1.30
   1  -3  -7    4.50    1.60
  -1   3   7    6.50    2.10
  -1   3   7    7.70    2.00
   0  -3  -7  239.98    8.30
   0  -3  -7  234.08    6.20
   0   3   7  229.58    8.40
   0   3   7  248.38    8.20
  -1  -3  -7  697.93   17.20
   1   3   7  701.43   17.60
   1   3   7  740.23   17.30
  -2  -3  -7  661.23   16.70
   2   3   7  663.63   17.10
   2   3   7  709.63   17.10
  -3  -3  -7  376.66   11.40
  -3  -3  -7  380.16   12.00
   3   3   7  370.26   11.70
  -4  -3  -7   43.60    4.20
  -4  -3  -7   51.29    4.00
   4   3   7   45.20    4.40
  -5  -3  -7    0.60    1.90
  -5  -3  -7    0.50    1.40
   5   3   7   -0.80    1.50
  -6  -3  -7   10.10    2.90
  -6  -3  -7   11.80    2.50
   6   3   7    9.90    3.00
  -7  -3  -7   85.09    6.30
   7   3   7   84.69    6.50
  -8  -3  -7  124.09    8.00
   8   3   7  138.99    8.70
  -9  -3  -7   99.59    7.60
   9   3   7  133.59    9.10
 -10  -3  -7   17.50    4.50
  10   3   7   12.20    3.90
  10  -4  -7   71.99    6.60
 -10   4   7   76.69    7.40
   9  -4  -7   25.10    4.50
  -9   4   7   41.90    5.60
   8  -4  -7   59.89    5.40
  -8   4   7   57.19    5.80
   7  -4  -7   13.30    3.30
  -7   4   7   13.60    3.60
  -7   4   7   22.90    4.30
   6  -4  -7    0.50    1.70
  -6   4   7    2.00    2.30
  -6   4   7    1.20    2.40
   5  -4  -7  244.08    8.00
   5  -4  -7  231.88    9.00
  -5   4   7  232.28    9.80
  -5   4   7  228.78   10.30
   4  -4  -7  100.69    5.10
   4  -4  -7  105.99    5.50
  -4   4   7   97.59    6.20
  -4   4   7   97.99    6.50
   3  -4  -7    0.70    1.30
   3  -4  -7    0.90    1.30
  -3   4   7   -0.60    1.80
  -3   4   7   -2.00    1.60
   2  -4  -7   71.99    4.50
   2  -4  -7   85.79    4.30
  -2   4   7   72.19    4.90
  -2   4   7   77.09    4.90
   1  -4  -7  572.64   14.70
   1  -4  -7  592.44   13.00
  -1   4   7  582.74   15.30
  -1   4   7  594.34   15.00
   0  -4  -7  710.33   16.90
   0  -4  -7  657.63   13.70
   0   4   7  703.93   17.30
   0   4   7  690.23   16.70
  -1  -4  -7  745.03   18.10
   1   4   7  762.62   18.50
   1   4   7  768.72   18.20
  -2  -4  -7  190.28    7.60
   2   4   7  207.28    8.10
  -3  -4  -7  108.09    6.00
  -3  -4  -7  103.79    5.60
   3   4   7  114.39    6.10
  -4  -4  -7   35.90    4.00
  -4  -4  -7   28.80    3.20
   4   4   7   34.30    3.90
  -5  -4  -7  352.76   12.30
  -5  -4  -7  358.16   11.30
   5   4   7  349.17   12.50
  -6  -4  -7  185.28    8.90
  -6  -4  -7  200.28    8.00
   6   4   7  204.88    9.70
  -7  -4  -7   76.99    5.10
  -7  -4  -7   94.79    6.60
   7   4   7   75.59    6.30
  -8  -4  -7    1.30    2.30
   8   4   7    1.10    2.30
  -9  -4  -7   31.90    5.00
   9   4   7   24.90    4.70
 -10  -4  -7   38.70    5.40
  10   4   7   30.10    5.60
  10  -5  -7   64.49    6.70
 -10   5   7   50.59    6.70
   9  -5  -7    9.10    3.30
  -9   5   7   10.00    3.80
   8  -5  -7    7.90    2.80
  -8   5   7    5.50    3.30
   7  -5  -7    5.90    2.40
  -7   5   7    1.70    2.60
   6  -5  -7    3.80    2.10
  -6   5   7    0.90    2.30
   5  -5  -7   -0.40    1.50
  -5   5   7    2.10    2.40
   4  -5  -7   55.19    3.90
   4  -5  -7   62.69    4.40
  -4   5   7   52.09    4.90
  -4   5   7   65.69    5.40
   3  -5  -7   -0.70    1.30
   3  -5  -7    1.60    1.30
  -3   5   7    0.10    1.70
  -3   5   7    1.40    2.10
   2  -5  -7  174.08    6.50
   2  -5  -7  180.08    7.20
  -2   5   7  184.78    7.10
  -2   5   7  170.88    7.90
   1  -5  -7  706.73   17.40
   1  -5  -7  739.33   15.60
  -1   5   7  707.83   16.90
  -1   5   7  700.03   18.40
   0  -5  -7  447.66   12.70
   0   5   7  442.66   12.00
   0   5   7  443.46   13.20
  -1  -5  -7   73.59    4.70
   1   5   7   69.89    4.90
   1   5   7   76.09    4.60
  -2  -5  -7   -0.50    1.20
  -2  -5  -7    0.40    1.50
   2   5   7    0.20    1.50
  -3  -5  -7  163.28    7.10
  -3  -5  -7  157.38    7.00
   3   5   7  153.58    7.60
  -4  -5  -7   29.90    3.40
  -4  -5  -7   31.70    3.70
   4   5   7   36.60    4.10
  -5  -5  -7  661.43   16.80
  -5  -5  -7  608.14   17.50
   5   5   7  646.54   18.70
  -6  -5  -7  509.55   14.30
  -6  -5  -7  498.35   15.80
   6   5   7  512.85   16.60
  -7  -5  -7  221.28   10.20
  -7  -5  -7  240.88    9.00
   7   5   7  217.38   10.80
  -8  -5  -7    0.70    2.10
   8   5   7    8.00    3.10
  -9  -5  -7   -3.10    2.00
   9   5   7   -0.20    2.40
 -10  -5  -7   14.30    4.00
  10   5   7   10.30    3.80
   9  -6  -7    3.30    2.60
  -9   6   7    2.90    3.20
   8  -6  -7    4.20    2.80
  -8   6   7    4.80    3.30
   7  -6  -7   41.80    4.60
  -7   6   7   42.10    5.70
   6  -6  -7    1.40    1.80
  -6   6   7    2.70    2.60
   5  -6  -7   71.99    5.30
  -5   6   7   88.49    6.70
   4  -6  -7  234.28    8.50
   4  -6  -7  202.08    8.30
  -4   6   7  220.48   10.20
   3  -6  -7  270.07    9.50
   3  -6  -7  287.07    9.40
  -3   6   7  310.37   11.70
   2  -6  -7  420.56   12.30
   2  -6  -7  408.36   11.20
  -2   6   7  401.56   13.40
  -2   6   7  410.96   11.40
   1  -6  -7  284.07   10.00
   1  -6  -7  310.07    8.60
  -1   6   7  277.27   10.70
  -1   6   7  306.67    9.10
   0  -6  -7  140.99    6.60
   0   6   7  121.29    6.80
   0   6   7  124.89    5.50
  -1  -6  -7    1.30    1.60
   1   6   7   -0.50    1.30
   1   6   7   -0.60    1.60
  -2  -6  -7  541.05   14.00
  -2  -6  -7  493.85   14.50
   2   6   7  526.85   15.50
  -3  -6  -7  465.95   13.80
  -3  -6  -7  470.75   13.20
   3   6   7  456.75   14.70
  -4  -6  -7   85.39    5.30
  -4  -6  -7   69.69    5.00
   4   6   7   68.59    5.50
  -5  -6  -7   78.99    5.60
  -5  -6  -7   78.49    5.30
   5   6   7   67.59    5.70
  -6  -6  -7   88.09    6.20
  -6  -6  -7   84.69    5.30
   6   6   7   78.49    6.30
  -7  -6  -7  157.48    7.40
  -7  -6  -7  133.09    7.90
   7   6   7  146.59    8.80
  -8  -6  -7    1.00    2.30
   8   6   7    1.60    2.20
  -9  -6  -7    3.50    2.60
   9   6   7    3.80    2.90
 -10  -6  -7    8.50    3.60
  10   6   7   -1.40    2.30
   9  -7  -7    9.50    3.40
  -9   7   7    5.90    3.80
   8  -7  -7   18.60    4.00
  -8   7   7   10.90    4.10
   7  -7  -7    7.20    2.90
  -7   7   7    6.50    3.70
   6  -7  -7    0.10    1.90
  -6   7   7   -0.80    2.40
   5  -7  -7    7.20    2.40
  -5   7   7   11.00    3.50
   4  -7  -7  333.87   11.20
   4  -7  -7  333.07   11.10
  -4   7   7  332.87   13.30
   3  -7  -7  363.76   11.40
   3  -7  -7  376.96   11.90
  -3   7   7  369.96   13.70
   2  -7  -7   54.99    4.50
   2  -7  -7   67.09    4.30
  -2   7   7   69.19    5.70
   1  -7  -7   11.40    2.20
   1  -7  -7   11.10    2.60
  -1   7   7   10.70    3.00
   0  -7  -7   15.40    3.00
   0   7   7   11.70    2.90
  -1  -7  -7   16.20    3.00
   1   7   7   18.30    2.70
   1   7   7   22.80    3.60
  -2  -7  -7 1236.28   25.90
  -2  -7  -7 1202.88   27.50
   2   7   7 1198.28   29.00
  -3  -7  -7 1373.86   30.70
  -3  -7  -7 1448.36   30.00
   3   7   7 1393.56   32.60
  -4  -7  -7  152.88    7.30
  -4  -7  -7  156.38    7.60
   4   7   7  174.58    8.80
  -5  -7  -7   31.40    4.00
  -5  -7  -7   29.10    3.70
   5   7   7   30.00    4.20
  -6  -7  -7   -0.30    1.80
  -6  -7  -7    0.00    1.60
   6   7   7    0.30    1.90
  -7  -7  -7    7.20    2.40
  -7  -7  -7   10.20    2.90
   7   7   7    5.00    2.70
  -8  -7  -7   30.90    4.60
   8   7   7   25.20    4.60
  -9  -7  -7   56.69    5.90
   9   7   7   49.99    6.00
 -10  -7  -7    0.30    2.70
  10   7   7    2.00    2.80
   8  -8  -7   13.40    3.70
  -8   8   7   14.40    5.10
   7  -8  -7   84.89    6.80
   6  -8  -7   45.50    4.90
  -6   8   7   49.10    6.10
   5  -8  -7   61.19    5.30
  -5   8   7   57.69    6.10
   4  -8  -7  257.97   10.10
   4  -8  -7  253.77   10.00
  -4   8   7  250.87   11.90
   3  -8  -7   69.59    5.40
   3  -8  -7   71.89    5.00
  -3   8   7   67.49    6.30
   2  -8  -7    0.00    1.40
   2  -8  -7    2.90    1.90
  -2   8   7    0.40    2.10
   1  -8  -7  264.87    8.70
   1  -8  -7  254.17   10.10
  -1   8   7  242.68   10.70
   0  -8  -7  381.16   12.90
   0   8   7  387.96   13.70
  -1  -8  -7  100.89    6.40
   1   8   7   84.49    6.50
  -2  -8  -7  202.28    9.10
   2   8   7  204.38    9.60
  -3  -8  -7  226.78    9.80
  -3  -8  -7  240.48    8.70
   3   8   7  257.57   11.00
  -4  -8  -7   34.90    3.80
  -4  -8  -7   38.70    4.20
   4   8   7   29.40    4.30
  -5  -8  -7    3.50    2.10
  -5  -8  -7    8.90    2.70
   5   8   7    2.90    2.30
  -6  -8  -7   62.79    5.20
  -6  -8  -7   64.19    5.30
   6   8   7   53.99    5.70
  -7  -8  -7    0.10    2.10
  -7  -8  -7    4.60    2.30
   7   8   7    7.30    2.90
  -8  -8  -7    2.30    2.30
   8   8   7    1.30    2.40
  -9  -8  -7   40.10    5.40
   9   8   7   32.90    5.30
 -10  -8  -7  103.99    8.20
  10   8   7   86.59    8.10
   7  -9  -7   55.39    5.90
  -7   9   7   54.89    7.00
   6  -9  -7  117.49    7.70
  -6   9   7  101.59    8.70
   5  -9  -7   26.20    3.90
  -5   9   7   27.90    5.20
   4  -9  -7    1.60    2.00
   4  -9  -7    4.50    2.20
  -4   9   7    1.90    2.70
   3  -9  -7   -0.50    2.00
   3  -9  -7    0.60    1.60
  -3   9   7    3.80    2.80
   2  -9  -7   55.59    5.00
   2  -9  -7   63.69    4.80
  -2   9   7   61.59    5.90
   1  -9  -7  265.77   10.80
  -1   9   7  252.07   11.30
   0  -9  -7  918.61   23.80
   0   9   7  937.71   25.40
  -1  -9  -7  161.58    8.30
   1   9   7  139.59    8.40
  -2  -9  -7    1.70    1.90
   2   9   7    1.40    2.30
  -3  -9  -7   11.60    3.20
   3   9   7   13.10    3.30
  -4  -9  -7    6.30    2.50
   4   9   7    5.20    2.70
  -5  -9  -7   73.49    5.80
   5   9   7   75.89    6.40
  -6  -9  -7   70.19    5.60
  -6  -9  -7   73.69    6.00
   6   9   7   66.49    6.30
  -7  -9  -7   18.60    3.70
  -7  -9  -7   15.40    3.40
   7   9   7   16.20    4.00
  -8  -9  -7    0.70    2.40
   8   9   7   -0.40    2.20
  -9  -9  -7   51.09    6.00
   9   9   7   48.70    6.30
   6 -10  -7   43.80    5.50
  -6  10   7   42.10    6.50
   5 -10  -7   10.00    3.20
  -5  10   7   10.00    4.00
   4 -10  -7   13.30    3.40
   4 -10  -7   27.10    4.10
  -4  10   7   21.50    4.80
   3 -10  -7  130.09    8.00
   3 -10  -7  139.19    7.70
  -3  10   7  129.29    8.90
   2 -10  -7  149.19    7.50
   2 -10  -7  148.79    8.40
  -2  10   7  132.49    8.90
   1 -10  -7  121.19    7.60
  -1  10   7  120.39    8.20
   0 -10  -7  208.18   10.00
   0  10   7  189.48   10.10
  -1 -10  -7   32.00    4.40
   1  10   7   29.60    4.50
  -2 -10  -7    5.30    2.50
   2  10   7    3.00    2.70
  -3 -10  -7   19.50    3.90
   3  10   7   16.80    4.00
  -4 -10  -7  126.59    7.90
   4  10   7  113.59    8.00
  -5 -10  -7   20.00    4.00
   5  10   7   25.20    4.70
  -6 -10  -7   51.89    5.40
   6  10   7   50.89    5.80
  -7 -10  -7   37.90    5.00
   7  10   7   39.00    5.40
   8  10   7   71.09    7.10
  -9 -10  -7   24.80    4.70
   9  10   7   22.20    4.90
   5 -11  -7   13.80    3.80
  -5  11   7   21.40    5.20
   4 -11  -7   94.59    7.30
   4 -11  -7   95.79    7.00
  -4  11   7   92.09    8.30
   3 -11  -7  142.59    8.50
   3 -11  -7  128.69    7.80
  -3  11   7  139.99    9.70
   2 -11  -7  109.59    7.60
  -2  11   7  114.99    8.60
   1 -11  -7   21.90    4.30
  -1  11   7   21.50    4.60
   0 -11  -7    3.10    2.60
   0  11   7    3.60    2.80
  -1 -11  -7   -1.40    2.00
   1  11   7   -0.20    2.20
  -2 -11  -7   19.60    4.00
   2  11   7   25.40    4.80
  -3 -11  -7   82.09    6.70
   3  11   7   73.19    6.80
  -4 -11  -7   88.09    6.90
   4  11   7   79.99    7.00
  -5 -11  -7   56.39    5.90
   5  11   7   46.70    5.70
  -6 -11  -7   36.40    4.70
   6  11   7   23.90    4.90
  -7 -11  -7   30.00    4.70
   7  11   7   14.80    4.20
   8  11   7   16.50    4.60
   4 -12  -7  112.09    8.00
   4 -12  -7   96.69    7.50
  -4  12   7   94.89    9.00
   3 -12  -7   62.49    6.50
  -3  12   7   52.19    6.70
   2 -12  -7   38.90    5.30
  -2  12   7   40.10    5.90
   1 -12  -7    1.90    2.60
  -1  12   7    2.20    2.70
   0 -12  -7   34.50    5.20
   0  12   7   40.00    5.60
  -1 -12  -7  102.49    7.90
   1  12   7  104.19    8.40
  -2 -12  -7   76.59    6.80
   2  12   7   91.79    8.00
  -3 -12  -7    5.90    3.10
   3  12   7    8.20    3.40
  -4 -12  -7   41.90    5.60
   4  12   7   51.99    6.20
  -5 -12  -7   16.20    4.10
   5  12   7   28.00    5.40
  -6 -12  -7    9.90    3.50
   6  12   7    2.90    2.80
   1 -13  -7    8.30    3.70
  -1  13   7    8.20    3.80
   0 -13  -7   46.90    5.90
   0  13   7   54.29    6.70
  -1 -13  -7  153.08    9.90
   1  13   7  161.08   10.40
  -2 -13  -7   64.29    6.80
   2  13   7   75.29    7.50
  -3 -13  -7   15.50    4.10
   3  13   7   12.60    4.20
  -4 -13  -7   18.10    4.40
   4  13   7   17.70    4.70
   1   7  -8   47.40    6.00
   5   6  -8    0.30    2.60
  -5  -6   8    0.60    3.90
  -5  -6   8    0.00    3.00
   4   6  -8   25.50    4.80
  -4  -6   8   25.00    5.00
  -4  -6   8   17.60    5.20
   3   6  -8   39.40    5.20
  -3  -6   8   35.70    5.90
  -3  -6   8   43.40    6.30
   2   6  -8  170.98    9.80
  -2  -6   8  151.88   10.10
  -2  -6   8  173.18   10.60
   1   6  -8  144.89    9.00
  -1  -6   8  153.88   10.00
  -1  -6   8  146.99    9.70
   0   6  -8   47.40    5.50
   0  -6   8   45.40    6.30
  -1   6  -8   -1.90    2.00
   1  -6   8    0.30    2.90
  -2   6  -8    4.20    2.80
   2  -6   8   10.30    4.10
   3  -6   8    7.70    4.00
   7   5  -8   24.20    4.90
  -7  -5   8   25.90    6.40
   6   5  -8    0.10    2.40
  -6  -5   8   -1.50    3.60
   5   5  -8   43.10    5.50
  -5  -5   8   49.20    5.80
  -5  -5   8   38.60    6.80
   4   5  -8   85.39    6.90
  -4  -5   8   76.39    8.10
  -4  -5   8   83.49    7.20
   3   5  -8   53.29    5.70
  -3  -5   8   48.70    6.30
   2   5  -8  185.18    9.60
   2   5  -8  186.98    9.90
  -2  -5   8  154.18   10.00
   1   5  -8   92.89    7.10
   1   5  -8  100.99    7.40
  -1  -5   8   87.79    7.40
   0   5  -8   11.70    3.50
   0   5  -8   10.50    3.40
   0  -5   8    8.20    3.30
  -1   5  -8   -2.50    2.00
  -1   5  -8    0.90    2.40
   1  -5   8   -1.40    2.20
  -2   5  -8   15.20    3.70
  -2   5  -8   17.70    4.20
  -3   5  -8   32.60    5.00
   8   4  -8   10.20    3.80
   7   4  -8    3.60    2.80
  -7  -4   8    5.40    4.30
   6   4  -8   61.99    6.10
  -6  -4   8   54.09    7.40
   5   4  -8  155.08    9.00
   5   4  -8  150.98    8.40
  -5  -4   8  139.79   10.40
   4   4  -8  200.68    9.60
   4   4  -8  183.68    9.60
  -4  -4   8  201.28   11.70
   3   4  -8  116.99    7.40
   3   4  -8  111.69    7.30
  -3  -4   8  130.99    9.20
   2   4  -8   34.60    4.30
   2   4  -8   34.00    4.40
  -2  -4   8   36.50    5.30
   1   4  -8    0.00    1.90
   1   4  -8   -0.20    2.10
  -1  -4   8    0.70    2.60
   0   4  -8   12.40    3.40
   0   4  -8   10.60    3.00
   0  -4   8   17.60    3.90
  -1   4  -8   21.90    4.00
  -1   4  -8   28.30    3.70
   1  -4   8   22.10    4.20
  -2   4  -8   75.69    6.30
   2  -4   8   79.89    6.30
  -3   4  -8   30.70    4.70
   3  -4   8   26.60    4.50
  -4   4  -8   11.90    3.60
   4  -4   8   17.30    3.90
  -5   4  -8    1.20    2.70
  -6   4  -8   40.40    5.50
   8   3  -8   39.30    5.60
  -8  -3   8   31.60    6.50
   7   3  -8  103.79    7.70
  -7  -3   8   91.99    9.00
   6   3  -8  106.99    7.50
  -6  -3   8  120.29   10.00
   5   3  -8  121.59    7.70
   5   3  -8  122.29    7.10
  -5  -3   8  118.69    9.50
   4   3  -8  190.68    8.80
   4   3  -8  187.78    9.30
  -4  -3   8  164.88   10.40
   3   3  -8    7.40    2.60
   3   3  -8    7.00    2.60
  -3  -3   8    2.30    3.10
   2   3  -8    0.30    1.90
   2   3  -8    4.70    2.30
  -2  -3   8    1.40    2.70
   1   3  -8   67.19    5.60
   1   3  -8   69.69    5.30
  -1  -3   8   67.19    5.90
   0   3  -8   77.49    6.00
   0   3  -8   78.89    5.70
   0  -3   8   86.49    6.30
  -1   3  -8   52.79    4.70
  -1   3  -8   46.50    4.90
   1  -3   8   56.89    5.60
  -2   3  -8   52.99    5.20
   2  -3   8   36.30    4.70
  -3   3  -8   42.60    4.80
   3  -3   8   40.00    4.80
  -4   3  -8   51.59    5.20
   4  -3   8   54.09    5.30
  -5   3  -8   50.09    5.20
   5  -3   8   41.40    4.90
  -6   3  -8   -0.40    2.40
   6  -3   8    0.20    2.30
   9   2  -8   30.40    5.30
  -9  -2   8   35.50    7.00
   8   2  -8   39.40    5.10
  -8  -2   8   31.40    6.40
   7   2  -8  178.18    9.70
  -7  -2   8  198.08   12.50
   6   2  -8  212.88   10.40
   5   2  -8  128.89    7.60
   5   2  -8  128.99    6.90
  -5  -2   8  135.49    9.60
   4   2  -8    3.30    2.00
   4   2  -8    3.60    2.10
  -4  -2   8    1.80    2.90
   3   2  -8   23.40    3.70
   3   2  -8   25.80    3.50
  -3  -2   8   26.70    4.80
   2   2  -8   31.10    3.80
   2   2  -8   32.30    3.70
  -2  -2   8   32.40    4.60
   1   2  -8  394.26   12.50
   1   2  -8  383.26   13.10
  -1  -2   8  371.26   13.70
   0   2  -8  592.74   15.70
   0   2  -8  550.64   16.80
   0  -2   8  544.25   17.00
  -1   2  -8   26.60    3.40
  -1   2  -8   23.90    3.60
   1  -2   8   30.40    4.20
  -2   2  -8    7.20    2.50
   2  -2   8    6.60    2.80
  -3   2  -8   12.00    2.90
   3  -2   8   14.40    3.40
  -4   2  -8   67.19    5.60
   4  -2   8   57.09    5.50
  -5   2  -8   55.49    5.40
   5  -2   8   44.20    4.90
  -6   2  -8    0.40    2.20
   6  -2   8   -0.10    2.10
   7  -2   8   -1.10    2.20
   8  -2   8   20.30    4.40
   9   1  -8   67.59    6.60
  -9  -1   8   69.09    7.80
   8   1  -8   68.99    6.20
  -8  -1   8   83.69    8.60
   7   1  -8   87.59    6.60
  -7  -1   8   82.29    8.10
   6   1  -8   36.30    4.40
  -6  -1   8   36.90    6.30
   5   1  -8   19.70    3.20
   5   1  -8   27.70    3.80
  -5  -1   8   29.70    5.30
   4   1  -8   64.49    4.70
   4   1  -8   74.39    5.60
  -4  -1   8   73.89    7.00
   3   1  -8  238.68    9.20
   3   1  -8  229.38    9.10
  -3  -1   8  208.18   10.50
   2   1  -8   41.80    4.20
   2   1  -8   44.80    4.00
  -2  -1   8   37.70    4.70
   1   1  -8   50.09    4.50
   1   1  -8   42.80    3.90
  -1  -1   8   43.80    4.70
   0   1  -8  177.88    8.20
   0   1  -8  189.88    7.50
   0  -1   8  179.18    8.70
  -1   1  -8   87.89    5.80
  -1   1  -8   86.59    5.10
   1  -1   8   84.59    6.10
  -2   1  -8   13.00    3.00
   2  -1   8   12.40    3.10
  -3   1  -8    2.90    2.00
   3  -1   8    7.70    2.70
  -4   1  -8    1.50    1.80
   4  -1   8   -1.00    1.90
  -5   1  -8   32.70    4.40
   5  -1   8   30.90    4.40
  -6   1  -8   19.30    3.70
   6  -1   8   19.10    3.90
  -8   1  -8  130.59    8.80
 -10   0   8   40.60    6.50
   9   0  -8  247.48   11.90
  -9   0   8  237.18   13.30
   8   0  -8   67.89    6.00
  -8   0   8   52.49    6.80
   7   0  -8    4.00    2.30
  -7   0   8    2.90    3.30
   6   0  -8   28.50    3.90
  -6   0   8   17.00    4.70
   5   0  -8   39.30    4.10
   5   0  -8   36.90    3.70
  -5   0   8   49.00    6.00
   4   0  -8  250.77    9.20
   4   0  -8  265.77   10.00
  -4   0   8  258.77   12.10
   3   0  -8 1460.95   31.20
   3   0  -8 1509.15   31.40
  -3   0   8 1493.55   34.80
   2   0  -8  184.78    7.50
   2   0  -8  178.38    7.80
  -2   0   8  181.68    8.90
   1   0  -8  255.37    9.50
   1   0  -8  258.67    8.70
  -1   0   8  246.38   10.20
   0   0  -8   35.30    3.80
   0   0  -8   32.10    3.20
   0   0   8   31.30    4.20
  -1   0  -8    3.40    1.80
   1   0   8   -1.60    1.60
  -2   0  -8   66.59    5.00
   2   0   8   67.99    5.40
  -3   0  -8   -0.30    1.60
   3   0   8    3.50    2.40
  -4   0  -8    6.50    2.40
   4   0   8    1.70    2.20
  -5   0  -8    4.70    2.20
   5   0   8    5.90    2.50
  -6   0  -8  124.59    8.00
  -6   0  -8  130.69    7.40
  -7   0  -8  212.58   10.50
   7   0   8  194.08    9.90
  -8   0  -8  210.88   10.90
   8   0   8  204.58   10.80
  -9   0  -8   75.29    7.30
   9   0   8   71.29    7.00
  10  -1  -8   40.70    5.40
 -10   1   8   53.49    7.10
   9  -1  -8   76.19    6.70
  -9   1   8   65.09    7.30
   8  -1  -8    5.30    2.60
  -8   1   8   -2.50    2.60
   7  -1  -8  109.99    7.20
  -7   1   8  108.29    8.70
   6  -1  -8   69.09    5.50
  -6   1   8   67.09    7.00
   5  -1  -8   50.19    3.90
   5  -1  -8   50.29    4.60
  -5   1   8   49.50    6.20
   4  -1  -8   61.79    4.80
   4  -1  -8   64.59    4.50
  -4   1   8   68.29    6.50
   3  -1  -8  433.16   12.60
   3  -1  -8  429.16   12.40
  -3   1   8  418.16   14.50
   2  -1  -8  146.79    6.90
   2  -1  -8  138.89    6.20
  -2   1   8  138.89    7.60
   1  -1  -8    0.00    1.20
   1  -1  -8    0.80    1.50
  -1   1   8   -0.30    1.80
   0  -1  -8    6.40    2.20
   0  -1  -8    7.30    1.70
   0   1   8    5.60    2.40
  -1  -1  -8    9.80    2.40
   1   1   8   11.30    2.80
  -2  -1  -8    3.40    1.90
   2   1   8    8.40    2.70
  -3  -1  -8   13.30    2.80
   3   1   8   11.40    2.50
   3   1   8   14.90    3.20
  -4  -1  -8  217.98    9.10
   4   1   8  212.88    9.60
   4   1   8  220.78    8.90
  -5  -1  -8  326.77   11.60
  -5  -1  -8  321.47   12.50
   5   1   8  339.77   12.00
  -6  -1  -8  124.59    7.00
  -6  -1  -8  115.79    7.60
   6   1   8  129.09    7.60
  -7  -1  -8   36.50    4.80
   7   1   8   31.70    4.60
  -8  -1  -8   17.10    4.00
   8   1   8   14.90    3.80
  -9  -1  -8    1.70    2.50
   9   1   8    0.30    2.70
  10  -2  -8    2.80    2.70
 -10   2   8    2.50    3.50
   9  -2  -8   -1.00    2.10
  -9   2   8    1.80    3.00
   8  -2  -8   41.10    4.80
  -8   2   8   50.09    6.50
   7  -2  -8  153.98    8.40
  -7   2   8  164.48   10.30
   6  -2  -8  448.76   14.50
  -6   2   8  442.56   17.00
   5  -2  -8  605.94   15.20
   5  -2  -8  597.54   16.80
  -5   2   8  614.64   19.60
   4  -2  -8   43.70    3.80
   4  -2  -8   43.30    4.00
  -4   2   8   33.30    5.10
   3  -2  -8  131.99    6.00
   3  -2  -8  117.39    5.90
  -3   2   8  120.29    7.30
   2  -2  -8   50.29    3.60
   2  -2  -8   41.70    3.70
  -2   2   8   42.70    4.50
   1  -2  -8    3.80    1.90
   1  -2  -8    2.30    1.30
  -1   2   8    3.10    2.00
  -1   2   8    4.70    1.80
   0  -2  -8   23.20    3.10
   0   2   8   32.90    3.10
   0   2   8   30.00    3.90
  -1  -2  -8   19.40    3.00
   1   2   8   15.50    3.00
   1   2   8   18.10    2.70
  -2  -2  -8    9.30    2.30
   2   2   8    9.20    2.60
   2   2   8    5.10    1.90
  -3  -2  -8   59.39    4.80
   3   2   8   59.59    4.50
   3   2   8   67.09    5.30
  -4  -2  -8  700.53   18.20
  -4  -2  -8  676.23   19.10
   4   2   8  673.63   18.30
  -5  -2  -8  235.78   10.40
  -5  -2  -8  260.07    9.90
   5   2   8  251.17   10.30
  -6  -2  -8  140.39    7.30
  -6  -2  -8  149.29    8.30
   6   2   8  131.59    7.80
  -7  -2  -8    7.30    3.10
  -7  -2  -8    5.50    2.30
   7   2   8    3.80    2.50
  -8  -2  -8   13.70    3.60
   8   2   8    9.40    3.40
  -9  -2  -8   88.49    7.50
   9   2   8   90.99    8.00
  10   2   8  147.79   10.30
  10  -3  -8   46.00    5.90
   9  -3  -8   29.40    4.50
  -9   3   8   41.00    5.80
   8  -3  -8   49.90    5.30
  -8   3   8   48.20    6.20
   7  -3  -8  136.49    7.90
  -7   3   8  161.88    9.60
   6  -3  -8  241.08   10.10
  -6   3   8  250.97   12.10
   5  -3  -8  221.98    9.10
  -5   3   8  215.48    9.10
  -5   3   8  209.08   10.60
   4  -3  -8   33.40    3.50
   4  -3  -8   31.20    3.20
  -4   3   8   38.80    4.00
  -4   3   8   33.10    4.60
   3  -3  -8   22.00    3.10
   3  -3  -8   20.40    2.80
  -3   3   8   24.50    3.30
  -3   3   8   15.40    3.40
   2  -3  -8   34.50    3.00
   2  -3  -8   29.30    3.30
  -2   3   8   25.50    3.60
  -2   3   8   28.90    3.40
   1  -3  -8  219.98    6.90
   1  -3  -8  208.98    8.20
  -1   3   8  208.38    8.70
  -1   3   8  240.88    8.30
   0  -3  -8   26.30    3.20
   0   3   8   25.50    3.10
   0   3   8   21.00    3.30
  -1  -3  -8   68.69    4.80
   1   3   8   64.59    4.40
   1   3   8   67.79    5.00
  -2  -3  -8  134.09    6.70
   2   3   8  130.09    6.40
   2   3   8  127.29    6.70
  -3  -3  -8  496.65   14.30
   3   3   8  485.55   14.30
  -4  -3  -8   49.90    4.50
  -4  -3  -8   63.09    5.30
   4   3   8   53.79    4.70
  -5  -3  -8    1.70    2.10
  -5  -3  -8    8.30    2.40
   5   3   8    5.20    2.30
  -6  -3  -8   48.90    4.50
  -6  -3  -8   45.70    4.80
   6   3   8   42.90    4.70
  -7  -3  -8   20.20    3.80
  -7  -3  -8   21.80    3.30
   7   3   8   16.80    3.80
  -8  -3  -8  157.08    9.20
   8   3   8  154.48    9.50
  -9  -3  -8  145.09    9.30
   9   3   8  150.88    9.90
 -10  -3  -8  116.69    8.90
  10   3   8  117.09    9.20
   9  -4  -8  128.39    8.50
   8  -4  -8  155.88    8.80
  -8   4   8  147.59    9.10
   7  -4  -8   98.29    6.60
  -7   4   8   96.79    7.60
  -7   4   8  109.99    7.40
   6  -4  -8    2.20    2.00
  -6   4   8    3.90    2.70
  -6   4   8    4.80    3.20
   5  -4  -8   14.10    2.90
  -5   4   8    7.30    2.70
  -5   4   8   10.40    3.50
   4  -4  -8    2.40    1.80
   4  -4  -8    6.50    2.00
  -4   4   8    1.90    2.20
  -4   4   8    5.50    2.90
   3  -4  -8  148.99    6.40
   3  -4  -8  119.59    6.00
  -3   4   8  130.39    6.90
  -3   4   8  124.59    7.10
   2  -4  -8  209.68    7.30
   2  -4  -8  210.68    8.00
  -2   4   8  187.08    8.30
  -2   4   8  203.08    8.30
   1  -4  -8   16.50    2.80
  -1   4   8   21.20    3.30
  -1   4   8   23.40    3.30
   0  -4  -8   19.20    2.90
   0   4   8   16.40    2.90
   0   4   8   13.20    2.80
  -1  -4  -8  181.48    7.70
   1   4   8  175.18    7.60
   1   4   8  191.28    7.80
  -2  -4  -8  507.25   14.50
   2   4   8  501.05   14.60
   2   4   8  531.85   14.90
  -3  -4  -8   85.09    5.80
  -3  -4  -8   74.29    5.20
   3   4   8   87.99    5.60
  -4  -4  -8   23.30    3.90
  -4  -4  -8   20.30    3.20
   4   4   8   24.40    3.70
  -5  -4  -8   25.20    3.40
  -5  -4  -8   27.80    4.10
   5   4   8   26.30    4.10
  -6  -4  -8   56.29    4.80
  -6  -4  -8   50.29    5.10
   6   4   8   57.09    5.60
  -7  -4  -8  241.58    9.50
  -7  -4  -8  227.88   10.70
   7   4   8  217.18   10.90
  -8  -4  -8  272.17   12.40
   8   4   8  279.97   13.00
  -9  -4  -8  121.59    8.70
   9   4   8  133.29    9.50
 -10  -4  -8   60.49    6.60
  10   4   8   62.39    7.00
   9  -5  -8  108.49    7.80
  -9   5   8  104.99    8.70
   8  -5  -8   35.80    4.80
  -8   5   8   32.40    5.40
   7  -5  -8   -1.30    1.80
  -7   5   8    2.10    2.90
   6  -5  -8   85.89    6.00
  -6   5   8   81.89    6.60
   5  -5  -8   47.80    4.30
  -5   5   8   49.80    5.20
  -5   5   8   44.30    5.40
   4  -5  -8  114.89    6.20
   4  -5  -8  116.59    6.00
  -4   5   8  121.59    7.30
  -4   5   8  130.49    7.50
   3  -5  -8  141.39    6.40
   3  -5  -8  137.99    6.50
  -3   5   8  121.09    7.00
  -3   5   8  131.59    7.00
   2  -5  -8    0.10    1.60
   2  -5  -8    1.60    1.40
  -2   5   8    2.50    2.10
  -2   5   8    1.10    1.80
   1  -5  -8  100.69    5.60
  -1   5   8  100.09    5.60
  -1   5   8  101.69    6.20
   0  -5  -8  147.09    6.80
   0   5   8  127.79    6.30
   0   5   8  123.49    6.60
  -1  -5  -8  371.06   11.90
   1   5   8  381.66   11.80
   1   5   8  404.16   12.70
  -2  -5  -8    1.30    1.50
   2   5   8    1.30    1.70
   2   5   8    0.60    1.70
  -3  -5  -8    3.70    2.10
  -3  -5  -8    1.80    1.80
   3   5   8    2.20    1.90
  -4  -5  -8    5.20    2.10
  -4  -5  -8    8.70    2.80
   4   5   8    9.40    2.70
  -5  -5  -8  629.74   16.70
  -5  -5  -8  569.84   17.30
   5   5   8  564.54   17.80
  -6  -5  -8  530.85   15.30
  -6  -5  -8  504.05   16.40
   6   5   8  530.55   17.50
  -7  -5  -8  114.39    7.60
  -7  -5  -8  124.29    6.90
   7   5   8  122.79    8.20
  -8  -5  -8   72.59    6.60
   8   5   8   61.19    6.30
  -9  -5  -8   33.00    5.20
   9   5   8   26.00    5.00
 -10  -5  -8   11.60    3.90
  10   5   8    1.20    2.90
   9  -6  -8   20.70    4.50
  -9   6   8   12.90    4.40
   8  -6  -8    5.20    2.70
  -8   6   8    3.50    3.30
   7  -6  -8   39.80    4.80
  -7   6   8   47.00    6.10
   6  -6  -8  103.99    6.60
  -6   6   8  100.69    7.80
   5  -6  -8  193.18    8.70
  -5   6   8  200.98   10.00
   4  -6  -8  195.18    8.20
   4  -6  -8  192.08    7.90
  -4   6   8  188.28    9.50
   3  -6  -8   -0.30    1.30
   3  -6  -8    1.10    1.60
  -3   6   8   -1.00    1.80
   2  -6  -8   16.00    2.80
   2  -6  -8   16.20    2.60
  -2   6   8   11.10    3.00
  -2   6   8   18.90    3.10
   1  -6  -8   78.59    5.20
  -1   6   8   76.59    4.80
  -1   6   8   80.69    5.70
   0  -6  -8   76.19    5.20
   0   6   8   76.19    5.50
   0   6   8   85.99    5.00
  -1  -6  -8    0.30    1.60
   1   6   8    3.20    1.70
   1   6   8    3.40    2.20
  -2  -6  -8   51.49    4.40
   2   6   8   44.10    4.00
   2   6   8   45.60    4.60
  -3  -6  -8   24.80    3.60
  -3  -6  -8   25.40    3.40
   3   6   8   28.80    3.90
  -4  -6  -8   45.80    4.60
  -4  -6  -8   55.89    4.70
   4   6   8   50.19    5.20
  -5  -6  -8  652.53   17.60
  -5  -6  -8  613.24   17.90
   5   6   8  639.94   19.40
  -6  -6  -8  452.25   14.10
  -6  -6  -8  459.05   15.20
   6   6   8  447.86   16.10
  -7  -6  -8   64.49    5.10
  -7  -6  -8   53.49    5.60
   7   6   8   55.09    5.70
  -8  -6  -8   -2.20    2.00
   8   6   8    2.50    2.60
  -9  -6  -8   18.70    4.40
   9   6   8   23.20    4.80
 -10  -6  -8   33.40    5.80
  10   6   8   36.90    5.80
   8  -7  -8   25.70    4.70
  -8   7   8   20.30    5.30
   7  -7  -8   41.80    5.10
  -7   7   8   60.19    6.60
   6  -7  -8   62.89    5.60
  -6   7   8   68.89    6.70
   5  -7  -8   48.10    4.70
  -5   7   8   47.70    5.50
   4  -7  -8   21.30    3.50
   4  -7  -8   21.70    3.30
  -4   7   8   27.30    4.80
   3  -7  -8   88.29    5.80
   3  -7  -8  104.09    5.70
  -3   7   8   93.59    7.00
   2  -7  -8   24.30    3.50
  -2   7   8   18.80    3.80
   1  -7  -8   65.89    5.00
  -1   7   8   76.99    5.80
   0  -7  -8    3.40    2.00
   0   7   8    3.50    2.30
  -1  -7  -8   70.09    5.20
   1   7   8   69.49    4.60
   1   7   8   69.99    5.80
  -2  -7  -8  330.67   11.90
   2   7   8  340.97   10.80
   2   7   8  334.87   12.60
  -3  -7  -8  852.21   22.00
  -3  -7  -8  894.51   21.40
   3   7   8  861.81   23.30
  -4  -7  -8   53.19    4.70
  -4  -7  -8   55.99    4.90
   4   7   8   61.39    5.70
  -5  -7  -8   11.40    2.90
  -5  -7  -8   13.70    2.90
   5   7   8    8.70    2.90
  -6  -7  -8   67.49    5.20
  -6  -7  -8   63.09    5.60
   6   7   8   68.29    6.30
  -7  -7  -8    4.70    2.60
  -7  -7  -8    1.80    2.00
   7   7   8    4.80    2.80
  -8  -7  -8   33.30    5.10
   8   7   8   36.90    5.50
  -9  -7  -8  177.68   10.40
   9   7   8  171.08   10.90
   8  -8  -8   87.39    7.30
  -8   8   8   95.19    8.70
   7  -8  -8   58.89    5.80
  -7   8   8   62.79    7.10
   6  -8  -8   43.10    4.80
  -6   8   8   30.90    5.60
   5  -8  -8    4.90    2.60
  -5   8   8   10.40    3.60
   4  -8  -8   11.40    2.80
   4  -8  -8   13.90    3.20
  -4   8   8   17.40    4.20
   3  -8  -8   -0.40    1.40
   3  -8  -8   -0.20    1.80
  -3   8   8    0.50    2.30
   2  -8  -8   23.60    3.60
  -2   8   8   38.40    4.80
   1  -8  -8   -0.50    1.60
  -1   8   8   -1.10    2.10
   0  -8  -8    2.80    2.00
   0   8   8    5.20    2.60
  -1  -8  -8   13.50    3.10
   1   8   8    6.10    2.80
  -2  -8  -8  286.17   11.20
   2   8   8  300.27   12.10
  -3  -8  -8  686.13   19.30
  -3  -8  -8  707.13   18.00
   3   8   8  696.73   20.80
  -4  -8  -8   75.39    5.90
  -4  -8  -8   77.89    5.50
   4   8   8   84.59    6.60
  -5  -8  -8    5.90    2.50
  -5  -8  -8    3.70    2.30
   5   8   8    3.70    2.50
  -6  -8  -8    2.40    2.10
  -6  -8  -8    1.00    2.00
   6   8   8    2.10    2.30
  -7  -8  -8   33.20    4.80
  -7  -8  -8   42.20    4.60
   7   8   8   34.30    5.20
  -8  -8  -8  145.39    8.90
   8   8   8  171.18   10.60
  -9  -8  -8  196.58   10.80
   9   8   8  185.58   11.60
   7  -9  -8   12.00    3.60
  -7   9   8   18.80    5.10
   6  -9  -8   -2.10    2.00
  -6   9   8   -1.90    2.50
   5  -9  -8    3.20    2.50
  -5   9   8    4.00    3.10
   4  -9  -8    0.50    1.90
   4  -9  -8   -0.30    1.90
  -4   9   8    0.00    2.50
   3  -9  -8    4.00    2.20
   3  -9  -8    1.50    2.10
  -3   9   8    3.60    2.90
   2  -9  -8   91.09    6.40
  -2   9   8   70.69    6.40
   1  -9  -8  146.29    8.10
  -1   9   8  162.28    9.10
   0  -9  -8  128.89    7.60
   0   9   8  131.29    8.30
  -1  -9  -8  104.99    7.00
   1   9   8  108.49    7.70
  -2  -9  -8    6.70    2.50
   2   9   8    2.60    2.50
  -3  -9  -8   57.59    5.30
   3   9   8   55.89    5.60
  -4  -9  -8   16.30    3.50
   4   9   8    7.10    3.00
  -5  -9  -8   22.60    4.00
   5   9   8   27.60    4.50
  -6  -9  -8   89.39    6.50
  -6  -9  -8   84.09    6.30
   6   9   8   67.99    6.60
  -7  -9  -8   90.39    6.90
  -7  -9  -8   94.49    6.80
   7   9   8   99.59    7.90
  -8  -9  -8   69.19    6.60
   8   9   8   69.39    7.20
  -9  -9  -8   43.50    5.60
   6 -10  -8    0.10    2.30
  -6  10   8    2.30    3.20
   5 -10  -8   12.50    3.40
  -5  10   8   13.80    4.40
   4 -10  -8   11.00    3.10
   4 -10  -8    7.70    3.00
  -4  10   8   10.90    4.00
   3 -10  -8    5.80    2.80
  -3  10   8   11.40    3.90
   2 -10  -8   26.70    4.60
  -2  10   8   26.20    5.00
   1 -10  -8  101.59    7.10
  -1  10   8  105.89    7.80
   0 -10  -8  255.07   11.20
   0  10   8  231.58   11.50
  -1 -10  -8  141.29    8.30
   1  10   8  130.69    8.60
  -2 -10  -8    8.70    3.10
   2  10   8   15.90    3.90
  -3 -10  -8   -0.90    1.90
   3  10   8    6.70    2.90
  -4 -10  -8  100.49    7.20
   4  10   8   99.09    7.80
  -5 -10  -8  224.88   10.70
   5  10   8  212.58   11.40
  -6 -10  -8  163.08    9.00
   6  10   8  146.29    9.60
  -7 -10  -8  126.99    8.10
   7  10   8  110.69    8.70
   8  10   8   11.60    3.70
   5 -11  -8   19.60    4.30
  -5  11   8   16.30    5.00
   4 -11  -8   21.90    4.40
  -4  11   8   25.50    5.80
   3 -11  -8   35.90    5.10
  -3  11   8   41.00    5.80
   2 -11  -8   24.80    4.50
  -2  11   8   39.70    5.60
   1 -11  -8   60.29    6.10
  -1  11   8   55.69    6.30
   0 -11  -8   19.20    4.20
   0  11   8   23.10    4.80
  -1 -11  -8    2.80    2.50
   1  11   8   -0.10    2.60
  -2 -11  -8    0.90    2.60
   2  11   8    1.70    2.80
  -3 -11  -8   58.29    5.80
   3  11   8   57.99    6.30
  -4 -11  -8  190.38   10.20
   4  11   8  169.38   10.30
  -5 -11  -8  145.69    8.90
   5  11   8  124.09    9.30
  -6 -11  -8   89.49    7.10
   6  11   8   89.79    7.90
  -7 -11  -8    7.00    3.10
   7  11   8   14.50    4.30
   3 -12  -8   38.90    5.50
  -3  12   8   40.20    6.40
   2 -12  -8   32.10    4.90
  -2  12   8   24.80    5.40
   1 -12  -8    2.90    2.80
  -1  12   8    5.70    3.30
   0 -12  -8    2.40    2.50
   0  12   8    2.30    3.20
  -1 -12  -8   35.40    5.10
   1  12   8   43.60    5.90
  -2 -12  -8  137.89    9.00
   2  12   8  129.59    9.40
  -3 -12  -8   85.79    7.30
   3  12   8   79.09    7.60
  -4 -12  -8   57.79    6.20
   4  12   8   63.79    7.20
  -5 -12  -8   57.89    6.10
   5  12   8   55.79    6.50
  -6 -12  -8    2.30    2.70
   6  12   8    1.10    3.00
   1 -13  -8    9.80    3.70
  -1  13   8   14.10    4.50
   0 -13  -8   29.50    5.30
   0  13   8   23.80    5.40
  -1 -13  -8  100.89    8.10
   1  13   8   95.49    8.50
  -2 -13  -8  138.49    9.60
   2  13   8  156.98   10.80
  -3 -13  -8   31.80    5.60
   3  13   8   22.00    5.20
   4  13   8   21.20    5.30
   5   5  -9    0.50    2.70
  -5  -5   9    1.00    4.00
   4   5  -9   38.60    5.40
  -4  -5   9   42.80    5.80
  -4  -5   9   35.70    6.70
   3   5  -9   24.40    4.70
  -3  -5   9   20.80    5.20
   2   5  -9  113.79    8.30
   2   5  -9  108.79    7.90
  -2  -5   9  107.39    9.00
   1   5  -9  195.48   10.20
   1   5  -9  196.18   10.90
  -1  -5   9  179.78   10.90
   0   5  -9   26.10    4.90
   0   5  -9   32.20    5.20
   0  -5   9   30.20    5.40
  -1   5  -9   -0.90    2.20
   1  -5   9    1.60    2.90
  -2   5  -9   27.90    5.20
   6   4  -9    6.50    3.20
  -6  -4   9    4.40    4.30
   5   4  -9   23.50    4.60
  -5  -4   9   24.70    6.10
   4   4  -9   29.80    5.20
   4   4  -9   19.80    4.10
  -4  -4   9   26.30    6.00
   3   4  -9   29.30    4.60
   3   4  -9   15.60    3.80
  -3  -4   9   28.20    5.70
   2   4  -9   89.19    6.90
   2   4  -9   94.89    6.90
  -2  -4   9   72.29    7.10
   1   4  -9   49.80    5.10
   1   4  -9   53.29    5.60
  -1  -4   9   44.30    6.00
   0   4  -9   -1.00    2.00
   0   4  -9    3.70    2.40
   0  -4   9    5.70    3.20
  -1   4  -9    3.20    2.60
   1  -4   9    0.90    2.70
  -2   4  -9   82.39    7.10
   2  -4   9   84.09    6.80
  -3   4  -9  133.59    8.90
   3  -4   9  154.28    9.20
  -4   4  -9  122.69    8.80
   7   3  -9    3.40    2.90
  -7  -3   9    7.80    4.60
   6   3  -9   44.40    5.30
  -6  -3   9   39.10    7.10
   5   3  -9   49.10    5.30
  -5  -3   9   37.40    6.70
   4   3  -9  128.99    8.10
   4   3  -9  128.59    7.60
  -4  -3   9  118.69    9.40
   3   3  -9   89.59    6.70
   3   3  -9  107.79    7.20
  -3  -3   9   89.39    7.90
   2   3  -9    2.40    2.40
   2   3  -9    3.90    2.40
  -2  -3   9    6.80    3.70
   1   3  -9   14.90    3.30
   1   3  -9   12.90    3.40
  -1  -3   9   12.60    3.80
   0   3  -9  141.39    7.80
   0   3  -9  122.59    8.00
   0  -3   9  153.08    9.10
  -1   3  -9   89.59    7.00
   1  -3   9  101.09    7.20
  -2   3  -9  123.99    8.20
   2  -3   9  131.89    8.30
  -3   3  -9  117.19    7.90
   3  -3   9  126.49    8.30
  -4   3  -9   10.40    3.30
   4  -3   9   11.60    3.70
  -5   3  -9    0.10    2.50
   5  -3   9    1.40    2.80
   8   2  -9    7.50    3.40
  -8  -2   9   11.20    5.20
   7   2  -9   11.70    3.90
  -7  -2   9    5.30    4.30
   6   2  -9   41.40    5.10
  -6  -2   9   57.19    7.40
   5   2  -9   70.59    6.10
  -5  -2   9   42.40    6.40
   4   2  -9   93.29    6.60
   4   2  -9  105.79    6.80
  -4  -2   9  102.99    8.70
   3   2  -9   10.10    2.80
   3   2  -9    5.40    2.50
  -3  -2   9    4.00    3.30
   2   2  -9    8.00    2.60
   2   2  -9   12.00    3.10
  -2  -2   9   15.20    4.00
   1   2  -9   25.00    3.80
   1   2  -9   27.10    3.80
  -1  -2   9   23.80    4.60
   0   2  -9  385.86   13.90
   0  -2   9  357.96   13.80
  -1   2  -9  176.48    9.10
   1  -2   9  181.88    9.50
  -2   2  -9   89.29    6.60
   2  -2   9   90.79    6.90
  -3   2  -9   20.40    3.90
   3  -2   9   27.10    4.30
  -4   2  -9    1.10    2.30
   4  -2   9   -0.40    2.20
  -5   2  -9    1.60    2.50
   5  -2   9    0.30    2.50
  -6   2  -9   76.79    6.60
   6  -2   9   77.89    7.00
   8   1  -9    5.50    3.30
  -8  -1   9    4.50    4.20
   7   1  -9   16.60    3.90
  -7  -1   9   13.60    5.00
   6   1  -9   75.39    6.30
  -6  -1   9   76.59    8.20
   5   1  -9   54.39    5.20
  -5  -1   9   50.69    6.60
   4   1  -9    5.80    2.40
   4   1  -9    3.40    2.20
  -4  -1   9    4.50    3.40
   3   1  -9  100.99    6.30
   3   1  -9   99.09    6.30
  -3  -1   9   97.89    7.70
   2   1  -9  119.79    6.90
   2   1  -9  132.09    7.00
  -2  -1   9  104.09    7.60
   1   1  -9  178.28    7.80
   1   1  -9  155.18    8.20
  -1  -1   9  157.38    9.00
   0   1  -9  423.66   14.40
   0  -1   9  460.15   15.50
  -1   1  -9   96.89    6.50
   1  -1   9   98.19    7.00
  -2   1  -9    1.10    2.00
   2  -1   9    0.40    2.20
  -3   1  -9   10.50    2.90
   3  -1   9    7.40    3.10
  -4   1  -9   26.00    4.00
   4  -1   9   25.50    4.50
  -5   1  -9   45.90    5.30
   5  -1   9   43.80    5.40
  -6   1  -9   25.30    4.40
   6  -1   9   20.90    4.20
   7  -1   9   25.20    4.70
   9   0  -9   18.90    4.60
  -9   0   9   21.40    5.60
   8   0  -9   40.20    5.10
  -8   0   9   34.10    6.80
   7   0  -9   10.80    3.20
  -7   0   9    2.00    3.70
   6   0  -9   18.80    3.70
  -6   0   9    8.10    4.10
   5   0  -9  112.79    6.90
  -5   0   9   88.49    8.30
   4   0  -9   50.59    4.80
   4   0  -9   48.70    4.40
  -4   0   9   37.10    5.40
   3   0  -9  110.59    6.50
   3   0  -9   95.79    6.10
  -3   0   9  108.29    7.70
   2   0  -9  307.17   10.50
   2   0  -9  310.07   11.20
  -2   0   9  307.17   12.50
   1   0  -9   45.80    4.40
   1   0  -9   59.79    4.40
  -1   0   9   64.69    5.60
   0   0  -9  150.68    7.80
   0   0   9  146.39    8.20
  -1   0  -9   56.09    4.90
   1   0   9   57.69    5.50
  -2   0  -9   30.60    4.00
   2   0   9   24.50    4.00
  -3   0  -9   92.89    6.30
   3   0   9   92.59    6.80
  -4   0  -9  258.97   10.90
   4   0   9  270.17   11.70
  -5   0  -9    5.20    2.40
   5   0   9    5.90    2.70
  -6   0  -9   22.80    4.00
   6   0   9   17.10    4.00
  -8   0  -9   13.70    4.10
   9  -1  -9   22.80    4.50
  -9   1   9   26.10    6.10
   8  -1  -9   29.50    4.90
  -8   1   9   23.80    5.80
   7  -1  -9    6.10    2.80
  -7   1   9   11.50    4.30
   6  -1  -9    9.00    2.90
  -6   1   9    8.30    4.10
   5  -1  -9  153.58    8.00
  -5   1   9  177.68   10.60
   4  -1  -9  247.98    9.70
   4  -1  -9  237.58    9.20
  -4   1   9  234.48   11.60
   3  -1  -9  550.74   15.80
   3  -1  -9  566.14   15.50
  -3   1   9  576.44   18.30
   2  -1  -9  409.26   13.10
   2  -1  -9  399.46   12.00
  -2   1   9  424.86   14.60
   1  -1  -9    3.60    2.00
  -1   1   9    6.40    2.70
   0  -1  -9   17.30    3.40
   0   1   9   11.60    3.10
  -1  -1  -9   55.29    4.80
   1   1   9   50.99    5.00
  -2  -1  -9  205.28    9.20
   2   1   9  206.58    9.60
  -3  -1  -9  449.16   14.50
   3   1   9  441.76   15.20
  -4  -1  -9   84.29    5.90
   4   1   9   78.99    6.20
  -5  -1  -9    0.30    1.80
   5   1   9   -0.30    2.00
  -6  -1  -9    8.40    2.90
  -7  -1  -9   14.90    3.90
  -8  -1  -9   16.00    4.30
   9  -2  -9    2.90    2.70
  -9   2   9    3.00    3.80
   8  -2  -9   20.20    4.20
  -8   2   9    8.00    4.30
   7  -2  -9  113.39    7.50
  -7   2   9  118.99    9.50
   6  -2  -9   28.70    4.00
  -6   2   9   22.70    5.30
   5  -2  -9   60.29    5.10
  -5   2   9   58.79    6.50
   4  -2  -9  201.18    8.60
   4  -2  -9  192.38    8.20
  -4   2   9  219.98   10.90
   3  -2  -9  140.19    6.90
   3  -2  -9  134.29    6.50
  -3   2   9  124.29    8.00
   2  -2  -9   97.19    5.20
   2  -2  -9  102.99    6.00
  -2   2   9   93.39    6.50
   1  -2  -9   23.70    3.40
  -1   2   9   18.00    3.60
   0  -2  -9  254.47    9.90
   0   2   9  240.48   10.10
  -1  -2  -9  268.47   10.30
   1   2   9  263.07   10.80
  -2  -2  -9  468.65   14.40
   2   2   9  428.06   14.50
  -3  -2  -9   57.89    4.80
   3   2   9   69.89    5.60
  -4  -2  -9   35.30    4.10
   4   2   9   42.90    4.20
   4   2   9   41.90    4.60
  -5  -2  -9    3.20    2.20
   5   2   9    3.30    2.30
  -6  -2  -9   -1.60    1.90
  -6  -2  -9   -1.10    1.70
   6   2   9   -2.00    2.00
  -7  -2  -9   -0.50    2.10
  -7  -2  -9    0.20    2.00
   7   2   9   -0.60    2.30
  -8  -2  -9    2.50    2.90
   8   2   9    9.50    3.50
  -9  -2  -9   -4.00    2.10
   9   2   9    1.30    2.60
   9  -3  -9    2.10    2.80
  -9   3   9    0.80    3.50
   8  -3  -9   50.59    5.30
  -8   3   9   37.90    6.20
   7  -3  -9  310.87   12.40
  -7   3   9  311.67   14.60
   6  -3  -9  283.37   11.20
  -6   3   9  263.47   13.20
   5  -3  -9  160.18    8.00
  -5   3   9  170.28   10.10
   4  -3  -9   21.50    3.30
   4  -3  -9   17.10    3.00
  -4   3   9   15.60    3.90
   3  -3  -9   57.39    4.30
   3  -3  -9   55.89    4.50
  -3   3   9   42.60    4.90
   2  -3  -9   73.39    5.00
  -2   3   9   69.09    5.60
   1  -3  -9  525.95   15.00
  -1   3   9  512.35   15.60
   0  -3  -9  369.46   12.40
   0   3   9  402.96   13.30
   0   3   9  416.56   12.10
  -1  -3  -9  258.77   10.00
   1   3   9  270.77    9.50
   1   3   9  266.07   10.50
  -2  -3  -9    4.10    2.00
   2   3   9    0.10    1.60
   2   3   9    2.00    2.10
  -3  -3  -9   12.60    2.80
   3   3   9   11.30    2.70
   3   3   9    6.50    2.50
  -4  -3  -9   19.40    3.40
   4   3   9   26.80    3.80
   4   3   9   20.10    3.50
  -5  -3  -9   11.60    3.20
  -5  -3  -9   13.10    3.00
   5   3   9   15.60    3.50
  -6  -3  -9    7.10    2.40
  -6  -3  -9   10.40    3.10
   6   3   9   11.20    3.30
  -7  -3  -9    6.40    3.10
  -7  -3  -9    9.10    2.90
   7   3   9    6.00    3.00
  -8  -3  -9   47.50    5.60
   8   3   9   36.90    5.50
  -9  -3  -9   72.89    7.30
   9   3   9   60.39    6.70
   9  -4  -9   11.70    3.70
   8  -4  -9   26.20    4.60
   7  -4  -9   74.19    6.10
  -7   4   9   86.39    7.70
   6  -4  -9  122.29    7.20
  -6   4   9  112.89    8.60
   5  -4  -9   21.60    3.60
  -5   4   9   19.80    4.50
   4  -4  -9   16.50    3.00
   4  -4  -9   19.20    3.20
  -4   4   9    6.80    2.70
  -4   4   9   14.40    3.70
   3  -4  -9   90.29    5.60
   3  -4  -9   91.89    5.30
  -3   4   9   84.69    6.20
  -3   4   9   92.59    6.00
   2  -4  -9  372.16   12.00
  -2   4   9  376.66   12.90
  -2   4   9  381.66   12.30
   1  -4  -9  459.25   13.70
  -1   4   9  442.66   14.00
  -1   4   9  447.26   13.60
   0  -4  -9  361.36   12.00
   0   4   9  371.56   11.90
   0   4   9  355.16   12.20
  -1  -4  -9   29.10    3.70
   1   4   9   23.40    3.20
   1   4   9   23.40    3.80
  -2  -4  -9   11.90    2.80
   2   4   9    8.30    2.50
   2   4   9   10.70    2.80
  -3  -4  -9   -1.00    1.50
   3   4   9    0.70    1.80
   3   4   9   -1.00    1.60
  -4  -4  -9    1.40    1.90
  -4  -4  -9    2.50    2.30
   4   4   9    2.50    1.90
  -5  -4  -9   61.59    5.70
  -5  -4  -9   57.29    5.00
   5   4   9   53.49    5.40
  -6  -4  -9   42.30    4.60
  -6  -4  -9   40.40    5.00
   6   4   9   48.80    5.20
  -7  -4  -9   -0.80    1.90
  -7  -4  -9   -1.00    2.10
   7   4   9    0.20    2.40
  -8  -4  -9   80.89    7.00
   8   4   9   93.99    7.90
  -9  -4  -9  131.59    9.10
   9   4   9  124.99    9.50
   9  -5  -9  101.99    7.80
   8  -5  -9   38.60    4.90
   7  -5  -9    4.30    2.50
  -7   5   9    7.20    3.50
   6  -5  -9    3.50    2.20
  -6   5   9   -1.00    2.20
   5  -5  -9   70.99    5.30
  -5   5   9   65.39    6.40
  -5   5   9   60.39    5.80
   4  -5  -9  199.68    8.50
   4  -5  -9  206.08    8.50
  -4   5   9  212.88   10.10
  -4   5   9  219.88   10.00
   3  -5  -9  414.56   12.10
   3  -5  -9  403.16   12.50
  -3   5   9  402.86   13.60
  -3   5   9  376.06   13.30
   2  -5  -9   94.29    5.80
  -2   5   9  112.49    6.60
  -2   5   9  102.29    6.50
   1  -5  -9  137.19    7.00
  -1   5   9  139.29    7.10
  -1   5   9  129.49    7.10
   0  -5  -9   29.80    3.60
   0   5   9   19.40    3.40
   0   5   9   21.70    3.50
  -1  -5  -9   16.00    3.20
   1   5   9   22.40    3.60
   1   5   9   16.00    3.20
  -2  -5  -9   14.00    3.00
   2   5   9   10.50    2.70
   2   5   9   14.70    3.00
  -3  -5  -9   83.19    5.70
   3   5   9   90.09    6.10
   3   5   9   83.19    5.90
  -4  -5  -9   23.80    3.50
  -4  -5  -9   25.80    4.20
   4   5   9   25.20    4.10
  -5  -5  -9   34.40    4.40
  -5  -5  -9   44.50    4.40
   5   5   9   35.00    4.70
  -6  -5  -9  227.68    9.80
  -6  -5  -9  230.18   10.80
   6   5   9  237.68   11.20
  -7  -5  -9   48.10    4.80
  -7  -5  -9   44.10    5.20
   7   5   9   29.60    4.70
  -8  -5  -9   70.29    6.50
   8   5   9   64.69    6.60
  -9  -5  -9   23.30    4.90
   9   5   9   31.70    5.80
   8  -6  -9   12.60    3.70
  -8   6   9   11.30    4.30
   7  -6  -9    7.00    2.90
  -7   6   9    9.00    3.70
   6  -6  -9   67.79    5.80
  -6   6   9   77.29    6.80
   5  -6  -9  104.09    6.60
  -5   6   9  104.49    7.50
   4  -6  -9  386.06   12.40
   4  -6  -9  391.96   12.50
  -4   6   9  381.06   14.20
   3  -6  -9  236.08    9.30
  -3   6   9  220.98   10.20
   2  -6  -9   19.50    3.00
  -2   6   9   25.30    4.10
  -2   6   9   18.20    3.30
   1  -6  -9    2.20    2.00
  -1   6   9    8.30    2.50
  -1   6   9    8.30    2.70
   0  -6  -9   54.79    4.50
   0   6   9   45.20    4.60
   0   6   9   48.20    4.30
  -1  -6  -9   42.70    4.20
   1   6   9   42.70    4.20
   1   6   9   39.20    4.30
  -2  -6  -9   97.39    6.10
   2   6   9   89.39    5.70
   2   6   9   94.59    6.40
  -3  -6  -9   97.69    6.30
   3   6   9   99.79    6.80
  -4  -6  -9    3.30    2.20
  -4  -6  -9    9.80    2.70
   4   6   9    4.20    2.60
  -5  -6  -9   20.20    3.90
  -5  -6  -9   13.70    3.10
   5   6   9   20.50    4.10
  -6  -6  -9  137.09    7.60
  -6  -6  -9  144.59    8.40
   6   6   9  137.59    8.60
  -7  -6  -9   49.10    4.80
  -7  -6  -9   45.40    5.50
   7   6   9   51.69    5.80
  -8  -6  -9   15.70    4.00
   8   6   9   18.70    4.50
  -9  -6  -9    5.50    3.30
   9   6   9    0.40    2.70
   8  -7  -9    0.20    2.30
  -8   7   9    1.00    3.30
   7  -7  -9   59.49    5.70
  -7   7   9   71.19    7.20
   6  -7  -9  142.59    8.20
  -6   7   9  158.78   10.00
   5  -7  -9  189.98    8.90
  -5   7   9  173.68   10.00
   4  -7  -9   95.09    5.90
   4  -7  -9   78.29    5.40
  -4   7   9   79.59    6.70
   3  -7  -9   56.99    4.70
  -3   7   9   58.99    5.70
   2  -7  -9    0.00    1.70
  -2   7   9    1.90    2.20
   1  -7  -9  144.19    7.50
  -1   7   9  138.39    8.00
   0  -7  -9  102.99    6.50
   0   7   9  105.99    6.90
   0   7   9  108.99    6.00
  -1  -7  -9  133.09    7.30
   1   7   9  133.49    6.70
   1   7   9  117.89    7.40
  -2  -7  -9    2.60    2.00
   2   7   9    0.40    1.70
   2   7   9   -2.30    1.70
  -3  -7  -9   77.39    5.70
   3   7   9   70.09    5.90
  -4  -7  -9   58.99    5.10
  -4  -7  -9   68.59    5.50
   4   7   9   57.69    5.50
  -5  -7  -9   11.30    3.10
  -5  -7  -9    4.80    2.60
   5   7   9    6.80    2.80
  -6  -7  -9   79.89    6.30
  -6  -7  -9   85.09    6.30
   6   7   9   66.89    6.50
  -7  -7  -9   18.40    3.70
  -7  -7  -9   18.50    4.00
   7   7   9   14.20    3.90
  -8  -7  -9   -0.10    2.50
   8   7   9    1.30    2.70
  -9  -7  -9    9.30    3.50
   9   7   9    6.20    3.50
   7  -8  -9   53.69    5.90
  -7   8   9   46.90    6.50
   6  -8  -9  127.79    7.80
  -6   8   9  121.19    9.10
   5  -8  -9   35.50    4.40
  -5   8   9   31.00    5.10
   4  -8  -9    7.80    2.60
  -4   8   9    5.00    3.10
   3  -8  -9   -0.50    1.80
  -3   8   9    0.90    2.30
   2  -8  -9   61.19    5.10
  -2   8   9   64.39    6.00
   1  -8  -9   30.00    4.10
  -1   8   9   32.10    4.80
   0  -8  -9   75.09    5.70
   0   8   9   68.99    5.90
  -1  -8  -9   83.99    6.10
   1   8   9   80.89    6.40
  -2  -8  -9   27.00    3.90
   2   8   9   19.50    4.00
  -3  -8  -9   68.39    5.80
   3   8   9   54.19    5.60
  -4  -8  -9   26.30    4.30
  -4  -8  -9   25.80    3.90
   4   8   9   25.50    4.20
  -5  -8  -9   25.30    4.10
  -5  -8  -9   19.30    3.80
   5   8   9   28.50    4.50
  -6  -8  -9   28.80    4.40
  -6  -8  -9   27.30    3.90
   6   8   9   24.50    4.70
  -7  -8  -9   31.00    4.90
  -7  -8  -9   19.50    3.70
   7   8   9   26.20    5.00
  -8  -8  -9   75.99    7.00
   8   8   9   56.49    6.50
  -9  -8  -9   99.29    8.20
   6  -9  -9   35.30    4.70
  -6   9   9   41.70    6.40
   5  -9  -9    1.10    2.30
  -5   9   9   -2.00    2.70
   4  -9  -9   56.49    5.40
  -4   9   9   58.69    6.50
   3  -9  -9  231.88   10.20
  -3   9   9  225.18   11.70
   2  -9  -9  102.69    6.80
  -2   9   9   86.89    7.50
   1  -9  -9   32.30    4.40
  -1   9   9   31.00    4.70
   0  -9  -9    2.60    2.20
   0   9   9   -0.40    2.20
  -1  -9  -9   19.50    3.80
   1   9   9   26.30    4.70
  -2  -9  -9   54.99    5.30
   2   9   9   51.19    5.80
  -3  -9  -9    8.70    3.00
   3   9   9   18.20    4.10
  -4  -9  -9    5.60    2.60
   4   9   9   -0.30    2.10
  -5  -9  -9    3.00    2.50
   5   9   9    1.30    2.50
  -6  -9  -9    1.90    2.30
  -6  -9  -9    4.70    2.60
   6   9   9    4.80    3.00
  -7  -9  -9   89.49    7.20
  -7  -9  -9   75.99    6.30
   7   9   9   76.19    7.20
  -8  -9  -9  196.08   10.50
   8   9   9  178.38   11.30
   6 -10  -9    7.40    3.30
  -6  10   9   11.80    4.50
  -5  10   9   -0.10    3.20
   4 -10  -9   31.90    4.50
  -4  10   9   35.30    5.80
   3 -10  -9   65.09    6.00
  -3  10   9   72.79    7.20
   2 -10  -9  140.99    8.30
  -2  10   9  147.29    9.60
   1 -10  -9   95.99    7.00
  -1  10   9   94.29    7.50
   0 -10  -9    4.60    2.50
   0  10   9    8.30    3.40
  -1 -10  -9    8.00    2.80
   1  10   9    3.10    2.80
  -2 -10  -9    3.40    2.40
   2  10   9    1.80    2.50
  -3 -10  -9   -0.60    1.90
   3  10   9   -0.40    2.20
  -4 -10  -9   40.90    5.00
   4  10   9   36.60    5.20
  -5 -10  -9  136.29    8.50
   5  10   9  139.69    9.60
  -6 -10  -9   21.70    4.40
   6  10   9   24.90    4.90
  -7 -10  -9   43.70    5.30
   7  10   9   53.79    6.40
   4 -11  -9   14.70    3.70
  -4  11   9   16.30    4.70
   3 -11  -9   12.30    3.60
  -3  11   9    9.70    3.90
   2 -11  -9   -1.20    2.30
  -2  11   9    5.50    3.40
   1 -11  -9    2.10    2.50
  -1  11   9    7.30    3.70
   0 -11  -9    6.90    2.90
   0  11   9    1.50    2.80
  -1 -11  -9    3.10    2.60
   1  11   9    1.60    2.80
  -2 -11  -9    0.90    2.20
   2  11   9    2.30    2.70
  -3 -11  -9    5.40    3.00
   3  11   9    0.50    2.40
  -4 -11  -9   65.59    6.40
   4  11   9   75.79    7.20
  -5 -11  -9  196.58   10.60
   5  11   9  201.58   11.70
  -6 -11  -9   86.59    7.20
   6  11   9   82.79    7.80
   3 -12  -9    3.70    3.00
   2 -12  -9    4.00    2.80
  -2  12   9    0.40    3.00
   1 -12  -9    2.90    2.80
  -1  12   9    8.40    3.90
   0 -12  -9    6.90    3.20
   0  12   9    6.80    3.50
  -1 -12  -9   32.40    5.00
   1  12   9   24.30    5.20
  -2 -12  -9   47.70    5.80
   2  12   9   45.70    6.30
  -3 -12  -9    9.90    3.50
   3  12   9   10.60    4.00
  -4 -12  -9   11.90    3.60
   4  12   9   18.30    4.80
  -5 -12  -9   75.49    7.10
   5  12   9   74.29    7.60
   4   4 -10   10.30    3.60
   4   4 -10    3.60    3.10
  -4  -4  10   11.90    5.20
   3   4 -10    2.60    2.70
   3   4 -10    0.50    2.50
  -3  -4  10   -0.60    3.60
   2   4 -10   20.90    4.40
   2   4 -10   17.70    4.10
  -2  -4  10   22.20    5.30
   1   4 -10   41.50    5.80
  -1  -4  10   47.30    6.30
   0   4 -10   -0.80    2.10
   0  -4  10    3.10    3.50
  -1   4 -10   -1.20    2.10
   1  -4  10    2.10    3.30
   2  -4  10    6.60    3.60
   6   3 -10   78.69    7.40
   5   3 -10   14.20    4.10
  -5  -3  10    7.00    4.50
   4   3 -10   21.20    4.30
   4   3 -10   18.10    4.00
  -4  -3  10   19.80    5.50
   3   3 -10   -1.30    2.10
   3   3 -10   -1.80    2.20
  -3  -3  10   -4.10    2.70
   2   3 -10    7.90    3.20
   2   3 -10    2.40    2.40
  -2  -3  10   12.60    4.30
   1   3 -10    3.00    2.60
  -1  -3  10    5.20    3.40
   0   3 -10    8.90    3.20
   0  -3  10   17.50    4.40
  -1   3 -10    8.20    3.20
   1  -3  10   11.10    3.90
  -2   3 -10   15.00    3.90
   2  -3  10   17.30    4.40
  -3   3 -10  172.88   10.10
   3  -3  10  155.88    9.70
  -4   3 -10   88.39    7.70
   4  -3  10  114.89    8.30
   7   2 -10    5.50    3.40
   6   2 -10   29.30    5.10
  -6  -2  10   15.80    5.60
   5   2 -10   -1.20    2.30
  -5  -2  10   -0.30    3.40
   4   2 -10    5.20    2.80
   4   2 -10    5.70    2.90
  -4  -2  10    1.90    3.70
   3   2 -10    3.40    2.40
   3   2 -10   -0.20    1.90
  -3  -2  10    1.30    3.10
   2   2 -10   19.80    3.90
  -2  -2  10   27.60    5.40
   1   2 -10    2.10    2.30
  -1  -2  10    3.00    2.90
   0   2 -10   84.39    6.70
   0  -2  10   80.19    6.90
  -1   2 -10  149.99    8.90
   1  -2  10  155.88    9.30
  -2   2 -10   47.00    5.20
   2  -2  10   30.80    4.80
  -3   2 -10   78.29    6.60
   3  -2  10   80.29    7.10
  -4   2 -10   12.10    3.70
   4  -2  10   11.80    3.90
  -5   2 -10   13.90    3.90
   5  -2  10   10.90    3.90
   7   1 -10   18.40    4.40
  -7  -1  10   -0.50    3.90
   6   1 -10    9.50    3.40
  -6  -1  10    9.50    4.60
   5   1 -10   -0.60    2.00
  -5  -1  10    1.00    3.40
   4   1 -10    0.40    1.90
   4   1 -10    2.10    2.30
  -4  -1  10    3.60    3.70
   3   1 -10   26.80    4.00
   3   1 -10   19.50    3.60
  -3  -1  10   20.10    4.60
   2   1 -10   28.50    4.20
  -2  -1  10   19.10    4.30
   1   1 -10    2.00    2.20
  -1  -1  10    0.30    2.70
   0   1 -10  138.59    8.20
   0  -1  10  141.29    8.80
  -1   1 -10  305.67   12.60
   1  -1  10  303.77   13.00
  -2   1 -10   37.90    4.70
   2  -1  10   48.70    5.40
  -3   1 -10    4.00    2.50
   3  -1  10   -1.80    2.30
  -4   1 -10    2.50    2.60
   4  -1  10    0.70    2.50
  -5   1 -10   31.30    4.60
   5  -1  10   23.70    4.70
  -6   1 -10  129.69    8.70
   6  -1  10  128.89    9.10
   8   0 -10    0.20    2.80
  -8   0  10    1.30    4.00
   7   0 -10   18.80    4.30
  -7   0  10   21.70    6.10
   6   0 -10    9.30    3.40
  -6   0  10   10.00    4.90
   5   0 -10    3.30    2.40
  -5   0  10    4.00    3.80
   4   0 -10   21.80    3.90
   4   0 -10   23.60    3.90
  -4   0  10   21.30    4.80
   3   0 -10   12.50    3.00
   3   0 -10    9.80    2.70
  -3   0  10    6.10    3.40
   2   0 -10  179.78    8.90
  -2   0  10  175.78   10.00
   1   0 -10  129.89    7.70
  -1   0  10  136.29    8.50
   0   0 -10   34.10    4.40
   0   0  10   39.60    5.20
  -1   0 -10   75.59    6.20
   1   0  10   75.69    6.40
  -2   0 -10    4.10    2.40
   2   0  10    7.90    3.00
  -3   0 -10   19.90    4.00
   3   0  10   21.70    4.40
  -4   0 -10  166.68    9.10
   4   0  10  171.48    9.80
  -5   0 -10  260.67   11.70
   5   0  10  237.48   11.80
  -6   0 -10   73.49    6.30
   6   0  10   69.19    6.60
   7   0  10   40.10    5.50
   8  -1 -10   -1.30    2.40
  -8   1  10   -2.80    3.70
   7  -1 -10   32.00    4.90
  -7   1  10   18.90    5.80
   6  -1 -10   51.99    5.30
  -6   1  10   28.70    6.10
   5  -1 -10   43.90    4.90
  -5   1  10   41.30    6.50
   4  -1 -10   14.80    3.30
   4  -1 -10   13.10    3.00
  -4   1  10   15.90    4.50
   3  -1 -10   27.10    3.70
   3  -1 -10   18.00    3.30
  -3   1  10   22.20    4.60
   2  -1 -10  209.48    9.30
  -2   1  10  198.68   10.20
   1  -1 -10   60.39    5.20
  -1   1  10   57.39    5.70
   0  -1 -10   -0.70    1.70
   0   1  10    0.50    2.20
  -1  -1 -10   23.30    4.00
   1   1  10   17.80    3.80
  -2  -1 -10   91.39    6.40
   2   1  10   93.99    6.90
  -3  -1 -10  149.49    8.30
   3   1  10  143.99    8.80
  -4  -1 -10  313.87   12.50
   4   1  10  287.77   12.70
  -5  -1 -10   92.59    6.80
   5   1  10   81.59    6.80
  -6  -1 -10   53.89    5.60
   6   1  10   49.80    5.60
   7   1  10   -1.70    2.40
   8  -2 -10   23.80    4.70
  -8   2  10   22.30    5.70
   7  -2 -10    2.30    2.30
  -7   2  10    3.70    4.00
   6  -2 -10    5.10    2.60
  -6   2  10    3.20    3.80
   5  -2 -10   20.70    3.80
  -5   2  10   15.90    4.70
   4  -2 -10  180.18    8.30
   4  -2 -10  181.68    8.30
  -4   2  10  171.68   10.30
   3  -2 -10   84.99    5.90
  -3   2  10   80.99    6.90
   2  -2 -10    0.40    1.70
  -2   2  10   -0.60    2.10
   1  -2 -10    2.90    2.00
  -1   2  10    2.50    2.50
   0  -2 -10   15.40    3.20
   0   2  10   16.30    3.60
  -1  -2 -10   84.29    6.00
   1   2  10   97.89    6.80
  -2  -2 -10  345.17   12.60
   2   2  10  313.67   12.80
  -3  -2 -10  303.77   11.90
   3   2  10  283.77   12.00
  -4  -2 -10   29.20    4.10
   4   2  10   30.10    4.40
  -5  -2 -10    5.20    2.70
   5   2  10    3.50    2.40
  -6  -2 -10    3.40    2.60
   6   2  10    1.70    2.50
  -7  -2 -10   -0.60    2.10
  -8  -2 -10   77.99    7.40
   8  -3 -10   87.19    7.20
  -8   3  10   74.69    8.30
   7  -3 -10    2.10    2.50
  -7   3  10    5.90    4.20
   6  -3 -10    0.70    2.10
  -6   3  10   -3.40    2.90
   5  -3 -10    6.00    2.50
  -5   3  10    5.60    3.50
   4  -3 -10   56.09    4.80
   4  -3 -10   44.20    4.40
  -4   3  10   49.00    5.90
   3  -3 -10   -0.70    1.60
  -3   3  10   -2.60    2.10
   2  -3 -10   14.70    3.00
  -2   3  10   11.90    3.50
   1  -3 -10   69.49    5.20
  -1   3  10   64.99    5.60
   0  -3 -10  116.09    6.80
   0   3  10  121.39    7.30
  -1  -3 -10   73.89    5.70
   1   3  10   79.39    6.10
  -2  -3 -10  276.87   11.10
   2   3  10  277.97   11.60
  -3  -3 -10  104.79    6.80
   3   3  10  117.09    7.60
  -4  -3 -10   58.09    5.40
   4   3  10   65.29    5.80
  -5  -3 -10   55.19    5.10
   5   3  10   49.90    5.40
   5   3  10   58.09    5.60
  -6  -3 -10  182.98   10.10
  -6  -3 -10  190.08    9.40
   6   3  10  171.98    9.60
  -7  -3 -10   12.80    4.00
  -7  -3 -10    8.10    3.00
   7   3  10    7.40    3.30
  -8  -3 -10   46.60    5.90
   8   3  10   39.20    5.90
   8  -4 -10   17.50    4.00
   7  -4 -10   20.20    4.10
  -7   4  10   11.00    4.30
   6  -4 -10   47.20    5.10
  -6   4  10   50.79    6.90
   5  -4 -10    5.70    2.50
  -5   4  10    5.40    3.40
   4  -4 -10   21.10    3.50
  -4   4  10   11.70    3.70
   3  -4 -10    2.30    1.90
  -3   4  10    2.30    2.70
   2  -4 -10   23.80    3.50
  -2   4  10   33.20    4.30
   1  -4 -10  430.36   14.00
  -1   4  10  449.76   14.80
   0  -4 -10  326.17   12.00
   0   4  10  348.27   12.60
  -1  -4 -10   89.59    6.20
   1   4  10   90.89    5.90
   1   4  10   79.09    6.20
  -2  -4 -10   10.40    2.90
   2   4  10    5.90    2.50
   2   4  10    9.60    2.70
  -3  -4 -10   20.20    3.60
   3   4  10   18.30    3.60
   3   4  10   15.20    3.30
  -4  -4 -10   11.10    2.90
   4   4  10    8.30    2.90
   4   4  10    6.80    2.60
  -5  -4 -10  182.68    9.10
   5   4  10  187.98    9.60
  -6  -4 -10  262.77   12.30
  -6  -4 -10  285.67   11.70
   6   4  10  275.77   12.40
  -7  -4 -10   15.00    3.40
  -7  -4 -10   16.00    4.00
   7   4  10   18.00    4.40
  -8  -4 -10    6.00    3.40
   8   4  10    4.70    3.10
   8  -5 -10    0.30    2.40
   7  -5 -10    1.70    2.50
   6  -5 -10   -0.90    2.00
   5  -5 -10    3.00    2.20
  -5   5  10    3.80    3.30
   4  -5 -10   15.20    3.10
  -4   5  10   14.60    4.00
   3  -5 -10   17.30    3.30
  -3   5  10   16.30    3.80
  -3   5  10   19.50    3.80
   2  -5 -10  126.09    6.90
  -2   5  10  112.59    7.10
  -2   5  10  105.19    6.60
   1  -5 -10  199.78    9.00
  -1   5  10  216.48    9.30
  -1   5  10  207.68    9.40
   0  -5 -10  340.57   12.20
   0   5  10  348.87   12.30
   0   5  10  325.27   12.00
  -1  -5 -10   18.00    3.40
   1   5  10   13.50    3.10
   1   5  10   19.00    3.70
  -2  -5 -10    1.30    1.80
   2   5  10    0.00    1.90
   2   5  10   -1.30    1.70
  -3  -5 -10  170.58    8.60
   3   5  10  178.18    9.10
   3   5  10  203.88    9.40
  -4  -5 -10  245.88   10.60
   4   5  10  255.37   11.10
   4   5  10  234.68   10.70
  -5  -5 -10   71.49    5.80
  -5  -5 -10   77.99    6.50
   5   5  10   78.39    6.50
  -6  -5 -10  151.08    9.10
  -6  -5 -10  151.18    8.40
   6   5  10  155.38    9.20
  -7  -5 -10    2.60    2.70
  -7  -5 -10    0.40    2.20
   7   5  10    3.80    3.00
  -8  -5 -10    1.00    2.70
   8   5  10    8.20    3.40
   8  -6 -10    2.80    3.00
   7  -6 -10    3.60    2.60
   6  -6 -10   27.50    4.20
  -6   6  10   23.80    4.90
  -5   6  10   30.50    5.00
   4  -6 -10   83.09    5.80
  -4   6  10   79.39    6.60
   3  -6 -10  300.87   11.10
  -3   6  10  291.27   12.20
   2  -6 -10   66.29    5.30
  -2   6  10   64.29    5.40
  -2   6  10   58.79    5.70
   1  -6 -10    8.70    2.70
  -1   6  10   16.60    3.50
  -1   6  10   14.70    3.20
   0  -6 -10    5.30    2.40
   0   6  10    2.40    2.20
   0   6  10    0.80    2.00
  -1  -6 -10    9.00    2.70
   1   6  10   14.10    3.40
   1   6  10   17.00    3.50
  -2  -6 -10  180.78    8.70
   2   6  10  181.48    8.80
   2   6  10  159.08    8.60
  -3  -6 -10  329.27   12.50
   3   6  10  346.07   13.10
   3   6  10  361.66   13.00
  -4  -6 -10  102.79    6.80
   4   6  10  102.59    7.30
  -5  -6 -10    2.30    2.40
  -5  -6 -10    3.20    2.30
   5   6  10   11.00    3.20
  -6  -6 -10   42.80    4.80
  -6  -6 -10   34.50    4.90
   6   6  10   48.30    5.70
  -7  -6 -10   -0.40    2.20
  -7  -6 -10    1.50    2.40
   7   6  10    3.80    3.00
  -8  -6 -10   11.20    3.70
   8   6  10    8.80    3.60
   7  -7 -10    1.40    2.50
  -7   7  10    2.20    3.40
   6  -7 -10   32.30    4.50
  -6   7  10   19.80    4.80
  -5   7  10   44.80    5.50
   4  -7 -10  128.89    7.30
  -4   7  10  128.79    8.60
   3  -7 -10  142.99    7.60
  -3   7  10  127.99    8.20
   2  -7 -10   38.00    4.20
  -2   7  10   45.10    5.10
   1  -7 -10   14.20    3.30
  -1   7  10   27.20    4.20
   0  -7 -10   35.20    4.30
   0   7  10   42.70    4.40
   0   7  10   35.20    4.50
  -1  -7 -10  222.28   10.00
   1   7  10  230.48   10.60
   1   7  10  214.48    9.30
  -2  -7 -10  306.07   12.20
   2   7  10  340.37   12.10
   2   7  10  330.37   12.90
  -3  -7 -10  107.59    7.00
   3   7  10   99.39    7.20
   3   7  10  105.59    6.60
  -4  -7 -10   48.90    5.00
   4   7  10   58.49    5.70
  -5  -7 -10   -0.50    1.70
  -5  -7 -10    1.70    2.30
   5   7  10   -0.90    2.00
  -6  -7 -10    3.70    2.80
  -6  -7 -10    0.40    2.10
   6   7  10   -0.90    2.00
  -7  -7 -10    2.70    2.50
  -7  -7 -10    0.70    2.80
   7   7  10    3.60    2.80
  -8  -7 -10    0.20    2.60
   8   7  10    7.20    3.40
  -7   8  10    9.70    4.10
  -6   8  10   27.80    5.60
  -5   8  10   73.79    7.10
   4  -8 -10   16.40    3.40
  -4   8  10    9.00    3.70
   3  -8 -10    1.30    2.00
  -3   8  10    5.30    3.20
   2  -8 -10    2.30    2.20
  -2   8  10    0.10    2.60
   1  -8 -10   96.29    6.50
  -1   8  10   94.89    7.30
   0  -8 -10  197.68    9.40
   0   8  10  180.78    9.80
  -1  -8 -10  228.18   10.30
   1   8  10  236.98   11.20
  -2  -8 -10   84.39    6.30
   2   8  10   73.49    6.50
  -3  -8 -10   20.50    3.80
   3   8  10   22.10    4.50
   3   8  10   19.20    3.60
  -4  -8 -10    6.70    2.90
   4   8  10    8.40    3.10
  -5  -8 -10    4.60    2.50
  -5  -8 -10    4.10    2.50
   5   8  10    9.30    3.30
  -6  -8 -10   15.50    3.70
  -6  -8 -10   17.00    3.80
   6   8  10   15.60    4.20
  -7  -8 -10   19.70    4.30
  -7  -8 -10   25.40    4.50
   7   8  10   12.40    4.20
  -8  -8 -10   20.40    4.70
   8   8  10   13.70    4.60
  -6   9  10   27.80    5.70
  -5   9  10    3.40    3.30
   4  -9 -10    3.30    2.40
  -4   9  10    7.10    3.70
   3  -9 -10   49.30    5.00
  -3   9  10   46.00    6.10
   2  -9 -10   46.30    5.10
  -2   9  10   42.30    5.80
   1  -9 -10  129.39    8.00
  -1   9  10  128.79    8.70
   0  -9 -10  221.58   10.50
   0   9  10  217.38   11.30
  -1  -9 -10   68.79    6.00
   1   9  10   66.69    6.40
  -2  -9 -10   18.70    3.80
   2   9  10    9.50    3.30
  -3  -9 -10    3.60    2.60
   3   9  10    6.50    3.00
  -4  -9 -10   36.70    4.70
   4   9  10   36.50    5.10
  -5  -9 -10   40.40    5.10
   5   9  10   32.80    5.60
  -6  -9 -10    5.80    3.00
  -6  -9 -10   11.00    3.50
   6   9  10    2.40    2.80
  -7  -9 -10   42.00    5.60
  -7  -9 -10   38.80    5.20
   7   9  10   44.80    6.10
  -5  10  10    0.30    3.30
   4 -10 -10   58.59    5.70
  -4  10  10   61.79    7.20
   3 -10 -10  233.98   11.00
  -3  10  10  214.58   12.30
   2 -10 -10  148.09    8.80
  -2  10  10  146.69    9.70
   1 -10 -10   76.79    6.40
  -1  10  10   82.39    7.30
   0 -10 -10   22.80    4.30
   0  10  10   21.20    4.60
  -1 -10 -10    1.10    2.10
   1  10  10   -0.30    2.50
  -2 -10 -10   18.60    4.10
   2  10  10   16.60    4.30
  -3 -10 -10   59.89    6.00
   3  10  10   49.10    6.00
  -4 -10 -10  119.09    8.20
   4  10  10  103.79    8.30
  -5 -10 -10   40.10    5.10
   5  10  10   45.80    5.90
  -6 -10 -10   -1.30    2.10
   6  10  10   -0.20    2.60
  -7 -10 -10    5.60    3.00
   3 -11 -10  119.09    8.20
  -3  11  10  107.09    9.00
   2 -11 -10  113.59    8.00
  -2  11  10  115.39    9.40
   1 -11 -10   -1.80    2.10
  -1  11  10    0.80    2.90
   0 -11 -10    0.60    2.40
   0  11  10    4.80    3.50
  -1 -11 -10   15.90    3.90
   1  11  10   10.10    3.80
  -2 -11 -10   35.30    5.00
   2  11  10   42.90    6.10
  -3 -11 -10   53.09    5.90
   3  11  10   54.49    6.80
  -4 -11 -10   42.90    5.70
   4  11  10   57.39    6.70
  -5 -11 -10   59.29    6.40
   5  11  10   53.49    6.50
   1 -12 -10   27.50    5.00
  -1  12  10   20.50    5.10
   0 -12 -10   52.29    6.00
   0  12  10   55.09    6.70
  -1 -12 -10   25.10    4.80
   1  12  10   31.50    5.90
  -2 -12 -10   25.70    4.90
   2  12  10   36.30    6.00
  -3 -12 -10    3.50    3.20
   3  12  10    2.70    3.30
  -4 -12 -10    4.10    3.30
   2   3 -11    4.60    3.00
  -2  -3  11    5.50    4.10
   1   3 -11   25.20    4.80
  -1  -3  11   31.90    5.90
   0  -3  11   85.59    7.90
   4   2 -11   53.39    5.90
  -4  -2  11   34.70    6.90
   3   2 -11   46.90    5.80
  -3  -2  11   53.29    7.00
   2   2 -11   75.29    6.60
  -2  -2  11   77.69    7.80
   1   2 -11   30.90    5.10
  -1  -2  11   25.00    5.20
   0   2 -11   13.20    3.70
   0  -2  11   11.30    4.10
  -1   2 -11   47.60    5.60
   1  -2  11   46.80    6.20
  -2   2 -11    0.00    2.10
   2  -2  11   -0.20    2.80
  -3   2 -11    4.40    3.00
   3  -2  11    6.40    3.40
   6   1 -11    0.80    2.90
   5   1 -11   -0.20    2.50
  -5  -1  11   -1.10    3.40
   4   1 -11   38.50    4.80
  -4  -1  11   44.80    7.00
   3   1 -11  121.59    8.10
  -3  -1  11  107.09    9.30
   2   1 -11   97.29    7.30
  -2  -1  11  102.39    8.60
   1   1 -11   11.20    3.50
  -1  -1  11   11.30    3.80
   0   1 -11    2.60    2.30
   0  -1  11    2.70    2.90
  -1   1 -11    8.50    3.20
   1  -1  11   15.10    4.20
  -2   1 -11    2.20    2.30
   2  -1  11    2.20    2.90
  -3   1 -11    5.70    3.10
   3  -1  11    6.40    3.30
  -4   1 -11    0.10    2.30
   4  -1  11    7.60    3.60
   6   0 -11   80.99    7.10
  -6   0  11   64.99    8.30
   5   0 -11   60.49    5.80
  -5   0  11   70.29    8.50
   4   0 -11  133.59    7.90
  -4   0  11  109.69    9.30
   3   0 -11   51.99    5.30
  -3   0  11   52.49    6.40
   2   0 -11    2.60    2.50
  -2   0  11    3.80    3.00
   1   0 -11    2.40    2.20
  -1   0  11    2.30    2.70
   0   0 -11    3.00    2.30
   0   0  11   -1.40    2.20
  -1   0 -11   -0.60    2.00
   1   0  11    1.20    2.90
  -2   0 -11    0.50    2.30
   2   0  11    4.20    2.90
  -3   0 -11    7.50    3.00
   3   0  11   12.40    3.70
  -4   0 -11    2.40    2.40
   4   0  11    2.10    2.80
  -5   0 -11   25.30    4.60
   5   0  11   37.20    5.40
   7  -1 -11   29.60    5.30
  -7   1  11   22.50    6.50
   6  -1 -11  109.89    7.80
  -6   1  11   90.49    9.20
  -5   1  11  113.99    9.70
   4  -1 -11   60.49    5.50
  -4   1  11   74.69    7.50
   3  -1 -11    4.60    2.30
  -3   1  11    1.70    2.90
   2  -1 -11    1.10    2.00
  -2   1  11    0.30    2.60
   1  -1 -11    0.00    1.90
  -1   1  11   -1.80    2.20
   0  -1 -11   10.00    3.00
   0   1  11    9.50    3.30
  -1  -1 -11   -1.70    1.80
   1   1  11   -1.80    2.10
  -2  -1 -11    8.40    3.00
   2   1  11   14.50    3.80
  -3  -1 -11   25.70    4.50
   3   1  11   34.70    5.00
  -4  -1 -11   75.29    6.60
   4   1  11   70.29    6.80
  -5  -1 -11   67.29    6.30
   5   1  11   54.29    6.10
  -6  -1 -11   32.20    5.10
   6   1  11   35.20    5.30
   7  -2 -11   62.99    6.40
  -7   2  11   47.10    8.10
   6  -2 -11  110.79    7.60
  -6   2  11   98.69    9.30
  -5   2  11   32.00    6.20
   4  -2 -11   -1.20    1.90
  -4   2  11   -2.40    2.60
   3  -2 -11    3.30    2.20
  -3   2  11    4.20    3.20
   2  -2 -11    5.10    2.60
  -2   2  11    1.00    2.70
   1  -2 -11   10.90    3.20
  -1   2  11    9.70    3.40
   0  -2 -11    3.70    2.30
   0   2  11    4.20    2.70
  -1  -2 -11    0.00    2.00
   1   2  11   -1.00    2.00
  -2  -2 -11   30.80    4.30
   2   2  11   29.00    4.70
  -3  -2 -11  107.09    7.40
   3   2  11  113.29    7.90
  -4  -2 -11   56.79    5.60
   4   2  11   60.29    6.20
  -5  -2 -11   56.89    5.80
   5   2  11   48.20    5.70
  -6  -2 -11   33.90    5.00
   6   2  11   31.50    5.40
   7  -3 -11   32.70    5.00
  -7   3  11   28.70    6.70
   6  -3 -11   10.80    3.40
  -6   3  11   19.40    5.30
  -5   3  11   -0.40    3.10
   4  -3 -11   20.60    3.70
  -4   3  11   18.70    4.90
   3  -3 -11   13.50    3.30
  -3   3  11   16.60    4.10
   2  -3 -11    7.40    2.70
  -2   3  11   17.20    3.90
   1  -3 -11    9.00    2.90
  -1   3  11    4.00    2.60
   0  -3 -11   14.10    3.40
   0   3  11   15.60    3.80
  -1  -3 -11   14.90    3.40
   1   3  11   21.80    4.30
  -2  -3 -11  146.29    8.30
   2   3  11  149.39    8.90
  -3  -3 -11  131.19    8.00
   3   3  11  125.99    8.40
  -4  -3 -11   12.30    3.30
   4   3  11   10.80    3.40
  -5  -3 -11    2.80    2.40
   5   3  11    4.40    2.80
  -6  -3 -11   15.40    3.80
   6   3  11   25.60    4.80
  -7  -3 -11   10.90    3.50
   7   3  11   20.70    4.40
   7  -4 -11    6.60    2.90
  -7   4  11    5.70    4.40
  -6   4  11   22.10    5.50
  -5   4  11   14.80    4.70
   4  -4 -11   13.30    3.20
  -4   4  11   18.10    4.50
   3  -4 -11   34.50    4.10
  -3   4  11   37.60    5.20
   2  -4 -11   25.50    3.70
  -2   4  11   16.50    3.80
   1  -4 -11   33.50    4.20
  -1   4  11   36.20    4.80
   0  -4 -11   73.09    5.80
   0   4  11   60.89    5.70
  -1  -4 -11   45.80    4.70
   1   4  11   44.60    5.20
  -2  -4 -11   67.89    5.70
   2   4  11   60.89    5.80
  -3  -4 -11   33.70    4.30
   3   4  11   35.80    4.60
  -4  -4 -11   -0.90    2.10
   4   4  11   -0.20    2.10
  -5  -4 -11   49.10    5.40
   5   4  11   44.50    5.30
  -6  -4 -11  220.58   10.80
   6   4  11  224.98   11.40
  -7  -4 -11  124.19    8.30
   7  -5 -11   -0.40    2.60
  -5   5  11   24.60    5.30
   4  -5 -11    3.20    2.40
  -4   5  11    4.80    3.20
   3  -5 -11   30.80    4.20
  -3   5  11   32.80    5.10
   2  -5 -11   52.99    5.00
  -2   5  11   57.89    5.70
   1  -5 -11   44.20    4.80
  -1   5  11   56.09    5.50
   0  -5 -11  101.79    6.80
   0   5  11  102.49    7.10
  -1  -5 -11   11.50    3.10
   1   5  11   16.00    3.70
  -2  -5 -11   16.20    3.50
   2   5  11   18.40    3.70
   2   5  11   15.50    3.50
  -3  -5 -11    3.60    2.30
   3   5  11   -0.50    2.00
   3   5  11    0.90    2.10
  -4  -5 -11   43.20    4.90
   4   5  11   35.30    4.90
   4   5  11   34.60    4.80
  -5  -5 -11   88.89    6.80
   5   5  11   86.49    7.10
   5   5  11   93.19    7.10
  -6  -5 -11  270.37   11.80
   6   5  11  239.58   11.90
  -7  -5 -11  129.59    9.20
  -7  -5 -11  150.88    8.90
   7   5  11  134.29    9.20
   4  -6 -11   11.30    3.10
   3  -6 -11    0.60    2.00
   2  -6 -11   11.10    3.00
  -2   6  11   11.10    3.30
   1  -6 -11    8.20    2.80
  -1   6  11    7.20    2.90
  -1   6  11    9.30    2.90
   0  -6 -11   35.80    4.30
   0   6  11   30.20    4.30
   0   6  11   27.10    4.40
  -1  -6 -11    1.70    2.00
   1   6  11   -0.90    2.10
   1   6  11    1.20    2.30
  -2  -6 -11   46.20    4.90
   2   6  11   48.20    5.10
   2   6  11   53.29    5.20
  -3  -6 -11   82.49    6.40
   3   6  11   67.99    6.00
   3   6  11   77.99    6.50
  -4  -6 -11  131.69    8.10
   4   6  11  130.89    8.20
   4   6  11  130.59    8.10
  -5  -6 -11   97.99    7.20
   5   6  11  102.79    7.60
   5   6  11   95.29    7.20
  -6  -6 -11   40.10    5.10
  -6  -6 -11   35.40    5.50
   6   6  11   40.50    5.30
  -7  -6 -11   34.40    5.30
  -7  -6 -11   30.10    4.80
   7   6  11   33.00    5.10
   4  -7 -11   16.20    3.70
  -4   7  11   21.60    4.90
   3  -7 -11    2.40    2.40
  -3   7  11    2.10    2.80
   2  -7 -11    3.10    2.40
  -2   7  11    1.20    2.40
   1  -7 -11    0.50    2.00
  -1   7  11    2.30    2.70
   0  -7 -11   20.80    4.10
   0   7  11   29.40    4.30
   0   7  11   35.40    4.50
  -1  -7 -11   22.30    4.00
   1   7  11   33.00    4.50
   1   7  11   21.40    3.90
  -2  -7 -11   87.39    6.60
   2   7  11   93.09    6.90
   2   7  11   92.99    6.60
  -3  -7 -11  125.19    7.80
   3   7  11  113.99    7.90
   3   7  11  119.49    7.60
  -4  -7 -11  201.18   10.00
   4   7  11  188.58    9.80
   4   7  11  194.48   10.50
  -5  -7 -11   76.59    6.60
   5   7  11   67.39    6.50
  -6  -7 -11   -1.20    2.30
  -6  -7 -11    0.80    2.70
   6   7  11   -2.80    2.20
  -7  -7 -11   54.19    6.50
  -7  -7 -11   51.29    5.80
   7   7  11   49.30    6.00
  -6   8  11    3.70    3.50
  -5   8  11    2.20    3.20
   4  -8 -11    0.50    2.00
  -4   8  11    0.90    2.90
   3  -8 -11    1.40    2.30
  -3   8  11    1.00    2.90
   2  -8 -11    4.80    2.50
  -2   8  11    5.80    3.10
   1  -8 -11    9.60    3.00
  -1   8  11    8.80    3.40
   0  -8 -11   67.79    5.90
   0   8  11   66.49    6.20
  -1  -8 -11   94.19    6.80
   1   8  11   93.29    7.30
  -2  -8 -11  119.19    7.80
   2   8  11  118.29    8.30
  -3  -8 -11  100.39    7.40
   3   8  11  113.99    7.30
   3   8  11  107.19    7.80
  -4  -8 -11   16.30    3.90
   4   8  11   20.50    4.50
   4   8  11    7.70    3.10
  -5  -8 -11   -0.50    2.00
   5   8  11    0.20    2.30
  -6  -8 -11    6.20    3.10
  -6  -8 -11   22.10    4.30
   6   8  11   13.10    4.00
  -7  -8 -11  102.69    8.00
  -7  -8 -11  113.49    8.10
   7   8  11   95.39    8.30
  -5   9  11    3.10    3.70
  -4   9  11    7.90    3.70
   3  -9 -11    9.00    3.00
  -3   9  11   12.20    4.00
   2  -9 -11   26.80    4.10
  -2   9  11   23.30    5.00
   1  -9 -11   23.50    4.10
  -1   9  11   30.80    5.30
   0  -9 -11   95.59    7.00
   0   9  11   90.89    7.50
  -1  -9 -11   61.79    5.80
   1   9  11   82.39    7.20
  -2  -9 -11   40.70    5.10
   2   9  11   48.40    6.00
  -3  -9 -11    1.40    2.20
   3   9  11    2.80    2.90
  -4  -9 -11   30.70    5.10
   4   9  11   27.70    5.40
  -5  -9 -11   83.79    7.10
   5   9  11   88.39    7.80
  -6  -9 -11   44.80    5.60
  -6  -9 -11   44.80    5.70
   6   9  11   51.69    6.30
  -4  10  11   26.70    5.60
   3 -10 -11   32.40    4.90
  -3  10  11   24.00    5.30
   2 -10 -11   39.60    5.00
  -2  10  11   38.10    5.70
   1 -10 -11   33.40    4.70
  -1  10  11   36.10    5.50
   0 -10 -11   44.00    5.30
   0  10  11   58.29    6.50
  -1 -10 -11   37.40    4.90
   1  10  11   35.10    5.90
  -2 -10 -11    9.90    3.30
   2  10  11    7.40    3.50
  -3 -10 -11   31.40    4.70
   3  10  11   18.40    4.60
  -4 -10 -11   60.89    6.10
   4  10  11   57.69    6.70
  -5 -10 -11  130.49    8.70
   5  10  11  123.69    9.50
   2 -11 -11   59.79    6.20
  -2  11  11   42.60    6.60
   1 -11 -11    3.20    2.90
  -1  11  11    1.30    3.30
   0 -11 -11    1.00    2.50
   0  11  11    2.20    3.30
  -1 -11 -11    1.20    2.60
   1  11  11    2.60    3.10
  -2 -11 -11   20.30    4.30
   2  11  11   35.60    5.70
  -3 -11 -11   93.69    7.80
   3  11  11   77.59    7.80
  -4 -11 -11   62.59    6.60
   4  11  11   61.79    7.30
   3   1 -12   29.50    4.70
   2   1 -12   50.69    5.80
  -2  -1  12   60.19    7.80
   1   1 -12   87.09    7.60
  -1  -1  12  109.09    9.30
   0   1 -12   28.50    5.20
   0  -1  12   41.40    6.20
   1  -1  12   12.50    4.30
   4   0 -12   29.80    5.00
  -4   0  12   30.60    6.50
   3   0 -12  115.49    8.10
  -3   0  12  131.89   10.30
   2   0 -12  114.69    8.10
  -2   0  12  138.29   10.00
   1   0 -12   32.70    4.80
  -1   0  12   40.30    6.20
   0   0 -12    4.50    2.90
   0   0  12    4.60    3.50
  -1   0 -12   21.30    4.50
   1   0  12   27.10    5.30
  -2   0 -12   49.80    5.90
   2   0  12   40.20    5.80
  -3   0 -12   30.70    5.40
   3   0  12   40.60    5.80
  -5   1  12   73.79    8.90
   4  -1 -12   60.69    6.00
  -4   1  12   66.79    7.70
   3  -1 -12   83.39    6.80
  -3   1  12  102.99    8.80
   2  -1 -12   20.70    4.20
  -2   1  12   22.70    5.10
   1  -1 -12    0.40    2.20
  -1   1  12   -0.80    2.60
   0  -1 -12    3.30    2.50
   0   1  12    6.20    3.40
  -1  -1 -12  109.29    7.90
   1   1  12  100.39    8.30
  -2  -1 -12  167.58    9.90
   2   1  12  177.38   10.70
  -3  -1 -12   46.40    5.80
   3   1  12   44.00    5.90
  -4  -1 -12    6.80    3.10
   4   1  12    4.70    3.30
  -5   2  12  112.29   10.20
   4  -2 -12   60.19    5.80
  -4   2  12   59.99    7.30
   3  -2 -12    3.20    2.40
  -3   2  12    0.80    3.00
   2  -2 -12   13.60    3.50
  -2   2  12   11.30    4.10
   1  -2 -12   47.80    5.50
  -1   2  12   41.00    5.50
   0  -2 -12   71.29    6.30
   0   2  12   72.59    6.80
  -1  -2 -12   47.20    5.40
   1   2  12   45.80    5.90
  -2  -2 -12   56.49    5.80
   2   2  12   39.60    5.50
  -3  -2 -12   35.20    4.90
   3   2  12   30.20    5.40
  -4  -2 -12    6.70    3.00
   4   2  12   -0.50    2.60
  -5  -2 -12    1.30    2.70
   5   2  12    0.20    2.50
  -6   3  12   31.70    6.60
  -5   3  12   44.20    7.20
   4  -3 -12    7.60    2.80
  -4   3  12    3.50    3.70
   3  -3 -12   35.30    4.50
  -3   3  12   49.80    6.30
   2  -3 -12   89.79    6.90
  -2   3  12   96.99    8.00
   1  -3 -12  206.58   10.20
  -1   3  12  181.08   10.40
   0  -3 -12  140.89    8.50
   0   3  12  149.59    9.30
  -1  -3 -12   17.10    3.80
   1   3  12   10.70    3.60
  -2  -3 -12    1.20    2.10
   2   3  12    3.40    3.00
  -3  -3 -12   16.00    3.90
   3   3  12   10.80    3.70
  -4  -3 -12    3.50    2.60
   4   3  12   -1.20    2.40
  -5  -3 -12    7.60    3.20
   5   3  12    6.70    3.40
  -6   4  12    7.80    4.90
  -5   4  12    1.80    3.90
   4  -4 -12   31.30    4.50
  -4   4  12   31.40    6.00
   3  -4 -12  137.89    8.20
  -3   4  12  137.79    9.60
   2  -4 -12  165.68    9.00
  -2   4  12  170.98   10.00
   1  -4 -12   69.39    6.00
  -1   4  12   81.29    6.80
   0  -4 -12   49.00    5.20
   0   4  12   47.80    5.60
  -1  -4 -12   -0.60    2.00
   1   4  12    0.10    2.20
  -2  -4 -12   21.60    4.20
   2   4  12   12.90    3.70
  -3  -4 -12    2.90    2.50
   3   4  12    2.30    2.50
  -4  -4 -12    5.20    2.70
   4   4  12    1.80    2.40
  -5  -4 -12   20.40    4.40
   5   4  12   35.80    5.20
  -6  -4 -12   21.70    4.40
   4  -5 -12   73.49    6.00
  -4   5  12   68.19    7.50
   3  -5 -12  180.88    9.10
  -3   5  12  136.79    9.20
   2  -5 -12   75.69    6.10
  -2   5  12   87.19    7.20
   1  -5 -12    1.60    2.20
  -1   5  12   -1.00    2.30
   0  -5 -12   11.00    3.30
   0   5  12    8.20    3.30
  -1  -5 -12    7.70    2.90
   1   5  12    9.20    3.30
  -2  -5 -12   14.20    3.40
   2   5  12   20.40    4.30
  -3  -5 -12    2.70    2.40
   3   5  12    0.40    2.40
  -4  -5 -12    6.40    3.00
   4   5  12    8.60    3.40
  -5  -5 -12   17.10    3.90
   5   5  12   16.70    4.20
  -6  -5 -12   38.40    5.30
   6   5  12   42.70    5.60
   4  -6 -12   67.79    5.80
   3  -6 -12   21.90    4.00
   2  -6 -12    2.70    2.30
  -2   6  12    1.80    2.90
   1  -6 -12   11.20    3.30
  -1   6  12    9.70    3.30
   0  -6 -12   50.09    5.50
   0   6  12   51.79    5.70
  -1  -6 -12   24.90    4.40
   1   6  12   27.30    4.80
  -2  -6 -12    6.40    2.90
   2   6  12    8.30    3.30
  -3  -6 -12   10.80    3.40
   3   6  12   10.00    3.30
  -4  -6 -12    6.90    3.00
   4   6  12    5.90    3.10
  -5  -6 -12   29.30    4.50
   5   6  12   37.80    5.40
   5   6  12   39.00    5.20
  -6  -6 -12   46.70    5.70
   6   6  12   39.30    5.50
   6   6  12   32.30    5.70
   3  -7 -12    9.70    3.10
   2  -7 -12   18.40    3.90
   1  -7 -12   18.00    3.90
   0  -7 -12   42.20    5.00
   0   7  12   45.80    5.30
   0   7  12   37.00    5.20
  -1  -7 -12   15.80    3.80
   1   7  12   21.50    4.50
   1   7  12   21.50    4.30
  -2  -7 -12   29.40    4.50
   2   7  12   20.80    4.40
   2   7  12   35.00    4.90
  -3  -7 -12   35.40    4.80
   3   7  12   33.60    4.90
   3   7  12   32.70    4.80
  -4  -7 -12   28.20    5.00
   4   7  12   21.60    4.30
   4   7  12   20.70    4.60
  -5  -7 -12   12.80    3.70
   5   7  12    9.20    3.40
   5   7  12    7.00    3.40
  -6  -7 -12    0.90    2.50
   6   7  12   -2.00    2.30
   6   7  12    1.50    2.70
   3  -8 -12   11.90    3.50
  -3   8  12    7.10    3.70
   2  -8 -12   50.69    5.40
  -2   8  12   46.90    5.70
   1  -8 -12   42.00    5.00
  -1   8  12   37.00    5.40
   0  -8 -12   22.20    4.30
   0   8  12   20.90    4.60
  -1  -8 -12   21.60    4.30
   1   8  12   13.40    3.90
  -2  -8 -12    2.40    2.30
   2   8  12    5.30    3.20
  -3  -8 -12   38.00    5.00
   3   8  12   30.60    5.10
   3   8  12   39.00    5.00
  -4  -8 -12   29.10    5.10
   4   8  12   37.00    5.10
   4   8  12   35.40    5.50
  -5  -8 -12    1.00    2.40
   5   8  12   -1.50    2.40
   5   8  12    1.40    2.50
   3  -9 -12   34.80    5.00
  -3   9  12   22.40    5.30
   2  -9 -12   38.70    5.00
  -2   9  12   32.00    5.80
   1  -9 -12   11.60    3.70
  -1   9  12   13.40    4.10
   0  -9 -12   18.90    4.10
   0   9  12   19.10    4.60
  -1  -9 -12   14.90    4.00
   1   9  12   16.00    4.30
  -2  -9 -12    2.50    2.50
   2   9  12    2.10    3.10
  -3  -9 -12    1.50    2.50
   3   9  12    2.40    3.00
  -4  -9 -12   -0.40    2.30
   4   9  12    0.40    2.80
  -5  -9 -12   -0.40    2.40
   5   9  12   -2.00    2.60
   2 -10 -12    1.60    2.60
  -2  10  12    1.90    3.30
   1 -10 -12    0.60    2.50
  -1  10  12    1.00    3.20
   0 -10 -12   -2.20    2.20
   0  10  12   -1.10    2.80
  -1 -10 -12   14.90    3.80
   1  10  12   20.70    5.10
  -2 -10 -12    1.00    2.30
   2  10  12    2.00    2.90
  -3 -10 -12   27.10    5.10
   3  10  12   35.30    5.70
   4  10  12    4.70    3.30
   1  11  12    1.80    3.40
   1  -1 -13    3.50    2.80
   3  -2 -13    3.60    2.80
  -3   2  13    2.20    3.70
   2  -2 -13   12.10    3.60
  -2   2  13   12.40    4.40
   1  -2 -13    4.60    2.80
  -1   2  13   -0.20    3.00
   0  -2 -13   22.40    4.40
   0   2  13   20.70    4.90
  -1  -2 -13  111.59    8.40
   1   2  13  135.59    9.90
   3  -3 -13   15.90    4.00
  -3   3  13   19.60    5.10
   2  -3 -13   35.80    5.20
  -2   3  13   39.00    6.30
   1  -3 -13   18.50    4.20
  -1   3  13   17.80    4.80
   0  -3 -13   80.59    7.00
   0   3  13   84.29    7.50
  -1  -3 -13   67.89    6.60
   1   3  13   71.39    7.20
  -2  -3 -13   45.60    5.90
   2   3  13   57.39    6.50
  -3  -3 -13    5.10    3.00
  -4   4  13   -0.10    3.60
   3  -4 -13   30.50    4.60
  -3   4  13   21.70    5.50
   2  -4 -13  102.49    7.50
  -2   4  13   87.69    8.20
   1  -4 -13  111.49    7.90
  -1   4  13  126.09    9.00
   0  -4 -13   60.79    6.20
   0   4  13   51.59    6.10
  -1  -4 -13   44.70    5.40
   1   4  13   32.60    5.80
  -2  -4 -13   -0.90    2.20
   2   4  13    0.30    2.80
  -3  -4 -13   28.70    5.10
   3   4  13   30.40    5.60
  -4   5  13    7.90    4.40
   3  -5 -13    7.10    3.00
  -3   5  13   14.60    4.70
   2  -5 -13  106.09    7.50
  -2   5  13  104.89    8.60
   1  -5 -13   51.99    5.80
  -1   5  13   49.00    6.20
   0  -5 -13   10.50    3.40
   0   5  13   16.60    4.30
  -1  -5 -13    0.00    2.20
   1   5  13    5.90    3.50
  -2  -5 -13   29.70    4.60
   2   5  13   23.60    5.10
  -3  -5 -13   47.20    5.70
   3   5  13   47.70    6.20
  -4  -5 -13   42.80    5.60
   4   5  13   30.70    5.50
   3  -6 -13   62.79    5.90
   2  -6 -13   25.20    4.50
  -2   6  13   23.50    5.00
   1  -6 -13    1.10    2.40
  -1   6  13    1.50    2.80
   0  -6 -13   -1.10    2.40
   0   6  13    4.10    2.90
  -1  -6 -13   56.69    5.90
   1   6  13   50.89    6.10
  -2  -6 -13   63.19    6.20
   2   6  13   84.89    7.30
  -3  -6 -13   84.69    7.30
   3   6  13   81.79    7.60
  -4  -6 -13   24.30    4.80
   4   6  13   19.20    4.50
   3  -7 -13   36.80    5.30
   2  -7 -13   -0.80    2.50
   1  -7 -13   27.90    4.90
   0  -7 -13   76.09    6.70
   0   7  13   61.89    6.40
  -1  -7 -13  110.19    8.10
   1   7  13  140.39    8.90
  -2  -7 -13   74.89    6.90
   2   7  13   85.29    7.40
  -3  -7 -13   34.00    5.10
   3   7  13   31.20    5.10
  -4  -7 -13   -3.00    2.20
   4   7  13    0.80    2.80
   2  -8 -13    6.30    3.10
   1  -8 -13   81.69    7.00
   0  -8 -13  101.99    7.90
  -1  -8 -13   96.09    7.60
  -2  -8 -13   14.20    4.00
   2   8  13    9.50    3.80
  -3  -8 -13   -0.20    2.50
   3   8  13    1.60    2.90
   3   8  13    0.70    2.80
   1  -9 -13   75.59    6.90
  -1   9  13   91.99    8.20
   0  -9 -13   38.30    5.30
   0   9  13   34.60    6.00
  -1  -9 -13    0.80    2.60
   1   9  13   -2.40    2.50
   2   9  13   16.10    4.50
   0   0   0    0.00    0.00
_computing_structure_solution     'SHELXT 2018/2 (Sheldrick, 2018)'
;
_shelx_hkl_checksum     83203
_shelx_res_file
;
TITL 13030r_a.res in P-1
    13030r.res
    created by SHELXL-2019/2 at 16:46:41 on 29-Jun-2022
CELL  0.71073   9.6864  10.4840  10.6576   66.223   89.667   82.726
ZERR    1.000   0.0019   0.0021   0.0021    0.030    0.030    0.030
LATT  1
SFAC C H O K CU
UNIT 44 52 4 2 2
TEMP -100
SIZE 0.4 0.4 0.2
L.S. 12
BOND $H
FMAP 2
PLAN 8
ACTA
CONF
LIST 4
HTAB
CONN 20 $K
WGHT    0.032700    0.347800
FVAR       0.62937
CU1   5   -0.059987    0.402431    0.483446    11.00000    0.01789    0.02101 =
         0.02501   -0.00855   -0.00129   -0.00262
C1    1    0.383631    0.487271    0.378388    11.00000    0.01936    0.02768 =
         0.03145   -0.00784   -0.00453   -0.00234
H1    2    0.429806    0.558554    0.389778    11.00000    0.02552
C2    1    0.415124    0.450150    0.269025    11.00000    0.01962    0.04427 =
         0.03535   -0.01279    0.00262   -0.00307
H2    2    0.480517    0.494794    0.211895    11.00000    0.03659
C3    1    0.348990    0.347488    0.252763    11.00000    0.02839    0.05044 =
         0.03846   -0.02620    0.00247   -0.00194
H3    2    0.371485    0.321199    0.183826    11.00000    0.04240
C4    1    0.253044    0.282256    0.346003    11.00000    0.02410    0.03581 =
         0.04113   -0.02156   -0.00118   -0.00150
H4    2    0.206480    0.207630    0.338121    11.00000    0.02852
C5    1    0.111563    0.131107    0.810802    11.00000    0.02438    0.02400 =
         0.03708   -0.00591   -0.00033   -0.00118
H5    2    0.067506    0.057627    0.797479    11.00000    0.03296
C6    1    0.138865    0.123265    0.941632    11.00000    0.02984    0.03394 =
         0.03222   -0.00041   -0.00065   -0.00044
H6    2    0.123470    0.045247    1.020083    11.00000    0.03749
C7    1    0.201186    0.227630    0.957076    11.00000    0.02787    0.04858 =
         0.02847   -0.01106   -0.00329   -0.00232
H7    2    0.221689    0.222780    1.046216    11.00000    0.04158
C8    1    0.236234    0.340047    0.841317    11.00000    0.02216    0.03600 =
         0.03409   -0.01533   -0.00304   -0.00154
H8    2    0.281844    0.415963    0.851511    11.00000    0.02358
C9    1    0.238637    0.469885    0.582535    11.00000    0.01844    0.02225 =
         0.03045   -0.01079   -0.00338   -0.00385
H9    2    0.300812    0.524370    0.602244    11.00000    0.02609
C10   1    0.109235    0.260051    0.551596    11.00000    0.02006    0.01996 =
         0.03361   -0.01165   -0.00276   -0.00187
H10   2    0.085811    0.175402    0.548489    11.00000    0.02347
C11   1    0.142726    0.243706    0.692952    11.00000    0.01657    0.02290 =
         0.03078   -0.00783   -0.00226    0.00089
C12   1    0.207855    0.350607    0.708859    11.00000    0.01642    0.02392 =
         0.02950   -0.00949   -0.00265    0.00179
C13   1    0.283461    0.426843    0.470748    11.00000    0.01574    0.02248 =
         0.02812   -0.00720   -0.00536    0.00143
C14   1    0.216654    0.320511    0.454306    11.00000    0.01756    0.02289 =
         0.03191   -0.01089   -0.00384    0.00123
K1    4    0.118521    0.633310    0.192195    11.00000    0.02497    0.03958 =
         0.02929   -0.01078   -0.00188   -0.00027
O1    3    0.175654    0.684880   -0.068913    11.00000    0.04797    0.14312 =
         0.03725   -0.02843    0.00045   -0.01450
C15   1    0.081735    0.702381   -0.177801    11.00000    0.04175    0.12378 =
         0.05740   -0.04460   -0.00501    0.00360
AFIX  23
H15A  2   -0.014627    0.729703   -0.157488    11.00000   -1.20000
H15B  2    0.085162    0.613167   -0.189734    11.00000   -1.20000
AFIX   0
C16   1    0.122641    0.811290   -0.301219    11.00000    0.11362    0.05795 =
         0.05917   -0.03088   -0.02950   -0.01130
AFIX  23
H16A  2    0.063451    0.902048   -0.320983    11.00000   -1.20000
H16B  2    0.114022    0.786168   -0.380697    11.00000   -1.20000
AFIX   0
C17   1    0.271487    0.821184   -0.273410    11.00000    0.07337    0.07811 =
         0.05292   -0.02091    0.01111    0.00291
AFIX  23
H17A  2    0.334983    0.776688   -0.321839    11.00000   -1.20000
H17B  2    0.286732    0.920583   -0.303253    11.00000   -1.20000
AFIX   0
C18   1    0.294819    0.744031   -0.121714    11.00000    0.05248    0.11877 =
         0.05130   -0.04186    0.00359   -0.02173
AFIX  23
H18A  2    0.375707    0.669418   -0.099890    11.00000   -1.20000
H18B  2    0.314465    0.809604   -0.080451    11.00000   -1.20000
AFIX   0
O2    3    0.276734    0.829627    0.215202    11.00000    0.02993    0.03690 =
         0.03936   -0.01061    0.00166   -0.00773
C19   1    0.409327    0.859455    0.155844    11.00000    0.03341    0.04362 =
         0.04313   -0.01291    0.00798   -0.00764
AFIX  23
H19A  2    0.395866    0.919108    0.056271    11.00000   -1.20000
H19B  2    0.469354    0.770940    0.168634    11.00000   -1.20000
AFIX   0
C20   1    0.475811    0.935356    0.228246    11.00000    0.02761    0.04208 =
         0.06498   -0.01855    0.00341   -0.00736
AFIX  23
H20A  2    0.456244    1.038622    0.176450    11.00000   -1.20000
H20B  2    0.577920    0.906881    0.241359    11.00000   -1.20000
AFIX   0
C21   1    0.406614    0.888449    0.365100    11.00000    0.05055    0.03957 =
         0.04454   -0.01364   -0.00888   -0.00116
AFIX  23
H21A  2    0.453925    0.796853    0.431901    11.00000   -1.20000
H21B  2    0.404851    0.959285    0.404746    11.00000   -1.20000
AFIX   0
C22   1    0.261744    0.876550    0.323120    11.00000    0.04036    0.03937 =
         0.04500   -0.01336    0.01190   -0.01062
AFIX  23
H22A  2    0.218169    0.808373    0.401707    11.00000   -1.20000
H22B  2    0.202466    0.968997    0.291007    11.00000   -1.20000
AFIX   0
HKLF 4
REM  13030r_a.res in P-1
REM wR2 = 0.0726, GooF = S = 1.039, Restrained GooF = 1.039 for all data
REM R1 = 0.0287 for 3853 Fo > 4sig(Fo) and 0.0356 for all 4459 data
REM 275 parameters refined using 0 restraints
END
WGHT      0.0327      0.3454
REM No hydrogen bonds found for HTAB generation
REM Highest difference peak  0.344,  deepest hole -0.305,  1-sigma level  0.054
Q1    1   0.1652  0.2816  0.4997  11.00000  0.05    0.34
Q2    1   0.1925  0.7727 -0.3187  11.00000  0.05    0.34
Q3    1   0.1628  0.5220  0.5682  11.00000  0.05    0.30
Q4    1   0.3713  0.7253 -0.0609  11.00000  0.05    0.30
Q5    1   0.2348  0.4031  0.6444  11.00000  0.05    0.28
Q6    1   0.2961  0.7522 -0.2861  11.00000  0.05    0.27
Q7    1   0.1655  0.7462 -0.0600  11.00000  0.05    0.27
Q8    1   0.1612  0.6183 -0.0160  11.00000  0.05    0.26
;
_shelx_res_checksum     36810
data_global
_journal_date_recd_electronic     2023-06-09
_journal_date_accepted     2023-09-22
_journal_name_full     'Acta Crystallographica, Section C'
_journal_year     2023
_journal_volume     79
_journal_issue     11
_journal_page_first     0
_journal_page_last     0
_journal_paper_category     FA
_journal_paper_doi     10.1107/S2053229623008367
_journal_coeditor_code     EQ3012
loop_
    _publ_contact_author_name
    _publ_contact_author_address
    _publ_contact_author_email
    _publ_contact_author_phone
    'Brennessel, William W.'
;
Department of Chemistry
120 Trustee Road
University of Rochester
Rochester
NY 14627
USA
;
 william.brennessel@rochester.edu 1-585-273-4715
    'John E. Ellis'
;
Department of Chemistry
207 Pleasant Street SE
University of Minnesota
Minneapolis
MN 55455
USA
;
 ellis@umn.edu 1-612-625-6391
_publ_section_title
;
Crystal structure and synthesis of the bis(anthracene)dicuprate dianion as the
dipotassium salt, [K(tetrahydrofuran)~2~]~2~[{Cu(9,10-\h^2^-anthracene)}~2~],
the first anionic arene complex of copper
;
loop_
    _publ_author_name
    _publ_author_address
    'Young Jr, Victor G.'
;
Department of Chemistry
207 Pleasant Street SE
University of Minnesota
Minneapolis
MN 55455
USA
;
    'Brennessel, William W.'
;
Department of Chemistry
120 Trustee Road
University of Rochester
Rochester
NY 14627
USA
;
    'Ellis, John E.'
;
Department of Chemistry
207 Pleasant Street SE
University of Minnesota
Minneapolis
MN 55455
USA
;
_publ_section_synopsis
;
An unprecedented example of an anionic (arene)copper complex has been prepared
and structurally characterized in the salt
[K(THF)~2~]~2~[Cu~2~(anthracene)~2~] (THF is tetrahydrofuran), which contains
the first homoleptic anthracene complex of a <i>d</i>- or <i>f</i>-block metal
bound only to the central ring of anthracene.
;
