# Supplementary material for: Crystal structure and synthesis of the bis­(anthracene)dicuprate dianion as the dipotassium salt, [K(tetra­hydro­furan)2]2[{Cu(9,10-η2-anthracene)}2], the first anionic arene com­plex of copper
Source: Acta Crystallogr C Struct Chem. 2023 Oct 3;79(Pt 11):456–63. doi: 10.1107/S2053229623008367 (PMC10625718; doi:10.1107/S2053229623008367)
Supplement: Supplementary file 2 [file c-79-00456-Isup2.hkl]

data_I                                                                          
_shelx_title ' 13030r_a.res in P-1'                                             
_shelx_refln_list_code          4                                               
_shelx_F_calc_maximum      165.60                                               
_exptl_crystal_F_000       444.00                                               
_reflns_d_resolution_high  0.7690                                               
                                                                                
loop_                                                                           
 _space_group_symop_operation_xyz                                               
 'x, y, z'                                                                      
 '-x, -y, -z'                                                                   
                                                                                
_cell_length_a     9.6864                                                       
_cell_length_b    10.4840                                                       
_cell_length_c    10.6576                                                       
_cell_angle_alpha  66.223                                                       
_cell_angle_beta   89.667                                                       
_cell_angle_gamma  82.726                                                       
                                                                                
_shelx_F_squared_multiplier     1.000                                           
                                                                                
loop_                                                                           
 _refln_index_h                                                                 
 _refln_index_k                                                                 
 _refln_index_l                                                                 
 _refln_F_squared_calc                                                          
 _refln_F_squared_meas                                                          
 _refln_F_squared_sigma                                                         
 _refln_observed_status                                                         
   1   0   0       5652.54       5524.66        84.79 o                         
   2   0   0       1896.70       2107.04        23.14 o                         
   3   0   0        689.49        752.50        10.99 o                         
   4   0   0        428.97        424.96         8.38 o                         
   5   0   0        937.16        865.64        14.24 o                         
   6   0   0       2903.96       2969.72        37.03 o                         
   7   0   0        145.63        151.49         6.64 o                         
   8   0   0          3.70          1.79         3.56 o                         
   9   0   0        148.07        153.20         7.52 o                         
  10   0   0         36.75         39.39         7.97 o                         
  11   0   0        184.66        160.79        10.39 o                         
  12   0   0        118.25         89.55         7.48 o                         
 -12   1   0         94.40        104.09        11.29 o                         
 -11   1   0        192.36        184.57         9.36 o                         
 -10   1   0        467.82        491.87        32.94 o                         
  -9   1   0        229.31        241.39         9.28 o                         
  -8   1   0          1.66          0.99         2.45 o                         
  -7   1   0        440.46        443.85        11.14 o                         
  -6   1   0       1040.54       1042.83        17.42 o                         
  -5   1   0        307.12        333.98         5.98 o                         
  -4   1   0       1338.07       1383.01        15.30 o                         
  -3   1   0       4679.46       4650.36        42.03 o                         
  -2   1   0        170.74        127.46         3.10 o                         
  -1   1   0       4811.51       4613.44        67.26 o                         
   0   1   0       5367.05       5269.30       296.76 o                         
   1   1   0       1566.62       1607.82        14.85 o                         
   2   1   0          0.81          4.46         2.34 o                         
   3   1   0       1129.75       1109.72        11.87 o                         
   4   1   0       2850.49       2859.63        27.34 o                         
   5   1   0        704.56        693.17        12.29 o                         
   6   1   0        160.54        125.94         8.85 o                         
   7   1   0       1075.48       1178.62        30.40 o                         
   8   1   0        884.98        832.77        27.78 o                         
   9   1   0          5.19          6.29         3.63 o                         
  10   1   0         14.97         13.13         3.66 o                         
  11   1   0         25.84         26.75         4.68 o                         
  12   1   0          2.73          2.69         3.74 o                         
 -12   2   0         42.40         51.25        10.60 o                         
 -11   2   0         83.60         96.57         9.24 o                         
 -10   2   0         37.42         42.91         5.34 o                         
  -9   2   0        195.11        186.30         9.23 o                         
  -8   2   0        137.83        131.78         6.80 o                         
  -7   2   0          7.09          8.05         2.66 o                         
  -6   2   0         32.59         50.66         4.10 o                         
  -5   2   0          3.34          1.93         1.36 o                         
  -4   2   0       2339.95       2265.02        23.44 o                         
  -3   2   0      13115.72      12821.99       110.65 o                         
  -2   2   0      27422.81      24430.81       262.20 o                         
  -1   2   0       3911.43       4030.43        35.95 o                         
   0   2   0       2174.35       2241.06        20.81 o                         
   1   2   0         45.80         52.88         2.30 o                         
   2   2   0       3978.53       3993.70        36.17 o                         
   3   2   0       4601.34       4578.93        41.68 o                         
   4   2   0       1917.15       1957.97        20.92 o                         
   5   2   0        218.67        291.05         5.87 o                         
   6   2   0        180.53        157.65         6.16 o                         
   7   2   0        488.58        482.99        11.59 o                         
   8   2   0         21.72         19.30         3.49 o                         
   9   2   0        122.58        138.54         7.27 o                         
  10   2   0         18.27         10.32         3.56 o                         
  11   2   0          3.06          3.39         3.37 o                         
  12   2   0         99.47        104.22        10.49 o                         
 -11   3   0         11.56         17.44         5.75 o                         
 -10   3   0          0.70          6.52         4.18 o                         
  -9   3   0         87.18         83.70         7.73 o                         
  -8   3   0          2.38          0.34         3.06 o                         
  -7   3   0        628.19        626.32        16.30 o                         
  -6   3   0        158.74        148.58         6.31 o                         
  -5   3   0       1049.81        911.05        12.79 o                         
  -4   3   0       1057.63        951.32        12.56 o                         
  -3   3   0       4325.61       4355.43        54.84 o                         
  -2   3   0       1407.54       1505.32        16.15 o                         
  -1   3   0        358.49        376.75         6.66 o                         
   0   3   0         70.71         80.64         3.17 o                         
   1   3   0       4438.20       4477.58        40.67 o                         
   2   3   0       3576.75       3501.92        32.90 o                         
   3   3   0       1174.75       1141.01        14.75 o                         
   4   3   0        309.67        290.57         5.82 o                         
   5   3   0        719.00        689.10        10.28 o                         
   6   3   0        742.88        714.14        13.72 o                         
   7   3   0        340.99        346.93         9.79 o                         
   8   3   0         81.81         68.99         8.70 o                         
   9   3   0        178.43        203.47        10.77 o                         
  10   3   0         83.84         84.50         6.50 o                         
  11   3   0        139.62        162.24        10.55 o                         
  12   3   0        282.42        334.67        16.87 o                         
 -11   4   0          2.06         -0.50         4.80 o                         
 -10   4   0          8.58          4.32         4.92 o                         
  -9   4   0         17.52         15.36         4.85 o                         
  -8   4   0         24.48         33.58         5.78 o                         
  -7   4   0        166.35        180.35        14.14 o                         
  -6   4   0       1307.55       1294.79        20.83 o                         
  -5   4   0       1707.15       1736.36        30.83 o                         
  -4   4   0       1720.06       1679.41        20.11 o                         
  -3   4   0          4.45          7.33         1.75 o                         
  -2   4   0         34.94         34.62         2.20 o                         
  -1   4   0        529.10        555.33         7.89 o                         
   0   4   0       4124.93       4124.83        44.23 o                         
   1   4   0       3778.79       3830.82        36.25 o                         
   2   4   0       1367.88       1397.97        15.99 o                         
   3   4   0         63.83         64.90         3.14 o                         
   4   4   0        247.09        259.90         7.00 o                         
   5   4   0         40.21         49.77         4.41 o                         
   6   4   0         24.95         23.62         2.49 o                         
   7   4   0         33.03         33.77         4.02 o                         
   8   4   0         97.85         81.79         5.80 o                         
   9   4   0         40.62         38.73         4.85 o                         
  10   4   0        124.95        138.88         9.11 o                         
  11   4   0        369.94        388.82        15.24 o                         
  12   4   0        170.93        159.30        11.85 o                         
 -10   5   0         28.28         19.76        13.38 o                         
  -9   5   0        162.73        151.90        10.67 o                         
  -8   5   0         72.94         94.60        13.51 o                         
  -7   5   0        808.54        850.70        24.74 o                         
  -6   5   0        755.10        812.27        27.01 o                         
  -5   5   0        563.15        579.60        13.00 o                         
  -4   5   0          0.12          2.42         2.34 o                         
  -3   5   0        523.81        543.46        10.49 o                         
  -2   5   0       1153.81       1148.97        14.27 o                         
  -1   5   0       4880.88       4821.81        45.54 o                         
   0   5   0        669.99        609.74         9.33 o                         
   1   5   0        393.16        372.41         7.05 o                         
   2   5   0        215.42        227.79         6.95 o                         
   3   5   0         30.31         39.29         2.86 o                         
   4   5   0          2.02          8.43         4.19 o                         
   5   5   0        507.72        503.57        11.41 o                         
   6   5   0         48.64         49.68         4.10 o                         
   7   5   0         53.43         52.08         4.66 o                         
   8   5   0       1479.58       1413.81        24.10 o                         
   9   5   0        313.32        291.37        17.39 o                         
  10   5   0        216.75        218.19         9.60 o                         
  11   5   0         70.01         73.20         8.30 o                         
 -10   6   0         31.41         23.00        10.35 o                         
  -9   6   0         96.72        109.42         9.70 o                         
  -8   6   0        343.16        359.81        15.86 o                         
  -7   6   0        232.91        228.54        41.53 o                         
  -6   6   0        257.05        243.36        11.85 o                         
  -5   6   0         31.23         30.51         4.63 o                         
  -4   6   0        305.14        294.10         9.41 o                         
  -3   6   0       1149.61       1092.56        38.25 o                         
  -2   6   0       3788.24       3684.13        44.73 o                         
  -1   6   0       2133.33       2001.97        27.49 o                         
   0   6   0        191.93        185.34         5.68 o                         
   1   6   0          6.52          5.36         1.81 o                         
   2   6   0          9.38          5.38         1.85 o                         
   3   6   0        309.97        309.53         8.16 o                         
   4   6   0        358.40        381.09         8.48 o                         
   5   6   0        559.50        543.11        10.44 o                         
   6   6   0          3.65          2.27         2.22 o                         
   7   6   0          3.06          0.33         2.54 o                         
   8   6   0        362.97        400.00        12.41 o                         
   9   6   0        658.22        641.66        15.93 o                         
  10   6   0        193.26        174.73        11.32 o                         
  11   6   0         35.38         33.58        10.10 o                         
  -9   7   0        280.75        295.72        15.63 o                         
  -8   7   0        160.75        143.91        10.95 o                         
  -7   7   0         22.60         19.50         5.44 o                         
  -6   7   0        140.75        170.40        10.49 o                         
  -5   7   0        375.44        377.02        11.63 o                         
  -4   7   0        550.26        522.37        13.33 o                         
  -3   7   0       1152.97       1134.19        25.70 o                         
  -2   7   0        160.86        153.40         6.93 o                         
  -1   7   0        292.74        285.89        19.25 o                         
   0   7   0          5.48          5.38         2.50 o                         
   1   7   0         31.49         38.63         4.07 o                         
   2   7   0          1.32         -0.17         1.80 o                         
   3   7   0         30.02         34.57         4.34 o                         
   4   7   0        102.80        103.88         4.98 o                         
   5   7   0       1089.78       1096.19        18.51 o                         
   6   7   0       1674.77       1626.78        24.88 o                         
   7   7   0          2.62         -1.17         3.21 o                         
   8   7   0        100.58        101.76         8.44 o                         
   9   7   0        116.63        103.03         8.75 o                         
  10   7   0         11.92         14.85         7.95 o                         
  11   7   0        102.86        115.12        15.65 o                         
  -8   8   0         74.17         51.16         8.33 o                         
  -7   8   0         34.11         34.29         6.85 o                         
  -6   8   0        661.76        574.71        19.68 o                         
  -5   8   0        679.64        648.64        16.33 o                         
  -4   8   0       1058.01       1069.76        21.44 o                         
  -3   8   0        286.70        287.76        10.19 o                         
  -2   8   0          9.58          6.23         4.07 o                         
  -1   8   0          1.86          5.87         2.92 o                         
   0   8   0        308.90        326.83        10.73 o                         
   1   8   0       1154.63       1127.88        28.98 o                         
   2   8   0        280.59        245.62         8.72 o                         
   3   8   0         33.78         48.04         6.22 o                         
   4   8   0         48.82         41.24         4.60 o                         
   5   8   0        301.89        299.55         9.96 o                         
   6   8   0        493.54        485.88        12.97 o                         
   7   8   0        150.57        156.88         9.62 o                         
   8   8   0         75.28         64.07         8.71 o                         
   9   8   0          1.09         -0.15         3.81 o                         
  10   8   0         45.19         46.96        11.36 o                         
  -7   9   0        126.67        136.44        11.18 o                         
  -6   9   0        317.73        325.52        18.68 o                         
  -5   9   0        404.59        376.65        12.82 o                         
  -4   9   0         66.10         83.13         6.93 o                         
  -3   9   0          9.47         11.19         4.09 o                         
  -2   9   0         20.77         13.52         3.75 o                         
  -1   9   0         32.91         32.24         5.80 o                         
   0   9   0        115.42        117.87         9.21 o                         
   1   9   0        521.10        478.58        16.32 o                         
   2   9   0        752.69        694.38        19.97 o                         
   3   9   0        470.38        443.82        15.79 o                         
   4   9   0         94.20         97.79         8.37 o                         
   5   9   0         10.77          9.65         4.27 o                         
   6   9   0         35.78         38.15        18.18 o                         
   7   9   0          1.55          4.04         4.11 o                         
   8   9   0         75.82         72.83         8.12 o                         
   9   9   0        125.11        148.52        10.95 o                         
  -5  10   0         42.78         65.18        14.52 o                         
  -4  10   0         13.67          9.64         4.91 o                         
  -3  10   0        124.60        140.40        10.51 o                         
  -2  10   0        480.00        480.92        28.53 o                         
  -1  10   0        369.15        368.90        15.48 o                         
   0  10   0         27.91         24.72         5.75 o                         
   1  10   0         23.01         15.54         5.09 o                         
   2  10   0         26.05         30.29         6.07 o                         
   3  10   0        174.45        173.05        12.24 o                         
   4  10   0         28.62         22.33         5.34 o                         
   5  10   0         28.97         34.54         9.09 o                         
   6  10   0         13.72          4.45         4.35 o                         
   7  10   0        172.63        162.56        15.65 o                         
   8  10   0        169.10        158.27        15.40 o                         
  -4  11   0         64.38         50.82         8.46 o                         
  -3  11   0        122.63        134.78        20.06 o                         
  -2  11   0        239.78        252.04        18.05 o                         
  -1  11   0        211.37        216.61        13.00 o                         
   0  11   0         87.62         99.48         9.70 o                         
   1  11   0          5.99          6.29         4.78 o                         
   2  11   0          4.16          5.00         4.53 o                         
   3  11   0          0.15          2.47         7.45 o                         
   4  11   0         11.96          9.17         5.09 o                         
   5  11   0          4.69          6.15         4.95 o                         
   6  11   0         59.65         51.62         8.03 o                         
   7  11   0        169.34        174.93        16.92 o                         
  -1  12   0         19.31         19.25         6.32 o                         
   0  12   0         15.44          6.22         4.90 o                         
   1  12   0          1.87          1.65         4.81 o                         
   2  12   0          3.46          8.89         5.62 o                         
   3  12   0          8.14          3.71         5.14 o                         
   4  12   0         46.49         52.25         8.55 o                         
   5  12   0        140.28        121.69        15.40 o                         
  -2 -12   1          2.76          8.58         7.57 o                         
  -6 -11   1        113.27        145.09        17.67 o                         
  -5 -11   1         80.61         87.15         9.46 o                         
  -4 -11   1          0.28          1.77         7.32 o                         
  -3 -11   1          7.27          3.72         5.03 o                         
  -2 -11   1         66.61         62.66         8.59 o                         
  -1 -11   1        102.35        105.78         9.98 o                         
   0 -11   1        195.64        192.14        12.61 o                         
   1 -11   1        127.19        132.69        11.03 o                         
   2 -11   1         35.06         35.91         7.19 o                         
   3 -11   1         17.18         21.68        10.48 o                         
  -8 -10   1        132.26        184.78        17.67 o                         
  -7 -10   1        210.10        237.29        18.68 o                         
  -6 -10   1        188.76        173.25        11.41 o                         
  -5 -10   1         16.57         19.44         5.36 o                         
  -4 -10   1         39.41         31.07         6.50 o                         
  -3 -10   1        443.40        423.82        16.85 o                         
  -2 -10   1        227.94        223.88        12.46 o                         
  -1 -10   1        225.63        224.69        12.50 o                         
   0 -10   1        257.11        260.35        13.47 o                         
   1 -10   1         26.46         26.21        20.07 o                         
   2 -10   1         21.09         15.79         5.53 o                         
   3 -10   1          6.65          1.44         4.54 o                         
   4 -10   1         10.94          7.86         5.28 o                         
   5 -10   1          3.10         -4.58         5.68 o                         
  -9  -9   1        318.11        321.15        15.61 o                         
  -8  -9   1        145.72        166.08        11.05 o                         
  -7  -9   1        113.96        116.13        13.38 o                         
  -6  -9   1        118.45        126.85        26.24 o                         
  -5  -9   1        144.28        130.08         9.44 o                         
  -4  -9   1        347.21        366.75        22.58 o                         
  -3  -9   1       1181.92       1221.10        28.63 o                         
  -2  -9   1        414.08        398.10        15.34 o                         
  -1  -9   1         12.76         15.92         4.99 o                         
   0  -9   1         16.60          8.58         5.55 o                         
   1  -9   1          1.11          3.53         3.99 o                         
   2  -9   1         53.53         51.62         7.37 o                         
   3  -9   1         37.94         34.40         7.20 o                         
   4  -9   1         50.99         44.05         6.96 o                         
   5  -9   1         32.68         24.96         6.07 o                         
   6  -9   1         93.47         83.31        12.12 o                         
 -10  -8   1         68.89         62.01         8.65 o                         
  -9  -8   1        100.85        102.42         9.36 o                         
  -8  -8   1         16.65         21.79         5.40 o                         
  -7  -8   1        165.05        159.90        10.26 o                         
  -6  -8   1        291.50        294.58        17.19 o                         
  -5  -8   1        454.25        468.01        12.97 o                         
  -4  -8   1        167.79        192.46         8.35 o                         
  -3  -8   1        749.15        732.05        25.12 o                         
  -2  -8   1        554.33        540.81        17.03 o                         
  -1  -8   1         11.08          4.56         3.63 o                         
   0  -8   1         68.72         65.36         6.83 o                         
   1  -8   1        134.03        134.03        16.78 o                         
   2  -8   1         17.40         18.23         6.94 o                         
   3  -8   1          9.02          6.12         3.37 o                         
   4  -8   1        314.17        316.63        16.08 o                         
   5  -8   1        205.51        229.29         9.94 o                         
   6  -8   1        155.34        156.25        16.16 o                         
   7  -8   1        175.50        189.35        12.08 o                         
   8  -8   1         13.12         24.68        10.10 o                         
 -11  -7   1        287.69        263.73        31.56 o                         
 -10  -7   1          7.41          8.69         5.09 o                         
  -9  -7   1          0.24          0.34         3.82 o                         
  -8  -7   1        416.20        425.55        16.32 o                         
  -7  -7   1        481.55        494.66        20.32 o                         
  -6  -7   1       1583.90       1541.96        25.29 o                         
  -5  -7   1       1789.01       1812.68        27.84 o                         
  -4  -7   1        184.44        177.89         7.63 o                         
  -3  -7   1        185.79        197.92        11.31 o                         
  -2  -7   1          6.78          9.22         3.04 o                         
  -1  -7   1         25.92         22.92         4.55 o                         
   0  -7   1         20.99         19.31         3.37 o                         
   1  -7   1        631.59        619.69        13.85 o                         
   2  -7   1          8.59          6.66         3.04 o                         
   3  -7   1         37.11         35.39         7.37 o                         
   4  -7   1        698.07        734.71        16.47 o                         
   5  -7   1        571.17        581.34        14.85 o                         
   6  -7   1        414.84        398.34        23.48 o                         
   7  -7   1          0.04          0.22         3.76 o                         
   8  -7   1         11.43          9.98         5.34 o                         
   9  -7   1        183.82        217.85        20.95 o                         
 -11  -6   1         19.44         22.38         6.58 o                         
 -10  -6   1         85.52         72.17         9.47 o                         
  -9  -6   1        190.65        181.49        11.03 o                         
  -8  -6   1        149.18        159.39        10.13 o                         
  -7  -6   1        297.57        303.97        27.01 o                         
  -6  -6   1       1437.78       1509.84        24.07 o                         
  -5  -6   1       1501.95       1487.90        23.38 o                         
  -4  -6   1          0.20          3.93         1.98 o                         
  -3  -6   1        655.77        639.39        11.01 o                         
  -2  -6   1        243.28        253.32         6.59 o                         
  -1  -6   1        322.54        298.93         7.18 o                         
   0  -6   1        435.35        421.38         9.77 o                         
   1  -6   1        692.15        698.17        20.04 o                         
   2  -6   1        495.84        488.19        11.64 o                         
   3  -6   1        186.31        175.61         7.45 o                         
   4  -6   1         19.34         21.56         3.72 o                         
   5  -6   1        207.46        223.14         8.77 o                         
   6  -6   1         35.72         37.56         6.14 o                         
   7  -6   1          1.43          6.54         4.31 o                         
   8  -6   1        351.46        379.15        16.07 o                         
   9  -6   1        499.92        516.86        26.00 o                         
 -11  -5   1         34.34         30.96         8.84 o                         
 -10  -5   1        711.03        693.55        21.67 o                         
  -9  -5   1        899.38        922.24        24.44 o                         
  -8  -5   1        950.46        945.44        18.94 o                         
  -7  -5   1        269.63        274.38        10.94 o                         
  -6  -5   1        699.28        697.64        12.11 o                         
  -5  -5   1         14.50         12.53         2.35 o                         
  -4  -5   1          6.96          8.38         2.01 o                         
  -3  -5   1        417.79        410.96         8.04 o                         
  -2  -5   1        912.20        904.83        14.58 o                         
  -1  -5   1        606.39        585.40         9.53 o                         
   0  -5   1          6.73          3.00         1.54 o                         
   1  -5   1       1072.18       1091.50        17.20 o                         
   2  -5   1       2143.47       2228.65        24.47 o                         
   3  -5   1        143.76        158.52         5.58 o                         
   4  -5   1        127.49        147.26         7.88 o                         
   5  -5   1        237.95        264.09         8.89 o                         
   6  -5   1        122.31        131.69         8.55 o                         
   7  -5   1        803.25        824.18        33.33 o                         
   8  -5   1        703.83        670.86        21.08 o                         
   9  -5   1        310.45        295.88        25.50 o                         
  10  -5   1        244.03        212.48        14.39 o                         
 -12  -4   1         88.49         89.72        11.61 o                         
 -11  -4   1         49.88         55.91         6.26 o                         
 -10  -4   1        479.99        503.40        14.77 o                         
  -9  -4   1        954.35        966.39        20.36 o                         
  -8  -4   1       1453.83       1474.14        24.61 o                         
  -7  -4   1          0.83         -2.03         2.10 o                         
  -6  -4   1        971.01        976.47        14.23 o                         
  -5  -4   1        670.46        623.61        10.39 o                         
  -4  -4   1       1096.01       1104.82        18.98 o                         
  -3  -4   1       2005.11       1970.92        21.75 o                         
  -2  -4   1       1055.10       1049.60        13.28 o                         
  -1  -4   1        235.46        218.06         5.03 o                         
   0  -4   1          5.35          4.76         2.07 o                         
   1  -4   1        476.89        463.88         8.20 o                         
   2  -4   1        221.21        250.97         5.53 o                         
   3  -4   1        325.21        329.18         6.72 o                         
   4  -4   1        182.62        178.81         5.33 o                         
   5  -4   1        615.21        620.77        12.34 o                         
   6  -4   1       1542.00       1581.37        28.54 o                         
   7  -4   1       1470.30       1461.51        30.50 o                         
   8  -4   1        426.60        417.96        15.45 o                         
   9  -4   1         87.96         93.82         8.44 o                         
  10  -4   1          0.65          3.06         4.63 o                         
  11  -4   1         90.06         81.55        12.37 o                         
 -12  -3   1        403.56        425.72        14.67 o                         
 -11  -3   1        430.64        460.04        14.49 o                         
 -10  -3   1        245.49        245.64        10.06 o                         
  -9  -3   1        103.25         87.86         6.09 o                         
  -8  -3   1        246.81        217.07         8.39 o                         
  -7  -3   1        126.33        133.94         6.44 o                         
  -6  -3   1        667.89        618.53        12.75 o                         
  -5  -3   1       1461.82       1385.67        18.14 o                         
  -4  -3   1       1386.69       1432.00        16.74 o                         
  -3  -3   1        488.68        486.92         7.84 o                         
  -2  -3   1         49.03         48.36         2.51 o                         
  -1  -3   1       1065.18       1099.26        14.54 o                         
   0  -3   1        954.33        926.13        11.02 o                         
   1  -3   1         41.08         50.03         2.37 o                         
   2  -3   1         54.04         61.47         2.70 o                         
   3  -3   1       1140.33       1237.94        16.73 o                         
   4  -3   1        406.39        346.07         6.93 o                         
   5  -3   1       2861.16       2709.49        29.05 o                         
   6  -3   1       1816.75       1842.46        26.45 o                         
   7  -3   1        376.87        389.42        10.73 o                         
   8  -3   1        148.54        158.07        11.83 o                         
   9  -3   1        268.64        220.21        11.50 o                         
  10  -3   1        288.19        306.98        14.38 o                         
  11  -3   1        219.82        242.85        13.73 o                         
 -12  -2   1        527.24        551.87        16.61 o                         
 -11  -2   1        237.06        232.44        10.21 o                         
 -10  -2   1         49.41         48.51         6.79 o                         
  -9  -2   1        396.13        363.22        11.42 o                         
  -8  -2   1        734.62        744.57        15.93 o                         
  -7  -2   1        864.97        851.37        16.27 o                         
  -6  -2   1       1525.43       1508.51        22.44 o                         
  -5  -2   1        303.78        302.79         6.04 o                         
  -4  -2   1        327.03        360.91         7.59 o                         
  -3  -2   1        374.53        404.03        12.94 o                         
  -2  -2   1          2.32          3.46         1.09 o                         
  -1  -2   1        636.30        648.94         7.86 o                         
   0  -2   1       4867.60       4955.23        43.86 o                         
   1  -2   1       1719.55       1818.97        18.01 o                         
   2  -2   1        185.17        185.72         5.54 o                         
   3  -2   1       8083.40       7971.92        82.11 o                         
   4  -2   1       2052.32       1947.64        21.16 o                         
   5  -2   1       1806.22       1786.10        20.39 o                         
   6  -2   1        218.43        251.88         8.28 o                         
   7  -2   1        101.58        115.15         7.02 o                         
   8  -2   1        241.73        228.94         8.77 o                         
   9  -2   1       1243.92       1229.66        28.44 o                         
  10  -2   1        369.14        398.88        12.88 o                         
  11  -2   1        113.51        109.56         9.60 o                         
 -12  -1   1         53.53         52.75         6.38 o                         
 -11  -1   1          8.16          6.05         3.49 o                         
 -10  -1   1        362.87        347.03        14.25 o                         
  -9  -1   1        845.68        819.62        20.81 o                         
  -8  -1   1       1215.78       1219.42        21.56 o                         
  -7  -1   1       1153.35       1148.67        22.56 o                         
  -6  -1   1        589.77        632.79        13.22 o                         
  -5  -1   1         22.03         44.12         3.40 o                         
  -4  -1   1         29.17         23.80         1.71 o                         
  -3  -1   1          0.09         -1.09         1.09 o                         
  -2  -1   1         21.32         18.62         1.97 o                         
  -1  -1   1       1350.89       1433.92        13.75 o                         
   0  -1   1       1569.57       1592.06        14.88 o                         
   1  -1   1         64.72         50.61         1.73 o                         
   2  -1   1       1590.26       1486.34        15.12 o                         
   3  -1   1      11435.96      11222.68       150.30 o                         
   4  -1   1       2062.19       2180.01        34.72 o                         
   5  -1   1          8.00          4.73         1.88 o                         
   6  -1   1         26.85         34.61         3.51 o                         
   7  -1   1       1001.88       1008.76        34.52 o                         
   8  -1   1        898.61        874.57        17.31 o                         
   9  -1   1        750.35        791.87        17.41 o                         
  10  -1   1        224.82        227.44         9.61 o                         
  11  -1   1         50.74         48.63         5.94 o                         
  12  -1   1          0.48         -5.81         5.81 o                         
 -12   0   1         67.33         66.53         8.55 o                         
 -11   0   1        203.66        193.38         9.68 o                         
 -10   0   1        323.76        329.34        17.40 o                         
  -9   0   1        819.86        802.72        17.50 o                         
  -8   0   1        653.77        636.53        14.49 o                         
  -7   0   1        184.28        193.28         7.37 o                         
  -6   0   1        478.26        500.09        11.08 o                         
  -5   0   1         56.10         70.97         4.03 o                         
  -4   0   1       1104.26       1143.67        16.44 o                         
  -3   0   1        333.11        317.35         6.59 o                         
  -2   0   1       8987.90       8799.94       108.00 o                         
  -1   0   1        665.53        661.22         6.84 o                         
   0   0   1       3233.81       3161.08        68.41 o                         
   1   0   1       1137.96       1127.38        12.26 o                         
   2   0   1       1593.61       1703.68        18.47 o                         
   3   0   1       3873.50       3960.21        36.06 o                         
   4   0   1         57.65         59.18         2.38 o                         
   5   0   1         45.60         47.06         2.46 o                         
   6   0   1       2523.92       2517.38        32.29 o                         
   7   0   1       2060.92       1992.53        28.26 o                         
   8   0   1        237.03        237.41         8.68 o                         
   9   0   1        257.82        262.37        11.33 o                         
  10   0   1        183.54        177.03        10.07 o                         
  11   0   1          1.83          1.69         3.22 o                         
  12   0   1         15.11         11.85         6.31 o                         
 -12   1   1        626.99        638.27        19.07 o                         
 -11   1   1        813.55        818.12        20.66 o                         
 -10   1   1        417.78        422.46        15.98 o                         
  -9   1   1        179.53        191.63         8.53 o                         
  -8   1   1          2.46          4.57         3.39 o                         
  -7   1   1        274.48        294.90         9.05 o                         
  -6   1   1         59.03         48.14         4.00 o                         
  -5   1   1       1171.27       1180.07        17.95 o                         
  -4   1   1         63.75         60.35         4.34 o                         
  -3   1   1        689.24        782.19        10.52 o                         
  -2   1   1        108.09         93.12         3.58 o                         
  -1   1   1        253.99        291.04         3.83 o                         
   0   1   1      10234.88       9818.51        85.26 o                         
   1   1   1       3937.32       4143.49        40.81 o                         
   2   1   1        532.60        571.64         6.66 o                         
   3   1   1         14.54         15.51         1.89 o                         
   4   1   1        205.07        204.22         4.07 o                         
   5   1   1       4008.14       3960.36        42.53 o                         
   6   1   1       4270.00       4266.10        56.26 o                         
   7   1   1       1093.70       1131.90        27.71 o                         
   8   1   1         36.57         36.82         4.96 o                         
   9   1   1         45.05         39.60         4.72 o                         
  10   1   1         85.41         82.23         9.39 o                         
  11   1   1         13.71         13.15         4.99 o                         
  12   1   1          8.14         12.74         5.80 o                         
 -12   2   1        338.88        369.44        17.01 o                         
 -11   2   1        600.18        554.37        19.88 o                         
 -10   2   1        110.52        111.13         7.35 o                         
  -9   2   1          0.39          3.72         3.01 o                         
  -8   2   1          0.07          0.92         2.39 o                         
  -7   2   1        115.11        109.99         6.27 o                         
  -6   2   1        961.97        923.04        16.32 o                         
  -5   2   1       1717.38       1770.05        19.72 o                         
  -4   2   1       3000.94       3006.74        29.55 o                         
  -3   2   1         17.35         13.53         1.48 o                         
  -2   2   1        715.44        776.78        10.86 o                         
  -1   2   1        162.77        200.53         3.25 o                         
   0   2   1        145.55        151.23         3.32 o                         
   1   2   1      10925.82      10540.82       119.52 o                         
   2   2   1        141.44        137.14         7.39 o                         
   3   2   1        420.87        412.80         6.13 o                         
   4   2   1       3486.49       3397.02        32.43 o                         
   5   2   1       2814.67       2701.91        27.30 o                         
   6   2   1       1472.07       1471.37        21.73 o                         
   7   2   1        680.67        714.87        14.39 o                         
   8   2   1         16.44          9.79         7.25 o                         
   9   2   1         38.25         29.78         6.36 o                         
  10   2   1        190.26        201.20        11.60 o                         
  11   2   1        272.10        285.54        14.64 o                         
  12   2   1          5.69          3.59         5.09 o                         
 -11   3   1         41.15         33.09         6.83 o                         
 -10   3   1         38.35         37.57         6.61 o                         
  -9   3   1        329.97        300.99        22.22 o                         
  -8   3   1        213.82        196.91        13.87 o                         
  -7   3   1        214.50        213.21         8.12 o                         
  -6   3   1         46.17         55.02         4.37 o                         
  -5   3   1         16.28         20.51         2.33 o                         
  -4   3   1       1860.18       1813.13        20.03 o                         
  -3   3   1       2022.89       2177.12        23.35 o                         
  -2   3   1       2615.05       2635.30        25.49 o                         
  -1   3   1        408.70        395.60         8.98 o                         
   0   3   1       3089.26       3187.16        29.25 o                         
   1   3   1       1118.84       1115.59        12.08 o                         
   2   3   1       9171.83       9402.95        81.71 o                         
   3   3   1       7101.23       7359.45        65.33 o                         
   4   3   1       3956.37       3914.09        37.32 o                         
   5   3   1        390.33        342.56         6.54 o                         
   6   3   1         12.87          9.28         1.72 o                         
   7   3   1         33.12         27.91         3.46 o                         
   8   3   1        914.04        882.43        17.37 o                         
   9   3   1          5.31          6.19         4.31 o                         
  10   3   1         42.61         39.35         5.05 o                         
  11   3   1        255.54        264.04        14.10 o                         
  12   3   1         97.80        116.67        10.44 o                         
 -11   4   1         13.02          7.43         5.26 o                         
 -10   4   1         48.45         45.05         7.29 o                         
  -9   4   1        271.98        260.77        31.94 o                         
  -8   4   1        640.68        635.41        19.59 o                         
  -7   4   1        515.42        526.36        16.61 o                         
  -6   4   1         91.87        104.09         5.58 o                         
  -5   4   1          1.97          0.84         1.56 o                         
  -4   4   1          8.52         13.70         3.19 o                         
  -3   4   1        525.72        532.57         8.13 o                         
  -2   4   1         95.72         95.23         2.70 o                         
  -1   4   1        433.64        492.79         9.27 o                         
   0   4   1        420.05        415.17         6.11 o                         
   1   4   1       3320.00       3158.78        40.62 o                         
   2   4   1       6686.30       6864.83        61.53 o                         
   3   4   1       2506.84       2563.42        29.37 o                         
   4   4   1       1467.09       1478.60        17.43 o                         
   5   4   1          9.58         10.64         1.88 o                         
   6   4   1        175.38        193.77         5.46 o                         
   7   4   1        474.89        465.70        11.46 o                         
   8   4   1       1172.89       1134.44        20.32 o                         
   9   4   1        400.45        409.71        12.10 o                         
  10   4   1         22.32         27.26         4.54 o                         
  11   4   1        102.91         92.88        14.90 o                         
  12   4   1         46.96         40.60         7.57 o                         
 -10   5   1        117.78        137.97        11.00 o                         
  -9   5   1         78.19         89.93        20.95 o                         
  -8   5   1         81.02         86.64        16.92 o                         
  -7   5   1         65.37         72.17         8.21 o                         
  -6   5   1        535.71        516.13        16.35 o                         
  -5   5   1        104.51        110.04         7.07 o                         
  -4   5   1         34.81         27.59         3.46 o                         
  -3   5   1          4.88          7.43         2.30 o                         
  -2   5   1         10.17          4.58         1.98 o                         
  -1   5   1       2887.19       2871.58        34.47 o                         
   0   5   1       4125.67       4028.23        38.12 o                         
   1   5   1       1951.47       1747.56        19.10 o                         
   2   5   1       2094.92       2045.04        22.03 o                         
   3   5   1        353.39        331.65         6.84 o                         
   4   5   1        129.79        140.90         4.68 o                         
   5   5   1        912.40        943.40        13.64 o                         
   6   5   1       1012.08       1038.81        14.99 o                         
   7   5   1          4.73          1.22         3.34 o                         
   8   5   1        727.27        714.72        15.76 o                         
   9   5   1        652.61        619.06        15.21 o                         
  10   5   1          1.38         -1.58         4.80 o                         
  11   5   1         13.37          9.55         8.21 o                         
  12   5   1          0.07          0.98         8.71 o                         
 -10   6   1        127.27        131.05        11.00 o                         
  -9   6   1        109.69        101.02         9.74 o                         
  -8   6   1         15.82          6.46         4.45 o                         
  -7   6   1          1.26         -2.66         3.32 o                         
  -6   6   1          2.28         -1.63         2.91 o                         
  -5   6   1         65.79         57.81         5.09 o                         
  -4   6   1        141.91        143.81        11.46 o                         
  -3   6   1        177.78        165.34         6.78 o                         
  -2   6   1        865.16        846.96        15.47 o                         
  -1   6   1       3092.79       3084.18        54.00 o                         
   0   6   1       2162.40       2152.82        29.80 o                         
   1   6   1        268.43        260.87         5.85 o                         
   2   6   1        264.92        260.52         6.13 o                         
   3   6   1        190.58        193.98         5.54 o                         
   4   6   1        949.77        988.05        14.26 o                         
   5   6   1       1281.97       1342.73        18.01 o                         
   6   6   1       1028.99       1045.22        15.63 o                         
   7   6   1        133.04        145.79         7.82 o                         
   8   6   1        245.68        250.83         9.39 o                         
   9   6   1         55.46         51.82         5.56 o                         
  10   6   1          0.36          6.24         4.19 o                         
  11   6   1          0.39         -3.51         3.88 o                         
  -9   7   1          0.52          0.52         4.53 o                         
  -8   7   1         13.32         12.73         8.58 o                         
  -7   7   1         53.77         48.40         7.13 o                         
  -6   7   1         12.62          1.52         3.84 o                         
  -5   7   1          2.20          0.25         3.74 o                         
  -4   7   1        111.94        100.90         6.28 o                         
  -3   7   1        934.29        927.58        30.31 o                         
  -2   7   1       1055.84       1039.74        18.63 o                         
  -1   7   1       1016.82       1010.77        17.97 o                         
   0   7   1       1019.81       1087.11        18.45 o                         
   1   7   1          0.02         -0.70         1.95 o                         
   2   7   1        476.33        486.08         9.58 o                         
   3   7   1       1907.91       1890.34        22.72 o                         
   4   7   1       1613.87       1625.15        20.76 o                         
   5   7   1        505.51        510.34        11.40 o                         
   6   7   1        545.85        564.69        17.56 o                         
   7   7   1         51.83         48.70         5.00 o                         
   8   7   1         41.10         42.59         5.09 o                         
   9   7   1          1.26          1.99         3.92 o                         
  10   7   1         33.42         14.64         8.08 o                         
  11   7   1          1.36         -0.50         7.32 o                         
  -8   8   1          0.28         -1.63         5.55 o                         
  -7   8   1         49.02         33.51        16.16 o                         
  -6   8   1        356.26        311.72        26.00 o                         
  -5   8   1        145.79        173.72        14.17 o                         
  -4   8   1        296.06        299.32        10.57 o                         
  -3   8   1        762.33        763.88        17.97 o                         
  -2   8   1        244.39        246.91         9.06 o                         
  -1   8   1          0.11         -1.75         2.45 o                         
   0   8   1         57.72         47.85         4.74 o                         
   1   8   1        412.68        394.80        10.79 o                         
   2   8   1        666.36        656.90        14.06 o                         
   3   8   1        732.81        727.16        15.05 o                         
   4   8   1        842.33        860.74        14.27 o                         
   5   8   1        235.46        247.37         7.59 o                         
   6   8   1        112.18        121.08         5.65 o                         
   7   8   1         72.70         78.76         5.96 o                         
   8   8   1          2.19          0.04         3.74 o                         
   9   8   1          6.68          5.81         7.07 o                         
  10   8   1         92.15         92.65        13.13 o                         
  -7   9   1         14.77         22.71         8.58 o                         
  -6   9   1        206.96        221.05        14.14 o                         
  -5   9   1        268.47        276.94        10.92 o                         
  -4   9   1        321.14        322.16        11.60 o                         
  -3   9   1        393.30        379.37        12.18 o                         
  -2   9   1         95.18        100.58         6.77 o                         
  -1   9   1        355.83        333.06        13.31 o                         
   0   9   1       1272.38       1241.76        22.31 o                         
   1   9   1       1952.06       1931.91        29.52 o                         
   2   9   1        629.83        619.23        16.24 o                         
   3   9   1         76.93         85.00         7.24 o                         
   4   9   1          2.64          7.21         3.88 o                         
   5   9   1          0.23          0.96         3.53 o                         
   6   9   1         97.11        110.92         8.56 o                         
   7   9   1        116.75        118.96        18.54 o                         
   8   9   1         19.72         16.66         7.07 o                         
   9   9   1          3.25          2.78         6.56 o                         
  10   9   1         78.77         88.62        13.13 o                         
  -6  10   1        107.34        120.63        28.14 o                         
  -5  10   1         51.38         57.08         6.67 o                         
  -4  10   1          7.09          8.50         3.82 o                         
  -3  10   1         39.68         37.17         5.36 o                         
  -2  10   1         39.59         36.86         5.26 o                         
  -1  10   1         81.44         81.46         6.72 o                         
   0  10   1        459.24        433.85        16.04 o                         
   1  10   1        626.20        624.07        19.35 o                         
   2  10   1        461.12        460.99        28.91 o                         
   3  10   1         19.07         16.81         5.18 o                         
   4  10   1          3.27          1.65         3.45 o                         
   5  10   1         49.70         46.58         6.96 o                         
   6  10   1         43.16         45.56         6.87 o                         
   7  10   1        346.69        386.73        21.71 o                         
  -4  11   1         69.79         61.33         8.47 o                         
  -3  11   1        470.25        482.11        18.54 o                         
  -2  11   1        470.69        501.84        18.92 o                         
  -1  11   1        380.65        374.12        28.39 o                         
   0  11   1         83.71         95.37        15.40 o                         
   1  11   1          6.06          5.16         5.81 o                         
   2  11   1         11.68         10.48         6.19 o                         
   3  11   1         22.25         18.85         5.80 o                         
   4  11   1        157.29        151.37        10.69 o                         
   5  11   1         42.65         39.11         7.95 o                         
   6  11   1          2.09          9.49         5.09 o                         
  -2  12   1        325.92        350.46        16.66 o                         
  -1  12   1        154.64        164.27        20.20 o                         
   0  12   1         67.44         94.53        18.43 o                         
   1  12   1          4.92          6.53         5.18 o                         
   2  12   1         71.71         75.93        13.51 o                         
   3  12   1        156.89        172.81        21.71 o                         
   4  12   1        253.44        279.54        14.43 o                         
   5  12   1        189.21        207.44        13.20 o                         
   6  12   1          9.67          9.54         5.53 o                         
  -5 -11   2         54.75         60.30         8.92 o                         
  -4 -11   2        134.37        136.78        11.49 o                         
  -3 -11   2          5.33         13.44         5.93 o                         
  -2 -11   2          2.38         -1.65         4.91 o                         
  -1 -11   2         89.97        104.04        10.16 o                         
   0 -11   2        324.14        297.38        21.46 o                         
   1 -11   2        390.02        401.50        18.09 o                         
  -7 -10   2         24.91         14.39         8.08 o                         
  -6 -10   2         76.33         72.50         8.66 o                         
  -5 -10   2          0.72          4.50         4.81 o                         
  -4 -10   2         25.83         26.95         7.32 o                         
  -3 -10   2        122.24        100.26         9.56 o                         
  -2 -10   2        297.81        288.32        18.56 o                         
  -1 -10   2        102.14        106.35         9.46 o                         
   0 -10   2        454.79        494.67        19.16 o                         
   1 -10   2        153.75        164.90        18.56 o                         
   2 -10   2         12.37          9.57         8.96 o                         
   3 -10   2          9.42          5.77         5.05 o                         
   4 -10   2        147.72        126.09        10.69 o                         
  -8  -9   2         27.98         34.15        12.50 o                         
  -7  -9   2         59.73         44.43        10.10 o                         
  -6  -9   2         11.25          8.30         4.73 o                         
  -5  -9   2        121.38        129.48         9.55 o                         
  -4  -9   2          1.74          3.38         4.24 o                         
  -3  -9   2        535.79        534.08        18.57 o                         
  -2  -9   2       1082.57       1089.97        27.82 o                         
  -1  -9   2        356.47        365.23        15.64 o                         
   0  -9   2         51.50         41.15         6.60 o                         
   1  -9   2          0.14         -4.17         4.17 o                         
   2  -9   2          1.94          1.93         4.00 o                         
   3  -9   2        160.03        148.63        10.61 o                         
   4  -9   2        511.88        513.72        19.04 o                         
   5  -9   2         97.94         97.08         9.44 o                         
   6  -9   2         44.57         41.66        10.60 o                         
  -9  -8   2         10.94          7.21         5.14 o                         
  -8  -8   2         35.71         35.67         6.78 o                         
  -7  -8   2          6.05          3.66         4.28 o                         
  -6  -8   2        204.24        194.47         9.18 o                         
  -5  -8   2        223.31        241.48         9.91 o                         
  -4  -8   2        245.54        227.82        15.15 o                         
  -3  -8   2        525.38        495.57        16.86 o                         
  -2  -8   2       1103.60       1067.85        31.68 o                         
  -1  -8   2         11.39         14.45         4.42 o                         
   0  -8   2         45.69         34.44         6.00 o                         
   1  -8   2        101.35        115.96         8.80 o                         
   2  -8   2        349.20        350.77        14.41 o                         
   3  -8   2        322.11        342.36        14.35 o                         
   4  -8   2        233.81        216.40        12.24 o                         
   5  -8   2        126.91        119.37        12.86 o                         
   6  -8   2         20.10         15.40         7.32 o                         
   7  -8   2         34.72         39.38        10.10 o                         
 -10  -7   2          0.32          2.29         4.29 o                         
  -9  -7   2         11.34         17.51         5.86 o                         
  -8  -7   2         33.43         31.08         6.13 o                         
  -7  -7   2        226.57        210.84        11.51 o                         
  -6  -7   2          6.87          7.56         3.33 o                         
  -5  -7   2       1031.79        974.93        28.20 o                         
  -4  -7   2        863.46        844.30        17.59 o                         
  -3  -7   2        216.80        221.97        16.38 o                         
  -2  -7   2        137.55        132.88         7.14 o                         
  -1  -7   2         37.41         42.46         5.93 o                         
   0  -7   2        465.36        475.33        15.78 o                         
   1  -7   2       1458.21       1436.53        30.11 o                         
   2  -7   2       1100.22       1082.69        25.28 o                         
   3  -7   2         39.77         31.30         5.52 o                         
   4  -7   2        197.55        209.58         8.98 o                         
   5  -7   2         10.67          8.64         4.65 o                         
   6  -7   2          0.07          1.01         3.99 o                         
   7  -7   2         12.41          8.92         5.09 o                         
   8  -7   2          5.45          6.47         6.44 o                         
 -11  -6   2         36.09         35.76         7.59 o                         
 -10  -6   2          2.72          6.92         4.61 o                         
  -9  -6   2         29.88         28.17         9.21 o                         
  -8  -6   2        277.66        284.79        13.18 o                         
  -7  -6   2        402.63        404.92        23.86 o                         
  -6  -6   2        860.27        833.97        17.17 o                         
  -5  -6   2       1281.68       1289.39        22.99 o                         
  -4  -6   2        162.23        185.93         7.85 o                         
  -3  -6   2        339.98        320.44         9.90 o                         
  -2  -6   2        183.28        187.47         9.56 o                         
  -1  -6   2        990.51        993.19        17.80 o                         
   0  -6   2       2312.00       2215.31        30.14 o                         
   1  -6   2       1340.36       1341.88        21.28 o                         
   2  -6   2         18.71         22.84         4.02 o                         
   3  -6   2         15.09         17.47         3.49 o                         
   4  -6   2         63.60         71.13         6.98 o                         
   5  -6   2         25.62         27.53         4.25 o                         
   6  -6   2         60.92         59.09         8.58 o                         
   7  -6   2         18.96         21.04         5.28 o                         
   8  -6   2         28.15         16.07         5.26 o                         
   9  -6   2        110.58         99.91         9.95 o                         
 -11  -5   2        149.98        135.91        10.95 o                         
 -10  -5   2         74.40         64.82         8.34 o                         
  -9  -5   2         51.82         60.57         7.55 o                         
  -8  -5   2          2.73          5.25         4.06 o                         
  -7  -5   2        925.25        906.95        23.17 o                         
  -6  -5   2        954.29        954.70        21.06 o                         
  -5  -5   2        199.24        221.07         8.01 o                         
  -4  -5   2         43.15         38.30         4.14 o                         
  -3  -5   2       1183.85       1190.25        33.80 o                         
  -2  -5   2       2050.95       1963.41        23.45 o                         
  -1  -5   2       3470.14       3398.26        34.73 o                         
   0  -5   2       1758.87       1766.69        20.67 o                         
   1  -5   2         61.95         59.15         3.56 o                         
   2  -5   2         42.77         44.07         3.27 o                         
   3  -5   2        206.79        226.14         7.75 o                         
   4  -5   2         94.95        105.98         6.24 o                         
   5  -5   2        229.58        247.62         8.79 o                         
   6  -5   2         84.36        107.42         8.12 o                         
   7  -5   2          2.23          5.64         3.74 o                         
   8  -5   2        439.67        371.12        15.20 o                         
   9  -5   2        172.97        179.07        12.37 o                         
  10  -5   2        177.20        178.92        13.89 o                         
 -12  -4   2         45.39         63.37        11.87 o                         
 -11  -4   2        109.14        132.01        15.65 o                         
 -10  -4   2        489.03        460.71        27.52 o                         
  -9  -4   2        543.05        557.66        19.69 o                         
  -8  -4   2        337.24        310.09        16.54 o                         
  -7  -4   2         67.83         66.70         5.10 o                         
  -6  -4   2        136.98        138.94         9.07 o                         
  -5  -4   2        360.76        354.20         7.77 o                         
  -4  -4   2       1441.97       1490.26        18.38 o                         
  -3  -4   2       3965.89       4003.78        62.49 o                         
  -2  -4   2       1925.75       1765.03        19.91 o                         
  -1  -4   2         76.99         58.33         3.39 o                         
   0  -4   2        231.55        253.03         5.55 o                         
   1  -4   2        286.96        311.00         6.35 o                         
   2  -4   2          2.99          2.60         1.82 o                         
   3  -4   2       1305.41       1406.82        17.65 o                         
   4  -4   2          4.72          5.46         1.88 o                         
   5  -4   2        163.01        183.67         5.99 o                         
   6  -4   2        353.01        366.48        14.32 o                         
   7  -4   2        317.31        313.39        16.92 o                         
   8  -4   2         89.06         99.30         8.29 o                         
   9  -4   2         62.23         85.31         8.19 o                         
  10  -4   2        240.71        232.97        13.37 o                         
 -12  -3   2          4.08          1.53         5.68 o                         
 -11  -3   2          1.66          2.06         5.55 o                         
 -10  -3   2         79.71         76.87         6.25 o                         
  -9  -3   2        698.75        689.84        16.38 o                         
  -8  -3   2        205.57        206.67         8.39 o                         
  -7  -3   2         54.83         57.87         4.78 o                         
  -6  -3   2        381.84        383.49        10.89 o                         
  -5  -3   2       1533.22       1462.28        18.00 o                         
  -4  -3   2       4611.31       4718.28        45.32 o                         
  -3  -3   2       5612.78       5962.31        55.18 o                         
  -2  -3   2        170.22        178.81         4.99 o                         
  -1  -3   2        460.88        488.87         7.21 o                         
   0  -3   2        411.38        429.29         7.57 o                         
   1  -3   2        558.12        572.64         9.50 o                         
   2  -3   2       1259.43       1310.36        15.50 o                         
   3  -3   2       1954.36       1948.72        21.68 o                         
   4  -3   2          6.38          2.69         1.66 o                         
   5  -3   2          3.41          4.62         2.22 o                         
   6  -3   2       1189.40       1191.88        16.81 o                         
   7  -3   2        115.58        129.98         6.45 o                         
   8  -3   2         58.35         58.74         7.60 o                         
   9  -3   2          1.55          5.96         4.12 o                         
  10  -3   2          7.72          5.43         4.28 o                         
  11  -3   2         25.37         26.00         9.85 o                         
 -12  -2   2         65.06         59.88         9.77 o                         
 -11  -2   2         73.01         78.32         6.68 o                         
 -10  -2   2          5.19          6.32         3.28 o                         
  -9  -2   2         21.98         22.56         4.43 o                         
  -8  -2   2        112.37        118.82         6.52 o                         
  -7  -2   2        369.42        389.94        18.29 o                         
  -6  -2   2       2377.42       2341.16        38.97 o                         
  -5  -2   2       2309.77       2264.72        28.18 o                         
  -4  -2   2        416.57        346.02         6.56 o                         
  -3  -2   2        179.02        191.55         4.41 o                         
  -2  -2   2          0.56          0.74         0.91 o                         
  -1  -2   2         16.20         13.07         1.88 o                         
   0  -2   2       1219.74       1247.61        13.41 o                         
   1  -2   2       2636.78       2651.76        25.68 o                         
   2  -2   2        100.34        146.42         3.84 o                         
   3  -2   2       3774.10       3906.69        37.43 o                         
   4  -2   2        646.84        635.68         9.81 o                         
   5  -2   2          2.03          5.12         1.63 o                         
   6  -2   2         19.81         20.46         2.66 o                         
   7  -2   2        184.30        195.22         7.61 o                         
   8  -2   2        298.63        261.43         9.26 o                         
   9  -2   2        139.39        139.77        15.60 o                         
  10  -2   2        766.36        747.80        18.02 o                         
  11  -2   2        321.44        312.53        23.23 o                         
 -12  -1   2         34.13         29.65         5.69 o                         
 -11  -1   2         88.85         98.06         8.77 o                         
 -10  -1   2          0.86          2.98         3.05 o                         
  -9  -1   2        230.28        244.11         9.51 o                         
  -8  -1   2        422.35        439.74        14.34 o                         
  -7  -1   2       1959.85       1841.52        27.22 o                         
  -6  -1   2       4631.87       4860.18        56.11 o                         
  -5  -1   2        878.08        809.10        10.89 o                         
  -4  -1   2        982.51       1151.00        13.71 o                         
  -3  -1   2          5.91          2.07         1.57 o                         
  -2  -1   2       2092.92       2076.71        20.40 o                         
  -1  -1   2       4018.83       4049.66        42.25 o                         
   0  -1   2       4961.48       4999.11        43.97 o                         
   1  -1   2         55.89         48.96         2.31 o                         
   2  -1   2        696.92        795.51         9.74 o                         
   3  -1   2        645.47        648.96         8.93 o                         
   4  -1   2        973.36       1008.72        12.74 o                         
   5  -1   2         89.19        108.41         4.85 o                         
   6  -1   2         61.28         61.29         3.85 o                         
   7  -1   2         19.18         16.69         3.16 o                         
   8  -1   2         34.55         37.93         6.00 o                         
   9  -1   2        579.83        555.70        14.20 o                         
  10  -1   2        699.77        673.68        16.67 o                         
  11  -1   2        415.51        442.27        25.25 o                         
 -12   0   2         10.77          9.07         4.12 o                         
 -11   0   2         18.24         17.63         4.30 o                         
 -10   0   2         48.63         54.46         5.62 o                         
  -9   0   2        447.69        476.52        14.12 o                         
  -8   0   2       1719.87       1647.41        26.33 o                         
  -7   0   2       1163.17       1111.90        30.61 o                         
  -6   0   2        393.79        405.36        10.13 o                         
  -5   0   2         74.50         83.25         4.51 o                         
  -4   0   2        976.08        928.40        11.22 o                         
  -3   0   2       2482.58       2449.68        23.96 o                         
  -2   0   2       3137.64       3121.66        28.87 o                         
  -1   0   2        869.91        940.20         9.85 o                         
   0   0   2        725.60        711.27         9.00 o                         
   1   0   2       6440.31       6535.04        77.79 o                         
   2   0   2         35.33         36.88         3.81 o                         
   3   0   2        127.92        130.30         3.34 o                         
   4   0   2          2.51          2.34         1.05 o                         
   5   0   2        249.91        267.32         5.59 o                         
   6   0   2         25.85         33.99         4.19 o                         
   7   0   2       1022.98       1059.69        18.34 o                         
   8   0   2       1079.61       1022.94        22.72 o                         
   9   0   2        838.57        811.35        20.56 o                         
  10   0   2        410.04        416.64        18.54 o                         
  11   0   2         51.41         54.40         7.94 o                         
  12   0   2          2.23          5.36         5.03 o                         
 -12   1   2         69.58         68.04         7.35 o                         
 -11   1   2        190.87        216.84        10.22 o                         
 -10   1   2        127.84        144.29         8.13 o                         
  -9   1   2        818.85        809.56        17.79 o                         
  -8   1   2       1031.52        979.84        18.93 o                         
  -7   1   2          2.32         -0.99         2.16 o                         
  -6   1   2        466.31        504.87        11.49 o                         
  -5   1   2         13.61          5.87         1.98 o                         
  -4   1   2       2521.03       2425.98        24.31 o                         
  -3   1   2       3506.21       3524.50        35.31 o                         
  -2   1   2       1996.66       2114.25        20.48 o                         
  -1   1   2          7.12          4.38         0.90 o                         
   0   1   2        775.98        839.21         8.60 o                         
   1   1   2       1206.92       1256.88        14.90 o                         
   2   1   2         42.64         46.70         2.11 o                         
   3   1   2          0.51          0.36         1.09 o                         
   4   1   2        175.44        207.33         4.40 o                         
   5   1   2        342.17        318.90         8.05 o                         
   6   1   2       1221.00       1189.88        14.95 o                         
   7   1   2       1353.82       1266.09        20.57 o                         
   8   1   2        915.78        897.25        17.37 o                         
   9   1   2        966.55        992.63        19.51 o                         
  10   1   2        105.38         96.24         8.88 o                         
  11   1   2        395.84        383.34        49.72 o                         
  12   1   2        149.88        163.84        24.87 o                         
 -12   2   2        159.65        156.56        11.61 o                         
 -11   2   2        456.88        457.57        30.91 o                         
 -10   2   2        569.08        534.41        15.08 o                         
  -9   2   2        280.48        280.17        10.27 o                         
  -8   2   2         16.83         19.03         3.59 o                         
  -7   2   2        831.40        835.61        16.53 o                         
  -6   2   2       1739.49       1714.87        25.03 o                         
  -5   2   2       2277.62       2144.78        23.02 o                         
  -4   2   2        751.83        722.89         9.82 o                         
  -3   2   2          5.81          5.82         1.42 o                         
  -2   2   2          4.11          2.01         1.02 o                         
  -1   2   2       6509.88       6457.48        56.18 o                         
   0   2   2        247.94        238.74         4.42 o                         
   1   2   2       1513.03       1597.00        20.15 o                         
   2   2   2        220.94        259.04         4.56 o                         
   3   2   2       1096.46       1218.12        16.93 o                         
   4   2   2        879.52        865.91        10.79 o                         
   5   2   2       4839.79       4914.82        52.27 o                         
   6   2   2       1680.98       1656.76        19.10 o                         
   7   2   2        883.24        882.82        16.19 o                         
   8   2   2         88.02         86.25         5.50 o                         
   9   2   2         38.49         38.18         4.60 o                         
  10   2   2        113.49        127.99         9.72 o                         
  11   2   2        758.32        800.92        37.36 o                         
  12   2   2        326.19        344.27        40.51 o                         
 -11   3   2        291.04        312.74        15.42 o                         
 -10   3   2         78.02         92.91        17.04 o                         
  -9   3   2          0.15         -0.16         2.89 o                         
  -8   3   2         90.60         87.26         5.91 o                         
  -7   3   2        114.34        125.69         9.68 o                         
  -6   3   2       2864.93       2774.79        36.00 o                         
  -5   3   2       4354.18       4395.90        42.69 o                         
  -4   3   2       1503.75       1585.14        18.04 o                         
  -3   3   2          6.96          5.98         1.30 o                         
  -2   3   2          3.20          4.48         1.12 o                         
  -1   3   2        121.68        108.63         2.85 o                         
   0   3   2       1972.82       2036.16        19.70 o                         
   1   3   2       2243.45       2375.15        22.65 o                         
   2   3   2       1238.19       1344.29        15.20 o                         
   3   3   2        495.24        453.88         8.13 o                         
   4   3   2        468.57        379.21         6.54 o                         
   5   3   2        946.12        874.27        11.77 o                         
   6   3   2       1442.06       1460.66        17.57 o                         
   7   3   2        720.72        728.38        14.37 o                         
   8   3   2        270.58        278.89         9.10 o                         
   9   3   2       1227.46       1244.44        22.65 o                         
  10   3   2        120.92        127.84        10.59 o                         
  11   3   2        646.61        598.70        22.47 o                         
  12   3   2        221.11        235.81        14.45 o                         
 -11   4   2         32.17         28.45         6.78 o                         
 -10   4   2        175.63        153.61        12.24 o                         
  -9   4   2       1080.87       1010.52        26.45 o                         
  -8   4   2        799.24        858.40        60.07 o                         
  -7   4   2        371.00        420.76        24.74 o                         
  -6   4   2        183.87        182.83         7.10 o                         
  -5   4   2        211.35        212.68         5.75 o                         
  -4   4   2         33.52         27.20         2.51 o                         
  -3   4   2         67.41         72.25         3.02 o                         
  -2   4   2        368.63        337.16         5.79 o                         
  -1   4   2       1969.80       2036.22        24.88 o                         
   0   4   2        134.57        126.35         5.14 o                         
   1   4   2          3.82          2.22         1.04 o                         
   2   4   2       4821.74       5121.28        46.82 o                         
   3   4   2       3619.09       3788.81        51.89 o                         
   4   4   2         21.32         10.06         2.10 o                         
   5   4   2        339.47        310.43         6.54 o                         
   6   4   2         39.86         40.94         2.99 o                         
   7   4   2         20.76         16.31         3.00 o                         
   8   4   2       1833.37       1838.38        27.89 o                         
   9   4   2       1265.06       1279.98        29.90 o                         
  10   4   2        145.69        139.33        10.09 o                         
  11   4   2        244.69        266.25        14.36 o                         
  12   4   2        116.61        131.50        11.33 o                         
 -11   5   2         13.04         11.11         7.57 o                         
 -10   5   2        251.42        282.71        14.74 o                         
  -9   5   2        748.43        778.14        40.77 o                         
  -8   5   2       1723.68       1692.00        35.98 o                         
  -7   5   2        799.83        749.91        21.10 o                         
  -6   5   2          0.73         -2.66         2.66 o                         
  -5   5   2         80.01         87.30         9.03 o                         
  -4   5   2        651.01        694.50        13.53 o                         
  -3   5   2       1219.85       1215.36        18.83 o                         
  -2   5   2       1842.46       1941.90        25.65 o                         
  -1   5   2        779.29        820.41        13.62 o                         
   0   5   2          8.92          4.39         1.03 o                         
   1   5   2        210.78        250.99         5.07 o                         
   2   5   2       1102.54       1073.34        17.13 o                         
   3   5   2       1176.93       1309.50        16.59 o                         
   4   5   2        562.84        645.82        10.26 o                         
   5   5   2         23.27         32.79        10.60 o                         
   6   5   2        625.49        654.34        11.11 o                         
   7   5   2       1400.39       1370.67        22.19 o                         
   8   5   2        804.70        773.91        18.34 o                         
   9   5   2       1143.96       1088.62        27.31 o                         
  10   5   2         59.87         55.88         7.85 o                         
  11   5   2          0.91          0.24         5.18 o                         
  12   5   2          8.56          9.49         5.53 o                         
 -10   6   2        152.55        171.22        21.46 o                         
  -9   6   2        166.25        186.73        12.22 o                         
  -8   6   2        213.72        197.13        11.72 o                         
  -7   6   2          0.61          0.10         3.45 o                         
  -6   6   2        190.56        197.03        10.57 o                         
  -5   6   2         82.31         79.59         5.60 o                         
  -4   6   2        356.41        359.47        10.17 o                         
  -3   6   2        913.29        935.70        16.77 o                         
  -2   6   2        232.01        242.83         7.81 o                         
  -1   6   2        370.81        373.55         9.26 o                         
   0   6   2       1069.73       1169.84        18.03 o                         
   1   6   2        385.22        360.85         9.03 o                         
   2   6   2          7.55         20.70         2.24 o                         
   3   6   2        149.95        183.52         5.23 o                         
   4   6   2        234.48        241.96         6.32 o                         
   5   6   2        733.49        749.75        12.21 o                         
   6   6   2       2240.68       2178.31        25.72 o                         
   7   6   2        670.84        682.22        14.69 o                         
   8   6   2        227.94        216.58        11.42 o                         
   9   6   2        292.97        273.92        13.11 o                         
  10   6   2         14.46          8.53         4.48 o                         
  11   6   2        164.16        148.77        11.23 o                         
  -9   7   2         34.11         25.47         6.65 o                         
  -8   7   2         41.77         46.85         7.76 o                         
  -7   7   2        174.50        157.20        14.52 o                         
  -6   7   2        649.40        643.45        20.19 o                         
  -5   7   2        323.24        332.00        10.68 o                         
  -4   7   2        293.42        292.24        10.15 o                         
  -3   7   2        144.91        150.73         6.92 o                         
  -2   7   2         26.72         29.64         3.83 o                         
  -1   7   2         46.51         48.83         5.45 o                         
   0   7   2        744.13        782.45        14.82 o                         
   1   7   2         32.04         24.27         3.31 o                         
   2   7   2          5.47          7.71         1.88 o                         
   3   7   2        203.60        209.65         6.04 o                         
   4   7   2       1019.30       1104.68        20.84 o                         
   5   7   2       1802.15       1796.20        22.55 o                         
   6   7   2        971.75        971.43        26.31 o                         
   7   7   2        283.21        309.72         9.97 o                         
   8   7   2         13.56         16.05         6.82 o                         
   9   7   2         14.22         11.60         4.73 o                         
  10   7   2        205.46        198.12        12.40 o                         
  11   7   2        126.57        147.71        11.59 o                         
  -8   8   2        129.10        115.83        10.57 o                         
  -7   8   2        139.18        121.00        13.87 o                         
  -6   8   2        429.07        476.42        17.79 o                         
  -5   8   2        258.18        256.56        16.80 o                         
  -4   8   2         46.77         47.84         5.28 o                         
  -3   8   2         59.05         66.43         7.33 o                         
  -2   8   2         25.61         33.38         4.30 o                         
  -1   8   2         13.55          7.86         3.00 o                         
   0   8   2         22.06         23.88         3.65 o                         
   1   8   2          1.22          3.96         2.44 o                         
   2   8   2        466.11        445.94        11.23 o                         
   3   8   2        845.07        831.39        16.15 o                         
   4   8   2       1267.01       1295.81        18.25 o                         
   5   8   2        537.09        554.66        11.22 o                         
   6   8   2        101.59        114.02         5.50 o                         
   7   8   2          9.20         11.87         5.41 o                         
   8   8   2         67.97         69.70         7.85 o                         
   9   8   2        177.18        174.35        19.06 o                         
  10   8   2        354.07        390.91        20.56 o                         
  -8   9   2        180.85        178.97        19.94 o                         
  -7   9   2        169.99        193.74        27.14 o                         
  -6   9   2        173.37        170.85        11.72 o                         
  -5   9   2         12.51         13.65         3.97 o                         
  -4   9   2         25.24         20.79         4.26 o                         
  -3   9   2         12.23          7.05         3.19 o                         
  -2   9   2          0.10         -0.18         2.72 o                         
  -1   9   2        336.09        371.28        11.41 o                         
   0   9   2        150.63        163.60         9.99 o                         
   1   9   2        143.13        141.50         7.03 o                         
   2   9   2        451.08        439.64        11.88 o                         
   3   9   2        736.99        694.27        15.38 o                         
   4   9   2        409.10        414.71        12.98 o                         
   5   9   2         40.07         39.81         4.71 o                         
   6   9   2          5.53          3.87         2.92 o                         
   7   9   2        227.78        240.20        11.86 o                         
   8   9   2        226.40        222.14        16.66 o                         
   9   9   2         97.66         86.85        12.62 o                         
  10   9   2        233.81        257.74        19.94 o                         
  -6  10   2          0.86          1.66         4.61 o                         
  -5  10   2         23.19         33.68         5.39 o                         
  -4  10   2          5.46          3.80         3.54 o                         
  -3  10   2         60.26         53.20         6.07 o                         
  -2  10   2          7.79          5.78         3.45 o                         
  -1  10   2         79.60         75.30         6.25 o                         
   0  10   2        618.68        621.05        15.41 o                         
   1  10   2        723.49        680.43        16.10 o                         
   2  10   2        329.17        325.73        10.84 o                         
   3  10   2        220.67        224.03         9.17 o                         
   4  10   2          5.15          7.95         3.90 o                         
   5  10   2         35.09         27.75         5.44 o                         
   6  10   2        324.49        354.18        14.17 o                         
  -5  11   2        120.55        100.17        10.06 o                         
  -4  11   2        269.83        285.38        11.98 o                         
  -3  11   2         98.72         86.29         7.08 o                         
  -2  11   2          2.99         -0.34         4.32 o                         
  -1  11   2         15.25          9.65         3.77 o                         
   0  11   2        420.08        390.32        18.92 o                         
   1  11   2        247.74        244.04        21.46 o                         
   2  11   2         28.97         34.66         8.21 o                         
   3  11   2          1.84          1.12         3.87 o                         
   4  11   2         21.07         25.57         5.70 o                         
   5  11   2        222.32        223.64        13.25 o                         
   6  11   2        274.80        295.36        20.20 o                         
  -3  12   2        202.40        216.26        16.16 o                         
  -2  12   2        197.64        172.45        19.94 o                         
  -1  12   2        153.66        160.50        12.62 o                         
   0  12   2         46.60         45.46         8.21 o                         
   1  12   2         18.53         15.74         5.35 o                         
   2  12   2        142.54        131.81        10.21 o                         
   3  12   2        263.46        264.80        13.99 o                         
   4  12   2        362.90        366.09        16.12 o                         
   5  12   2        236.69        273.39        20.70 o                         
   6  12   2         25.90         20.70         8.84 o                         
   0  13   2          0.65         -5.05         5.05 o                         
   1  13   2          0.68          1.01         5.81 o                         
   2  13   2         96.07         96.47        10.03 o                         
   3  13   2        317.21        371.86        23.73 o                         
  -6 -10   3         62.66         79.02        14.14 o                         
  -5 -10   3          0.50          4.06         5.03 o                         
  -4 -10   3          5.43         -0.94         4.37 o                         
  -3 -10   3         53.54         48.17         8.29 o                         
  -2 -10   3        200.58        210.02        13.13 o                         
  -1 -10   3          2.93          2.67         4.71 o                         
   0 -10   3         63.10         57.27         8.47 o                         
   1 -10   3        301.50        301.91        15.56 o                         
   2 -10   3         35.16         35.80         7.41 o                         
   3 -10   3          0.65         -0.80         4.90 o                         
  -8  -9   3         53.98         40.39        10.86 o                         
  -7  -9   3         36.48         28.02         9.34 o                         
  -6  -9   3         30.91         53.02        10.86 o                         
  -5  -9   3        173.23        194.92        16.54 o                         
  -4  -9   3         87.70         75.34         8.84 o                         
  -3  -9   3         42.06         31.38         9.21 o                         
  -2  -9   3        278.75        279.48        14.19 o                         
  -1  -9   3         88.75         93.99         8.88 o                         
   0  -9   3         90.83         81.81        15.78 o                         
   1  -9   3        123.17        108.86         9.56 o                         
   2  -9   3          4.03          6.56         4.73 o                         
   3  -9   3         56.05         72.30         8.48 o                         
   4  -9   3        462.50        440.41        18.14 o                         
   5  -9   3        345.59        405.83        25.12 o                         
  -9  -8   3         65.35         65.76         9.16 o                         
  -8  -8   3         25.44         27.63         8.84 o                         
  -7  -8   3         31.13         29.81         6.40 o                         
  -6  -8   3        129.38        140.55         8.24 o                         
  -5  -8   3        164.21        165.12         8.80 o                         
  -4  -8   3         32.20         29.11         5.89 o                         
  -3  -8   3          9.90         22.47         5.40 o                         
  -2  -8   3        545.26        513.78        20.07 o                         
  -1  -8   3        277.96        281.91        22.60 o                         
   0  -8   3         16.39         10.28         5.18 o                         
   1  -8   3          3.83          0.32         3.69 o                         
   2  -8   3         40.98         45.06        15.02 o                         
   3  -8   3        269.20        293.37        13.97 o                         
   4  -8   3        901.93        876.67        24.86 o                         
   5  -8   3        492.29        484.33        18.35 o                         
   6  -8   3         59.18         60.84        11.61 o                         
 -10  -7   3         19.92         15.17         7.57 o                         
  -9  -7   3        169.69        179.84        12.12 o                         
  -8  -7   3         97.05        103.08         9.59 o                         
  -7  -7   3        269.78        258.81        19.31 o                         
  -6  -7   3        184.31        162.79        10.34 o                         
  -5  -7   3         86.31         87.95         6.67 o                         
  -4  -7   3        165.83        156.07         9.95 o                         
  -3  -7   3          7.20          7.55         3.43 o                         
  -2  -7   3        124.60        110.24         7.09 o                         
  -1  -7   3          2.77          8.21         4.04 o                         
   0  -7   3        149.89        141.17        12.75 o                         
   1  -7   3        409.66        402.07        22.58 o                         
   2  -7   3        874.12        830.10        22.22 o                         
   3  -7   3        545.49        511.87        17.35 o                         
   4  -7   3        228.42        211.60        11.72 o                         
   5  -7   3         65.25         67.82         7.93 o                         
   6  -7   3         10.95          5.05         6.06 o                         
   7  -7   3         11.70         14.14         7.57 o                         
 -10  -6   3         72.60         71.32         9.31 o                         
  -9  -6   3        289.92        293.06        14.77 o                         
  -8  -6   3        224.81        206.74        19.19 o                         
  -7  -6   3        100.51        107.75        14.14 o                         
  -6  -6   3         12.53         15.54         3.70 o                         
  -5  -6   3         97.88         93.09         6.42 o                         
  -4  -6   3        174.11        192.17         8.44 o                         
  -3  -6   3          4.46          0.39         2.84 o                         
  -2  -6   3         84.33         90.71         6.59 o                         
  -1  -6   3         76.56         80.64         5.85 o                         
   0  -6   3        686.44        688.28        14.70 o                         
   1  -6   3       1196.81       1155.57        25.64 o                         
   2  -6   3       1371.59       1367.30        28.60 o                         
   3  -6   3        208.93        193.03        17.29 o                         
   4  -6   3         57.01         72.74         6.90 o                         
   5  -6   3        121.34         97.29         8.16 o                         
   6  -6   3        400.54        388.19        12.42 o                         
   7  -6   3        169.64        155.87        10.53 o                         
   8  -6   3        131.46        130.59        10.25 o                         
 -11  -5   3        137.71        173.88        12.20 o                         
 -10  -5   3        121.91        120.10        10.17 o                         
  -9  -5   3        154.88        160.53        17.67 o                         
  -8  -5   3         95.33         90.59         8.62 o                         
  -7  -5   3         36.83         31.66        13.63 o                         
  -6  -5   3         67.20         50.25         7.45 o                         
  -5  -5   3         26.20         27.78         4.17 o                         
  -4  -5   3         25.83         31.81         5.18 o                         
  -3  -5   3        112.91        120.32         6.53 o                         
  -2  -5   3         86.31         86.23         5.55 o                         
  -1  -5   3       1197.94       1219.25        20.10 o                         
   0  -5   3       1994.70       1978.95        45.18 o                         
   1  -5   3        733.63        729.50        25.87 o                         
   2  -5   3        134.08        120.35         5.05 o                         
   3  -5   3          3.59          6.34         2.24 o                         
   4  -5   3         26.50         26.42         3.97 o                         
   5  -5   3        410.14        443.84        12.13 o                         
   6  -5   3       1543.60       1494.25        25.28 o                         
   7  -5   3        125.12        130.62         9.27 o                         
   8  -5   3         49.10         49.41         7.08 o                         
   9  -5   3         39.21         32.52         8.33 o                         
 -11  -4   3        515.58        541.07        20.55 o                         
 -10  -4   3         78.07         71.99         8.37 o                         
  -9  -4   3         13.57         15.57         4.95 o                         
  -8  -4   3         21.70         25.65         5.58 o                         
  -7  -4   3          4.54          5.55         3.81 o                         
  -6  -4   3         14.74         13.78         4.80 o                         
  -5  -4   3        117.18        132.04         6.54 o                         
  -4  -4   3         92.90         93.02         8.00 o                         
  -3  -4   3        103.72        101.16         5.87 o                         
  -2  -4   3        667.10        611.31        17.28 o                         
  -1  -4   3       1782.08       1796.40        53.90 o                         
   0  -4   3       3150.53       3323.65        33.58 o                         
   1  -4   3        303.35        310.58         6.67 o                         
   2  -4   3         49.03         47.75         4.33 o                         
   3  -4   3       2031.83       2100.51        27.73 o                         
   4  -4   3        796.64        799.91        15.49 o                         
   5  -4   3        199.61        201.81         9.69 o                         
   6  -4   3        836.57        818.72        27.52 o                         
   7  -4   3        192.74        215.43        10.77 o                         
   8  -4   3         19.98         26.16         5.57 o                         
   9  -4   3          2.64          2.90         4.35 o                         
  10  -4   3          2.23         12.88         9.09 o                         
 -11  -3   3        144.40        125.27        10.28 o                         
 -10  -3   3         93.34         91.05         9.59 o                         
  -9  -3   3          7.45          7.89         4.12 o                         
  -8  -3   3         12.79         10.78         4.42 o                         
  -7  -3   3        171.18        194.63        10.17 o                         
  -6  -3   3        114.07        115.38         5.74 o                         
  -5  -3   3         85.51        100.69        10.44 o                         
  -4  -3   3        363.61        337.43         7.00 o                         
  -3  -3   3       4492.90       4444.82        42.86 o                         
  -2  -3   3        883.39        832.54        14.26 o                         
  -1  -3   3         73.61         45.67         3.37 o                         
   0  -3   3        449.46        447.98         7.18 o                         
   1  -3   3          8.31          8.49         1.58 o                         
   2  -3   3       1623.75       1585.63        18.51 o                         
   3  -3   3       4733.10       4787.26        53.61 o                         
   4  -3   3       1864.43       1929.87        24.27 o                         
   5  -3   3          4.68          4.85         2.13 o                         
   6  -3   3        228.70        253.19         7.30 o                         
   7  -3   3          2.51          3.93         2.63 o                         
   8  -3   3        125.88        134.93         7.18 o                         
   9  -3   3         14.10         21.11         5.21 o                         
  10  -3   3          0.67         -4.29         5.55 o                         
 -12  -2   3         56.72         55.67        12.75 o                         
 -11  -2   3         54.79         75.18         8.71 o                         
 -10  -2   3          4.93         -1.92         3.73 o                         
  -9  -2   3         34.86         29.24         7.78 o                         
  -8  -2   3        141.69        159.95         9.56 o                         
  -7  -2   3         32.93         44.42         7.70 o                         
  -6  -2   3         53.96         56.82         5.93 o                         
  -5  -2   3         36.92         18.86         2.79 o                         
  -4  -2   3       2232.03       2092.08        22.88 o                         
  -3  -2   3       5883.45       6060.10        55.68 o                         
  -2  -2   3       2322.87       2477.36        29.89 o                         
  -1  -2   3        223.99        266.11         8.11 o                         
   0  -2   3       1778.08       1913.05        23.61 o                         
   1  -2   3       5797.37       5588.20        50.98 o                         
   2  -2   3       2076.53       1963.91        21.07 o                         
   3  -2   3       1501.55       1520.06        17.88 o                         
   4  -2   3       1447.85       1453.68        17.86 o                         
   5  -2   3          9.49         12.94         2.66 o                         
   6  -2   3          4.20          8.67         2.26 o                         
   7  -2   3         90.20         95.63         5.66 o                         
   8  -2   3        163.35        186.35         8.03 o                         
   9  -2   3        220.97        210.47         9.13 o                         
  10  -2   3        144.76        138.00        10.24 o                         
  11  -2   3         28.11         16.92         8.33 o                         
 -12  -1   3         15.06         11.21         4.56 o                         
 -11  -1   3        129.53        133.52        10.72 o                         
 -10  -1   3         14.95         18.74         4.32 o                         
  -9  -1   3        252.75        247.27         9.71 o                         
  -8  -1   3        305.23        283.35         9.74 o                         
  -7  -1   3        396.14        408.18        11.09 o                         
  -6  -1   3        286.18        254.76         8.19 o                         
  -5  -1   3       1249.86       1237.11        20.75 o                         
  -4  -1   3         16.52          7.13         1.60 o                         
  -3  -1   3        109.23        126.11         3.62 o                         
  -2  -1   3        393.11        456.75         6.65 o                         
  -1  -1   3       3583.62       3566.28        38.79 o                         
   0  -1   3       6333.25       6161.57        54.60 o                         
   1  -1   3       5961.17       5771.61        51.72 o                         
   2  -1   3        492.51        484.83         7.36 o                         
   3  -1   3         98.75         99.00         3.45 o                         
   4  -1   3        284.67        313.57         6.42 o                         
   5  -1   3        441.88        450.09         8.30 o                         
   6  -1   3        369.89        405.09        10.33 o                         
   7  -1   3         12.42          8.84         3.93 o                         
   8  -1   3        107.85        104.46         6.26 o                         
   9  -1   3        178.79        176.20        14.39 o                         
  10  -1   3        356.24        369.58        16.14 o                         
  11  -1   3         30.59         23.49         6.42 o                         
 -12   0   3         71.08         71.24         7.71 o                         
 -11   0   3        134.53        152.05        10.69 o                         
 -10   0   3         21.17         23.99         4.46 o                         
  -9   0   3         14.80         11.18         3.49 o                         
  -8   0   3        262.76        265.50         9.35 o                         
  -7   0   3        184.81        182.65         7.58 o                         
  -6   0   3       1405.59       1407.08        21.84 o                         
  -5   0   3       1756.91       1845.11        20.58 o                         
  -4   0   3         27.10         37.74         2.33 o                         
  -3   0   3        977.95       1061.53        12.70 o                         
  -2   0   3       5532.05       5607.14        50.28 o                         
  -1   0   3       8955.36       8809.05        87.86 o                         
   0   0   3       4858.73       4911.27        59.01 o                         
   1   0   3        645.48        674.76         9.34 o                         
   2   0   3        511.70        529.44         7.83 o                         
   3   0   3          8.96         13.71         1.57 o                         
   4   0   3        405.13        365.37         8.12 o                         
   5   0   3       2118.43       2114.27        25.98 o                         
   6   0   3        506.93        514.05        10.02 o                         
   7   0   3        517.98        509.89        13.80 o                         
   8   0   3        151.21        143.98         6.77 o                         
   9   0   3        106.88        114.09         8.82 o                         
  10   0   3         27.64         31.91         6.43 o                         
  11   0   3          8.45          7.74         5.21 o                         
 -12   1   3         57.82         45.91         6.49 o                         
 -11   1   3        266.63        265.69        11.45 o                         
 -10   1   3         72.01         52.30         6.24 o                         
  -9   1   3         77.73         79.34         6.53 o                         
  -8   1   3         14.19         17.26         3.63 o                         
  -7   1   3        199.16        206.41         7.96 o                         
  -6   1   3        122.45        114.46         5.82 o                         
  -5   1   3          2.46          3.92         2.26 o                         
  -4   1   3        292.55        296.88         5.73 o                         
  -3   1   3       5145.92       5154.64        47.26 o                         
  -2   1   3       4172.34       4178.33        38.39 o                         
  -1   1   3       7585.88       7326.24        63.84 o                         
   0   1   3       1810.73       1738.80        16.99 o                         
   1   1   3          2.52          2.41         1.02 o                         
   2   1   3        322.96        319.69         4.85 o                         
   3   1   3       1671.72       1687.98        17.56 o                         
   4   1   3       1772.95       1798.16        26.34 o                         
   5   1   3       1232.34       1253.03        15.21 o                         
   6   1   3        810.41        786.38        12.00 o                         
   7   1   3        187.94        186.98         9.00 o                         
   8   1   3        119.79        136.94         9.19 o                         
   9   1   3          2.52         -0.42         3.30 o                         
  10   1   3        191.42        154.98        10.69 o                         
  11   1   3         26.25         18.60         5.78 o                         
  12   1   3         66.27         71.44         9.73 o                         
 -12   2   3         28.34         30.54         7.11 o                         
 -11   2   3         56.97         57.76         8.70 o                         
 -10   2   3         71.92         68.72        10.76 o                         
  -9   2   3         16.44         17.27         4.02 o                         
  -8   2   3         81.70         88.99         6.07 o                         
  -7   2   3         31.99         33.58         4.08 o                         
  -6   2   3        330.08        313.03         9.17 o                         
  -5   2   3       1059.20        997.72        12.97 o                         
  -4   2   3       3649.93       3624.31        35.28 o                         
  -3   2   3       5112.83       4965.66        45.95 o                         
  -2   2   3       4429.19       4408.79        40.43 o                         
  -1   2   3         77.09         68.52         2.43 o                         
   0   2   3        759.90        775.15         8.95 o                         
   1   2   3       2143.23       2164.76        31.80 o                         
   2   2   3       4525.03       4432.30        47.58 o                         
   3   2   3       3300.31       3373.96        31.70 o                         
   4   2   3        294.98        247.00         5.01 o                         
   5   2   3       1668.00       1656.01        25.58 o                         
   6   2   3         28.66         31.17         2.61 o                         
   7   2   3          1.01          0.91         1.92 o                         
   8   2   3         22.15         26.17         5.03 o                         
   9   2   3         49.16         48.62         6.72 o                         
  10   2   3        176.20        154.27        10.62 o                         
  11   2   3        231.80        240.83        13.92 o                         
  12   2   3        386.08        375.44        18.09 o                         
 -11   3   3         14.09         16.45         5.75 o                         
 -10   3   3          2.90          1.68         4.00 o                         
  -9   3   3         62.43         65.74         5.93 o                         
  -8   3   3         17.32         14.13         3.66 o                         
  -7   3   3        677.33        682.57        14.96 o                         
  -6   3   3       1361.86       1381.85        23.85 o                         
  -5   3   3       3059.20       3164.32        32.49 o                         
  -4   3   3       1314.12       1247.72        16.18 o                         
  -3   3   3       1560.86       1508.50        18.66 o                         
  -2   3   3        153.81        162.90         4.12 o                         
  -1   3   3       3702.44       3715.68        34.40 o                         
   0   3   3       4116.23       4039.86        36.75 o                         
   1   3   3       2068.46       2019.83        19.85 o                         
   2   3   3       4257.93       4285.69        44.18 o                         
   3   3   3        367.25        332.55         5.53 o                         
   4   3   3         99.07         76.60         5.36 o                         
   5   3   3         48.84         45.08         2.71 o                         
   6   3   3         45.47         53.26         3.08 o                         
   7   3   3        116.17        108.07         5.48 o                         
   8   3   3          9.44          9.20         3.92 o                         
   9   3   3         29.51         24.71         5.50 o                         
  10   3   3          3.13          1.47         3.92 o                         
  11   3   3        162.08        145.01        10.87 o                         
  12   3   3        579.99        574.81        22.31 o                         
 -11   4   3          4.09         -0.62         4.34 o                         
 -10   4   3        129.17        129.43        17.53 o                         
  -9   4   3          1.82          6.06         6.56 o                         
  -8   4   3         19.39         18.55         4.96 o                         
  -7   4   3        282.21        282.62        12.08 o                         
  -6   4   3       1905.82       1895.89        33.48 o                         
  -5   4   3       2540.06       2504.36        27.35 o                         
  -4   4   3        324.48        284.22         6.33 o                         
  -3   4   3        667.13        715.95        11.41 o                         
  -2   4   3        931.02        961.63        12.15 o                         
  -1   4   3       1971.36       1947.02        23.30 o                         
   0   4   3       2333.50       2334.13        27.32 o                         
   1   4   3       3169.80       3388.68        37.22 o                         
   2   4   3        361.92        347.57         6.92 o                         
   3   4   3        533.63        576.36        10.61 o                         
   4   4   3        912.85       1032.61        13.23 o                         
   5   4   3          0.33          1.55         1.72 o                         
   6   4   3         28.43         41.56         5.83 o                         
   7   4   3          6.46          8.63         2.57 o                         
   8   4   3         46.26         54.24         6.60 o                         
   9   4   3        907.67        891.55        24.37 o                         
  10   4   3        183.07        180.77        11.51 o                         
  11   4   3        138.66        151.63        12.75 o                         
  12   4   3        214.56        222.57        14.17 o                         
 -10   5   3        252.83        241.43        17.80 o                         
  -9   5   3       1065.54        971.75        52.01 o                         
  -8   5   3        167.07        164.21        10.53 o                         
  -7   5   3        217.16        204.60        11.03 o                         
  -6   5   3         83.26         71.50         6.90 o                         
  -5   5   3        302.47        318.96         9.07 o                         
  -4   5   3        234.97        209.42         7.10 o                         
  -3   5   3       3307.47       3298.70        33.07 o                         
  -2   5   3       1223.77       1163.24        15.81 o                         
  -1   5   3        346.83        258.99         4.75 o                         
   0   5   3       1297.97       1260.60        14.49 o                         
   1   5   3        219.38        197.43         4.56 o                         
   2   5   3        494.07        531.33         8.30 o                         
   3   5   3         46.13         86.37         3.45 o                         
   4   5   3        209.04        236.08         5.74 o                         
   5   5   3        392.23        401.72         7.96 o                         
   6   5   3        113.98        106.13         4.42 o                         
   7   5   3         19.83         25.11         5.68 o                         
   8   5   3        263.04        272.07        14.01 o                         
   9   5   3        603.56        621.51        20.08 o                         
  10   5   3        546.36        547.34        19.82 o                         
  11   5   3        153.14        181.71        12.30 o                         
  12   5   3         30.72         33.33        10.35 o                         
 -10   6   3         14.90          6.32         5.50 o                         
  -9   6   3        461.85        427.34        17.90 o                         
  -8   6   3        738.81        678.95        21.93 o                         
  -7   6   3        242.82        241.73        12.29 o                         
  -6   6   3         47.24         49.08         6.58 o                         
  -5   6   3         94.16         88.74         5.66 o                         
  -4   6   3        579.29        583.51        19.69 o                         
  -3   6   3       2738.07       2736.22        37.74 o                         
  -2   6   3       2593.80       2491.22        35.56 o                         
  -1   6   3       1257.98       1229.52        21.28 o                         
   0   6   3          2.44          0.50         1.96 o                         
   1   6   3         28.62         60.87         2.98 o                         
   2   6   3        627.10        621.15         9.67 o                         
   3   6   3         42.19         36.78         2.89 o                         
   4   6   3         82.90         85.41         5.94 o                         
   5   6   3        546.49        544.93         9.98 o                         
   6   6   3         81.27         88.67         4.59 o                         
   7   6   3        547.40        561.15        28.15 o                         
   8   6   3        207.96        230.01        11.51 o                         
   9   6   3        203.63        208.94        13.13 o                         
  10   6   3         29.60         22.94         5.60 o                         
  11   6   3          2.04          0.92         4.80 o                         
  -9   7   3         94.94         97.51        10.03 o                         
  -8   7   3         64.03         63.08        13.25 o                         
  -7   7   3          7.81          1.37         4.42 o                         
  -6   7   3        450.87        447.75        16.71 o                         
  -5   7   3        642.45        694.66        16.61 o                         
  -4   7   3        324.76        324.33        10.15 o                         
  -3   7   3        680.30        692.15        14.83 o                         
  -2   7   3        875.43        895.69        16.76 o                         
  -1   7   3        157.34        170.11         7.02 o                         
   0   7   3          9.58         11.21         2.74 o                         
   1   7   3        243.14        249.18         7.72 o                         
   2   7   3       1085.46       1053.96        14.30 o                         
   3   7   3        333.57        355.14        11.62 o                         
   4   7   3        396.50        414.85         9.98 o                         
   5   7   3         98.68        114.31         4.99 o                         
   6   7   3        344.68        368.59        10.52 o                         
   7   7   3        356.68        348.31        22.72 o                         
   8   7   3        348.36        317.22        13.74 o                         
   9   7   3         31.23         25.92         5.80 o                         
  10   7   3        172.16        176.23        11.69 o                         
  11   7   3        283.67        257.96        14.64 o                         
  -9   8   3          8.29         18.43         9.85 o                         
  -8   8   3         68.82         58.53         8.55 o                         
  -7   8   3        135.01        166.87        11.46 o                         
  -6   8   3        768.11        827.39        23.90 o                         
  -5   8   3       1225.71       1214.74        29.52 o                         
  -4   8   3        492.35        510.60        14.02 o                         
  -3   8   3         94.17         88.08         5.95 o                         
  -2   8   3        245.71        237.44         8.77 o                         
  -1   8   3        204.05        220.94        11.35 o                         
   0   8   3        333.01        318.66         9.67 o                         
   1   8   3        380.53        346.64         9.79 o                         
   2   8   3         80.42         78.65         6.22 o                         
   3   8   3        395.32        392.68        10.45 o                         
   4   8   3         87.41         88.64         6.12 o                         
   5   8   3        354.30        374.81         8.95 o                         
   6   8   3        144.77        154.57         7.32 o                         
   7   8   3         34.63         33.51         6.82 o                         
   8   8   3         16.57         19.66         5.05 o                         
   9   8   3          5.97         12.81         5.07 o                         
  10   8   3        331.72        335.12        22.60 o                         
  11   8   3        452.67        466.46        26.89 o                         
  -8   9   3        162.66        189.81        13.33 o                         
  -7   9   3        221.93        234.78        13.97 o                         
  -6   9   3        394.17        382.03        16.71 o                         
  -5   9   3        200.45        203.42        12.43 o                         
  -4   9   3         70.95         69.44         8.12 o                         
  -3   9   3          5.44         12.38         3.66 o                         
  -2   9   3        291.53        281.46         9.99 o                         
  -1   9   3        542.97        522.11        15.34 o                         
   0   9   3        712.91        681.52        28.21 o                         
   1   9   3         72.57         85.01         8.02 o                         
   2   9   3        184.28        191.08         7.96 o                         
   3   9   3        127.55        118.76         6.38 o                         
   4   9   3        217.52        217.29         8.73 o                         
   5   9   3         46.47         44.95         4.85 o                         
   6   9   3         21.71         19.96         4.40 o                         
   7   9   3         42.43         43.08         6.56 o                         
   8   9   3        271.34        289.79        14.64 o                         
   9   9   3        174.62        172.87        11.42 o                         
  10   9   3        243.84        238.70        14.01 o                         
  -7  10   3        248.71        221.89        21.46 o                         
  -6  10   3         57.79         60.83         8.59 o                         
  -5  10   3         22.91         16.95         5.45 o                         
  -4  10   3        150.22        154.58        11.07 o                         
  -3  10   3         17.79         17.00         4.27 o                         
  -2  10   3        236.36        207.88         9.30 o                         
  -1  10   3        685.99        634.19        15.85 o                         
   0  10   3         86.71         83.60         6.30 o                         
   1  10   3        167.16        169.37         8.19 o                         
   2  10   3         13.36         17.72         3.63 o                         
   3  10   3        148.30        146.81         7.58 o                         
   4  10   3         14.59         13.83         4.51 o                         
   5  10   3         41.45         40.62         6.40 o                         
   6  10   3         34.04         31.22         8.08 o                         
   7  10   3        237.09        223.66        17.17 o                         
   8  10   3        443.45        478.62        25.75 o                         
  -5  11   3        147.82        145.60        11.75 o                         
  -4  11   3        467.39        490.11        19.40 o                         
  -3  11   3         60.35         59.98        10.63 o                         
  -2  11   3        104.39        101.69         7.42 o                         
  -1  11   3         36.47         30.39         5.00 o                         
   0  11   3        176.66        199.31         9.20 o                         
   1  11   3         39.98         42.10         5.36 o                         
   2  11   3          8.05          9.31         5.05 o                         
   3  11   3          2.93          1.20         3.04 o                         
   4  11   3          0.69         -0.91         3.11 o                         
   5  11   3         94.07         77.76        12.12 o                         
   6  11   3        339.80        333.99        21.21 o                         
  -4  12   3        577.70        582.43        22.36 o                         
  -3  12   3        247.30        252.75        15.64 o                         
  -2  12   3         13.36          5.69         5.39 o                         
  -1  12   3          4.72          6.33         4.16 o                         
   0  12   3          1.77          4.04         3.64 o                         
   1  12   3          0.93          0.25         3.99 o                         
   2  12   3        113.53        116.85         9.60 o                         
   3  12   3        100.66         94.14         8.77 o                         
   4  12   3          7.74          7.07         7.07 o                         
   5  12   3        139.39        128.48        15.15 o                         
   6  12   3        199.87        221.64        18.18 o                         
  -1  13   3          3.34          0.66         4.81 o                         
   0  13   3         18.33         19.36        11.36 o                         
   1  13   3          0.66         -1.22         4.55 o                         
   2  13   3         78.10         93.59         9.44 o                         
   3  13   3        189.56        177.46        17.67 o                         
   4  13   3        199.41        202.70        19.19 o                         
  -4 -10   4         56.42         47.46        12.37 o                         
  -3 -10   4        224.14        242.62        16.66 o                         
  -2 -10   4        375.79        399.90        18.25 o                         
  -1 -10   4         27.70         39.39        11.36 o                         
   0 -10   4         32.47         32.88        11.49 o                         
   1 -10   4         56.57         60.09        11.87 o                         
  -6  -9   4        162.23        175.94        17.17 o                         
  -5  -9   4         78.19         69.94         8.98 o                         
  -4  -9   4        247.15        235.52        22.72 o                         
  -3  -9   4        194.40        188.82        12.26 o                         
  -2  -9   4        220.76        248.19        13.81 o                         
  -1  -9   4         42.70         41.84         7.34 o                         
   0  -9   4          6.00          4.88        11.23 o                         
   1  -9   4         11.92          4.03         4.79 o                         
   2  -9   4         38.32         25.59         6.58 o                         
   3  -9   4         52.83         47.06         8.11 o                         
   4  -9   4          5.50         -3.49         5.68 o                         
  -8  -8   4          0.19          9.34         7.83 o                         
  -7  -8   4         72.50         61.78        10.22 o                         
  -6  -8   4        328.26        338.09        15.88 o                         
  -5  -8   4        518.30        531.34        15.83 o                         
  -4  -8   4        255.03        256.10        13.47 o                         
  -3  -8   4          1.14          0.98         3.94 o                         
  -2  -8   4          0.50         -3.40         3.40 o                         
  -1  -8   4         76.34         80.11         8.55 o                         
   0  -8   4         67.83         64.29         9.34 o                         
   1  -8   4         21.58         24.16         5.86 o                         
   2  -8   4         44.00         45.23         7.22 o                         
   3  -8   4         84.46         99.30         9.67 o                         
   4  -8   4        244.07        267.63        14.07 o                         
   5  -8   4        251.63        270.86        14.51 o                         
  -9  -7   4        124.96        142.52        11.69 o                         
  -8  -7   4        189.24        203.96        13.00 o                         
  -7  -7   4        251.95        244.11        26.76 o                         
  -6  -7   4        579.63        588.51        20.17 o                         
  -5  -7   4        173.85        188.36        11.35 o                         
  -4  -7   4         26.82         19.66         6.78 o                         
  -3  -7   4         11.12         12.34         3.93 o                         
  -2  -7   4         27.03         23.50         5.53 o                         
  -1  -7   4        334.31        286.80        13.10 o                         
   0  -7   4        266.78        250.75        12.26 o                         
   1  -7   4          4.64          8.91         4.37 o                         
   2  -7   4          3.34          5.02         4.24 o                         
   3  -7   4        168.41        187.61        10.93 o                         
   4  -7   4        240.02        242.54        17.17 o                         
   5  -7   4         96.88         98.83         9.15 o                         
   6  -7   4         28.84         26.76         8.58 o                         
 -10  -6   4         37.58         44.79         8.12 o                         
  -9  -6   4        227.53        261.11        19.69 o                         
  -8  -6   4        557.91        535.56        19.70 o                         
  -7  -6   4        529.76        518.05        18.96 o                         
  -6  -6   4        116.97        129.19         9.64 o                         
  -5  -6   4         12.07         17.83         4.08 o                         
  -4  -6   4         28.95         30.44         4.68 o                         
  -3  -6   4         21.38         30.02         4.58 o                         
  -2  -6   4        450.65        473.35        13.15 o                         
  -1  -6   4        230.33        233.84         9.11 o                         
   0  -6   4        219.11        218.62         8.65 o                         
   1  -6   4         93.65         86.18         7.51 o                         
   2  -6   4        201.99        197.42        11.49 o                         
   3  -6   4        235.73        258.65        15.02 o                         
   4  -6   4         70.77         76.91         7.64 o                         
   5  -6   4         77.05         68.25         7.44 o                         
   6  -6   4        195.35        172.12        10.95 o                         
   7  -6   4        173.24        191.34        15.65 o                         
   8  -6   4         97.83        101.74        12.88 o                         
 -10  -5   4        244.26        237.52        23.98 o                         
  -9  -5   4        331.81        339.16        39.01 o                         
  -8  -5   4        369.63        392.80        16.48 o                         
  -7  -5   4         15.45         14.75         7.57 o                         
  -6  -5   4         33.46         36.89         7.07 o                         
  -5  -5   4         83.94         93.42         6.48 o                         
  -4  -5   4        198.18        183.42        11.22 o                         
  -3  -5   4        923.79        856.31        22.37 o                         
  -2  -5   4         88.37         83.15         5.86 o                         
  -1  -5   4          2.51          0.17         2.68 o                         
   0  -5   4        567.82        582.70        13.22 o                         
   1  -5   4        386.00        386.11        10.48 o                         
   2  -5   4        131.18        143.04         6.65 o                         
   3  -5   4         29.76         25.16         3.80 o                         
   4  -5   4        148.97        132.01         8.73 o                         
   5  -5   4          2.34          0.02         3.56 o                         
   6  -5   4       1281.38       1289.08        31.81 o                         
   7  -5   4        962.44        959.35        28.91 o                         
   8  -5   4        143.09        171.45        10.93 o                         
   9  -5   4        186.63        169.88        17.42 o                         
 -11  -4   4        272.66        282.62        15.56 o                         
 -10  -4   4        369.40        380.78        19.43 o                         
  -9  -4   4        104.79        103.15         9.20 o                         
  -8  -4   4          8.71          1.51         3.87 o                         
  -7  -4   4         39.60         37.38         8.96 o                         
  -6  -4   4        283.40        261.55        12.54 o                         
  -5  -4   4        268.42        272.56         9.43 o                         
  -4  -4   4       1002.94        954.89        24.97 o                         
  -3  -4   4        565.11        558.78        16.21 o                         
  -2  -4   4         34.16         44.35         4.72 o                         
  -1  -4   4        123.56        112.61         6.07 o                         
   0  -4   4        593.20        585.28        12.52 o                         
   1  -4   4        112.81        111.53         8.85 o                         
   2  -4   4         19.22         23.28         3.35 o                         
   3  -4   4          2.86          3.15         1.90 o                         
   4  -4   4        342.77        341.90         8.41 o                         
   5  -4   4        475.28        514.83        12.10 o                         
   6  -4   4       1177.26       1194.26        21.65 o                         
   7  -4   4        793.13        753.33        20.65 o                         
   8  -4   4         76.33         77.49         7.75 o                         
   9  -4   4          0.45         -4.80         5.81 o                         
 -11  -3   4        345.51        384.00        27.25 o                         
 -10  -3   4        127.62        130.32        10.84 o                         
  -9  -3   4         77.48         65.47         8.05 o                         
  -8  -3   4        139.40        163.35        10.46 o                         
  -7  -3   4        214.38        213.07        11.25 o                         
  -6  -3   4        555.87        526.02        39.13 o                         
  -5  -3   4       1322.47       1347.43        22.71 o                         
  -4  -3   4        249.80        222.67         7.84 o                         
  -3  -3   4         72.93         75.02         4.90 o                         
  -2  -3   4        613.89        649.83        12.94 o                         
  -1  -3   4          5.91         14.53         2.89 o                         
   0  -3   4         56.05         60.80         7.93 o                         
   1  -3   4         11.07          9.04         1.78 o                         
   2  -3   4         32.49         34.72         2.88 o                         
   3  -3   4        852.41        909.21        16.74 o                         
   4  -3   4       2847.88       2801.47        36.45 o                         
   5  -3   4        364.62        381.40         8.79 o                         
   6  -3   4        196.52        204.44        14.51 o                         
   7  -3   4        467.48        436.66        12.11 o                         
   8  -3   4         12.36         16.92         7.57 o                         
   9  -3   4        140.96        149.94        15.65 o                         
 -11  -2   4         48.80         48.73         8.12 o                         
 -10  -2   4          3.44         -3.63         3.63 o                         
  -9  -2   4        290.61        309.31        27.01 o                         
  -8  -2   4        840.62        833.68        22.95 o                         
  -7  -2   4        244.30        239.52        11.50 o                         
  -6  -2   4        709.93        690.32        33.33 o                         
  -5  -2   4        915.64        930.30        18.69 o                         
  -4  -2   4         36.02         40.05         2.83 o                         
  -3  -2   4        188.79        202.45         4.75 o                         
  -2  -2   4         90.47         97.11         4.69 o                         
  -1  -2   4        435.40        506.36        10.14 o                         
   0  -2   4        201.17        186.08         4.03 o                         
   1  -2   4         38.84         59.74         2.86 o                         
   2  -2   4       1390.59       1401.63        16.75 o                         
   3  -2   4       3470.04       3434.26        39.91 o                         
   4  -2   4       2676.88       2839.34        30.52 o                         
   5  -2   4        316.70        331.37         7.86 o                         
   6  -2   4          0.35          2.17         1.96 o                         
   7  -2   4        321.17        316.60         9.86 o                         
   8  -2   4        710.80        725.64        20.95 o                         
   9  -2   4        410.36        415.25        22.47 o                         
  10  -2   4        121.53         97.20        16.03 o                         
 -11  -1   4        182.00        198.80        12.74 o                         
 -10  -1   4        127.48        150.42        14.26 o                         
  -9  -1   4        681.86        708.87        17.03 o                         
  -8  -1   4       1148.96       1116.25        21.10 o                         
  -7  -1   4        397.73        378.42        12.13 o                         
  -6  -1   4          9.44          6.45         3.72 o                         
  -5  -1   4         95.76         95.89         5.34 o                         
  -4  -1   4         54.64         67.27         3.31 o                         
  -3  -1   4        506.37        497.38         8.63 o                         
  -2  -1   4          5.55          3.57         1.07 o                         
  -1  -1   4        608.99        629.44        10.91 o                         
   0  -1   4         63.66         47.10         2.23 o                         
   1  -1   4        773.18        794.64        10.40 o                         
   2  -1   4       3541.69       3392.92        33.16 o                         
   3  -1   4        727.87        755.17        10.96 o                         
   4  -1   4        487.69        512.46        10.83 o                         
   5  -1   4        224.56        241.15         7.07 o                         
   6  -1   4        298.19        299.08         8.19 o                         
   7  -1   4        954.03        949.17        20.81 o                         
   8  -1   4       1508.22       1485.24        32.22 o                         
   9  -1   4        280.61        281.87        29.66 o                         
  10  -1   4        143.06        161.03        21.08 o                         
  11  -1   4         29.92         22.89         6.65 o                         
 -12   0   4        103.61        138.36        15.64 o                         
 -11   0   4        420.10        420.06        14.04 o                         
 -10   0   4        306.18        309.25        11.57 o                         
  -9   0   4        255.41        259.87        10.22 o                         
  -8   0   4        683.38        678.13        15.69 o                         
  -7   0   4        435.59        426.45        11.58 o                         
  -6   0   4        203.36        204.80         7.56 o                         
  -5   0   4        196.01        190.97         5.25 o                         
  -4   0   4       1220.81       1314.76        16.08 o                         
  -3   0   4        157.44        176.00         4.50 o                         
  -2   0   4        145.85        136.18         3.93 o                         
  -1   0   4        112.65         91.05         2.90 o                         
   0   0   4       2147.87       2191.32        21.81 o                         
   1   0   4       5669.64       5840.37        60.59 o                         
   2   0   4       1647.48       1677.17        22.41 o                         
   3   0   4          0.34          1.06         1.15 o                         
   4   0   4        721.35        829.82        14.04 o                         
   5   0   4       2931.53       3023.81        31.47 o                         
   6   0   4       1039.95        990.18        14.24 o                         
   7   0   4        361.05        377.89        10.16 o                         
   8   0   4        363.71        371.89        25.87 o                         
   9   0   4         88.19         91.38        13.38 o                         
  10   0   4          1.71          0.68         4.09 o                         
  11   0   4        167.35        195.13        17.80 o                         
 -11   1   4        544.31        510.90        15.64 o                         
 -10   1   4        204.88        200.04         9.66 o                         
  -9   1   4          8.02          6.48         3.33 o                         
  -8   1   4          6.44          5.24         3.01 o                         
  -7   1   4        181.78        180.05         7.73 o                         
  -6   1   4          1.35          3.86         2.38 o                         
  -5   1   4        681.24        673.06        10.97 o                         
  -4   1   4        157.00        130.83         5.13 o                         
  -3   1   4        182.46        163.63         4.37 o                         
  -2   1   4        952.94        864.89        10.90 o                         
  -1   1   4        437.14        415.46         6.46 o                         
   0   1   4       3438.13       3514.84        32.75 o                         
   1   1   4        943.96        975.76        12.66 o                         
   2   1   4         47.58         54.53         2.77 o                         
   3   1   4         31.91         25.04         2.66 o                         
   4   1   4       3182.78       3209.26        31.77 o                         
   5   1   4       4490.75       4338.01        42.12 o                         
   6   1   4       1585.04       1578.64        20.22 o                         
   7   1   4         53.52         48.64         6.25 o                         
   8   1   4         92.46        102.93         8.03 o                         
   9   1   4         45.62         43.86         6.65 o                         
  10   1   4        138.08        149.78        10.80 o                         
  11   1   4        315.23        340.02        22.47 o                         
 -11   2   4        287.19        282.34        14.49 o                         
 -10   2   4         33.74         31.80         4.99 o                         
  -9   2   4          6.46          0.57         3.67 o                         
  -8   2   4        412.24        396.27        11.78 o                         
  -7   2   4        519.01        507.96        12.77 o                         
  -6   2   4        928.73        921.29        17.13 o                         
  -5   2   4        214.78        197.34         6.30 o                         
  -4   2   4          3.84          3.20         1.40 o                         
  -3   2   4        212.18        220.11         5.16 o                         
  -2   2   4       1679.83       1785.64        19.06 o                         
  -1   2   4       1875.32       2047.42        20.76 o                         
   0   2   4         64.95         64.94         3.11 o                         
   1   2   4        643.16        693.46         8.38 o                         
   2   2   4       1840.75       1883.06        23.59 o                         
   3   2   4       3450.61       3350.23        36.06 o                         
   4   2   4        613.42        514.92        10.13 o                         
   5   2   4       1334.07       1282.88        15.67 o                         
   6   2   4        792.82        803.24        11.90 o                         
   7   2   4         66.75         62.36         6.34 o                         
   8   2   4          8.36          6.49         3.81 o                         
   9   2   4        120.96        116.60        22.08 o                         
  10   2   4          9.72          6.96         4.45 o                         
  11   2   4         92.27         83.27         9.49 o                         
  12   2   4        436.29        428.63        27.01 o                         
 -11   3   4         10.12         -1.21         5.43 o                         
 -10   3   4         80.55         82.57         8.61 o                         
  -9   3   4        198.67        197.74         9.06 o                         
  -8   3   4          2.03          2.24         2.77 o                         
  -7   3   4        824.30        834.00        24.95 o                         
  -6   3   4        359.37        367.54        10.31 o                         
  -5   3   4         31.92         27.56         2.62 o                         
  -4   3   4        292.37        286.16         6.43 o                         
  -3   3   4         68.34         63.40         3.24 o                         
  -2   3   4       1716.82       1890.32        20.21 o                         
  -1   3   4        200.10        212.34         4.88 o                         
   0   3   4        549.11        629.09         8.36 o                         
   1   3   4        665.59        652.00         8.26 o                         
   2   3   4       5434.57       5551.62        59.82 o                         
   3   3   4       2907.86       2896.03        41.39 o                         
   4   3   4        401.13        352.96         6.08 o                         
   5   3   4        280.69        278.42         5.87 o                         
   6   3   4         64.76         75.38         4.50 o                         
   7   3   4        101.18         74.45        11.99 o                         
   8   3   4        926.76        871.93        26.37 o                         
   9   3   4        309.05        304.44        13.92 o                         
  10   3   4         66.13         82.59        19.06 o                         
  11   3   4          2.13          3.27         4.45 o                         
  12   3   4        129.27        154.23        17.17 o                         
 -11   4   4         34.91         35.88         7.31 o                         
 -10   4   4        348.24        375.67        16.71 o                         
  -9   4   4        288.67        299.08        14.05 o                         
  -8   4   4         61.14         66.13        12.37 o                         
  -7   4   4         81.59         85.00        14.14 o                         
  -6   4   4         13.03         10.71         3.13 o                         
  -5   4   4        277.91        282.09         6.87 o                         
  -4   4   4        302.64        279.10         7.50 o                         
  -3   4   4          0.11          1.61         1.40 o                         
  -2   4   4        117.67        133.24         4.11 o                         
  -1   4   4         78.36         60.58         2.80 o                         
   0   4   4       1882.71       1856.03        19.46 o                         
   1   4   4       5117.77       5033.08        54.71 o                         
   2   4   4       2430.66       2411.60        24.12 o                         
   3   4   4       1471.20       1438.44        16.04 o                         
   4   4   4        441.94        452.80        10.09 o                         
   5   4   4        508.43        536.33         8.81 o                         
   6   4   4         56.01         52.66         4.10 o                         
   7   4   4       1005.24        950.22        23.19 o                         
   8   4   4        455.01        436.08        15.78 o                         
   9   4   4        450.20        432.26        16.78 o                         
  10   4   4        118.84        116.47        17.15 o                         
  11   4   4          2.93          4.89         4.85 o                         
 -10   5   4        119.66        105.47        10.03 o                         
  -9   5   4        556.38        520.59        19.23 o                         
  -8   5   4          2.46          3.60         4.00 o                         
  -7   5   4        100.52         91.62        13.63 o                         
  -6   5   4        179.46        169.78         9.63 o                         
  -5   5   4        152.23        170.09        10.22 o                         
  -4   5   4         83.09        107.77         7.13 o                         
  -3   5   4        294.15        285.78        11.33 o                         
  -2   5   4        274.73        202.42         7.91 o                         
  -1   5   4        991.43        906.19        14.71 o                         
   0   5   4       5989.12       5901.08        54.10 o                         
   1   5   4       3363.04       3366.01        32.91 o                         
   2   5   4         70.19         58.80         2.82 o                         
   3   5   4        130.47        129.72         3.90 o                         
   4   5   4        566.98        579.83         9.28 o                         
   5   5   4        815.18        842.12        15.30 o                         
   6   5   4       1198.32       1150.04        36.43 o                         
   7   5   4        437.13        434.72        14.90 o                         
   8   5   4        351.21        344.82        22.97 o                         
   9   5   4        145.80        136.97         9.91 o                         
  10   5   4         20.77         22.10         5.78 o                         
  11   5   4          1.76          5.81         4.82 o                         
 -10   6   4         45.84         36.35         7.55 o                         
  -9   6   4        282.28        256.84        14.12 o                         
  -8   6   4          8.89          5.72         4.47 o                         
  -7   6   4          7.97          4.26         3.87 o                         
  -6   6   4          6.54          0.17         4.17 o                         
  -5   6   4         23.98         24.91         3.85 o                         
  -4   6   4         54.57         51.58         4.59 o                         
  -3   6   4       1037.63       1027.48        35.69 o                         
  -2   6   4       1755.01       1844.86        25.70 o                         
  -1   6   4       2501.96       2497.58        31.62 o                         
   0   6   4       1122.17       1040.94        13.26 o                         
   1   6   4          7.13         11.70         2.04 o                         
   2   6   4         23.58         33.27         3.12 o                         
   3   6   4       1625.73       1585.18        18.84 o                         
   4   6   4       1225.27       1195.04        19.93 o                         
   5   6   4       1758.85       1697.02        25.14 o                         
   6   6   4        369.84        348.65         9.94 o                         
   7   6   4         70.05         62.59         6.60 o                         
   8   6   4         40.71         32.23         9.21 o                         
   9   6   4          6.71          4.85         3.94 o                         
  10   6   4          4.87          1.51         4.11 o                         
  11   6   4         12.53         12.99         8.21 o                         
  -9   7   4          0.20          2.23         4.96 o                         
  -8   7   4         61.64         51.91         9.21 o                         
  -7   7   4          4.99          4.19         4.42 o                         
  -6   7   4         42.88         50.44         9.97 o                         
  -5   7   4         88.05         97.13         6.24 o                         
  -4   7   4        224.50        225.13         8.76 o                         
  -3   7   4       1711.81       1733.35        26.20 o                         
  -2   7   4       2343.85       2467.06        33.13 o                         
  -1   7   4        437.68        415.49        10.39 o                         
   0   7   4        222.95        222.08         7.35 o                         
   1   7   4        118.19        107.51         7.57 o                         
   2   7   4       1236.71       1280.51        16.47 o                         
   3   7   4       1541.18       1517.34        18.85 o                         
   4   7   4       1185.97       1204.11        16.39 o                         
   5   7   4        371.46        369.70        10.32 o                         
   6   7   4        244.71        211.92         8.21 o                         
   7   7   4         79.16         67.87         9.85 o                         
   8   7   4         86.15         81.71        12.62 o                         
   9   7   4         66.37         68.35        12.75 o                         
  10   7   4         82.25         67.82         9.10 o                         
  11   7   4         42.82         34.54        12.75 o                         
  -9   8   4          0.19         -6.82         6.82 o                         
  -8   8   4         49.22         44.28        12.62 o                         
  -7   8   4        226.45        197.40        12.26 o                         
  -6   8   4        143.57        140.09        18.67 o                         
  -5   8   4        193.19        211.49        12.43 o                         
  -4   8   4        283.23        277.66         9.85 o                         
  -3   8   4        615.94        626.33        18.98 o                         
  -2   8   4         28.35         24.56         4.33 o                         
  -1   8   4        169.40        161.36         7.11 o                         
   0   8   4          4.91          1.50         2.34 o                         
   1   8   4       1324.91       1369.28        24.64 o                         
   2   8   4       1372.70       1389.48        21.92 o                         
   3   8   4        986.47        926.33        16.83 o                         
   4   8   4        166.46        176.38         7.21 o                         
   5   8   4          0.81          4.94         2.76 o                         
   6   8   4         62.62         50.71         5.18 o                         
   7   8   4         25.07         23.28         5.26 o                         
   8   8   4         15.26         24.75         5.62 o                         
   9   8   4          8.08          7.58         4.55 o                         
  10   8   4        158.14        149.47        22.34 o                         
  -8   9   4         32.09         28.52         8.33 o                         
  -7   9   4         89.86         87.62         9.77 o                         
  -6   9   4        262.14        260.41        13.84 o                         
  -5   9   4        478.04        485.04        14.11 o                         
  -4   9   4        147.33        135.94         7.69 o                         
  -3   9   4         34.15         42.85         6.50 o                         
  -2   9   4        345.70        326.96        10.64 o                         
  -1   9   4        471.35        471.50        12.61 o                         
   0   9   4        908.10        934.51        18.23 o                         
   1   9   4        949.24        973.82        18.48 o                         
   2   9   4        404.55        382.58        10.83 o                         
   3   9   4        253.64        244.66        10.46 o                         
   4   9   4         45.66         29.72         5.43 o                         
   5   9   4         86.49         93.10         7.83 o                         
   6   9   4        502.17        465.48        15.83 o                         
   7   9   4        117.05        138.59         9.64 o                         
   8   9   4         22.44         32.68        11.36 o                         
   9   9   4         22.16         29.30         6.40 o                         
  10   9   4         67.43         78.89         9.64 o                         
  -7  10   4         44.80         50.37         8.65 o                         
  -6  10   4        129.22        146.19        11.39 o                         
  -5  10   4         37.74         45.18        11.23 o                         
  -4  10   4         32.35         28.86         5.67 o                         
  -3  10   4         13.55          7.94         3.60 o                         
  -2  10   4         42.42         53.32         5.71 o                         
  -1  10   4       1576.85       1607.81        27.24 o                         
   0  10   4        988.92        962.85        19.49 o                         
   1  10   4        159.90        158.63         7.68 o                         
   2  10   4          4.83          7.60         3.08 o                         
   3  10   4          7.49          6.48         3.03 o                         
   4  10   4          7.26          4.34         3.92 o                         
   5  10   4        380.16        388.43        15.35 o                         
   6  10   4        232.60        220.07        11.69 o                         
   7  10   4         57.49         77.00        11.36 o                         
   8  10   4        136.26        109.82        13.89 o                         
   9  10   4         93.38        104.77        14.39 o                         
  -6  11   4          0.60          3.79         8.08 o                         
  -5  11   4          6.63          6.14         5.18 o                         
  -4  11   4        383.26        388.01        13.70 o                         
  -3  11   4        197.04        234.63        10.61 o                         
  -2  11   4        240.54        254.09        10.58 o                         
  -1  11   4        505.88        509.60        14.54 o                         
   0  11   4         87.38         78.56         6.54 o                         
   1  11   4         22.49         18.13         4.03 o                         
   2  11   4        125.69        131.95         7.60 o                         
   3  11   4        219.21        210.00        11.78 o                         
   4  11   4        182.40        194.87        11.51 o                         
   5  11   4         68.75        100.14        19.06 o                         
   6  11   4         48.73         51.02         7.47 o                         
   7  11   4         86.24         92.91        13.38 o                         
   8  11   4         73.00         86.85        12.88 o                         
  -4  12   4        318.05        337.48        22.89 o                         
  -3  12   4        513.37        513.26        15.90 o                         
  -2  12   4         56.65         60.97         6.75 o                         
  -1  12   4          0.42          0.99         3.45 o                         
   0  12   4          0.09         -2.08         3.03 o                         
   1  12   4         57.58         51.90        12.71 o                         
   2  12   4        143.60        160.55        12.12 o                         
   3  12   4        327.53        310.20        23.48 o                         
   4  12   4         37.26         45.87         7.47 o                         
   5  12   4         38.70         51.64         7.67 o                         
   6  12   4         88.15         87.10        13.38 o                         
  -1  13   4          0.18          0.89         3.78 o                         
   0  13   4        105.43        110.02         8.17 o                         
   1  13   4        163.86        173.99        11.49 o                         
   2  13   4        188.55        202.70        18.43 o                         
   3  13   4         74.55         81.55        12.88 o                         
   4  13   4         23.78         32.32         9.85 o                         
   5  13   4         70.09         60.59        12.37 o                         
  -5  -9   5         33.30         30.30        10.86 o                         
  -4  -9   5         87.19         81.20        15.91 o                         
  -3  -9   5        301.61        301.28        15.88 o                         
  -2  -9   5        405.81        413.47        18.50 o                         
  -1  -9   5         96.24        105.18        10.17 o                         
   0  -9   5         10.07          9.04         9.09 o                         
   1  -9   5         39.37         20.61         6.60 o                         
   2  -9   5         41.65         43.35         8.27 o                         
  -7  -8   5         14.15         15.61         6.13 o                         
  -6  -8   5         86.68         76.54         9.80 o                         
  -5  -8   5        133.46        163.59        11.68 o                         
  -4  -8   5        253.38        278.36        14.37 o                         
  -3  -8   5        340.18        369.08        16.60 o                         
  -2  -8   5         69.88         73.76         8.67 o                         
  -1  -8   5         39.94         43.46         7.26 o                         
   0  -8   5         72.23         74.14         8.73 o                         
   1  -8   5        394.03        402.65        17.35 o                         
   2  -8   5        353.64        337.60        23.86 o                         
   3  -8   5        288.38        306.65        24.99 o                         
   4  -8   5          2.61         -1.66         4.43 o                         
  -8  -7   5         22.96         20.26         6.65 o                         
  -7  -7   5        118.58        118.93        10.97 o                         
  -6  -7   5        285.85        293.44        15.23 o                         
  -5  -7   5        432.18        424.93        14.15 o                         
  -4  -7   5        194.71        192.87         9.76 o                         
  -3  -7   5          7.72          2.82         3.52 o                         
  -2  -7   5         78.92         71.16         8.96 o                         
  -1  -7   5        103.87        113.11        14.52 o                         
   0  -7   5        318.83        332.41        14.79 o                         
   1  -7   5        124.58        134.96        10.08 o                         
   2  -7   5        211.76        224.66        12.61 o                         
   3  -7   5        112.70        117.99        16.78 o                         
   4  -7   5         55.35         45.69         7.46 o                         
   5  -7   5          2.35          2.85         4.89 o                         
   6  -7   5          1.41         -0.25         7.07 o                         
  -9  -6   5         30.76         20.66         6.37 o                         
  -8  -6   5        144.17        152.42        11.50 o                         
  -7  -6   5        227.68        219.57        13.51 o                         
  -6  -6   5        222.36        216.35        12.74 o                         
  -5  -6   5        337.77        312.35        11.57 o                         
  -4  -6   5         18.44         14.55         3.90 o                         
  -3  -6   5         94.02         95.98         6.80 o                         
  -2  -6   5        540.18        525.68        14.51 o                         
  -1  -6   5       1340.78       1292.10        23.78 o                         
   0  -6   5        707.74        694.27        16.29 o                         
   1  -6   5        189.04        202.22        11.00 o                         
   2  -6   5         19.82         12.43         4.60 o                         
   3  -6   5         51.31         44.29         8.33 o                         
   4  -6   5         23.89         24.31         5.46 o                         
   5  -6   5        146.19        129.00        13.87 o                         
   6  -6   5         47.35         49.32         8.71 o                         
 -10  -5   5         18.14          8.84         5.88 o                         
  -9  -5   5        126.10        135.79        11.49 o                         
  -8  -5   5        295.33        278.68        14.71 o                         
  -7  -5   5        273.51        259.12        21.96 o                         
  -6  -5   5         19.90         17.89         5.46 o                         
  -5  -5   5         63.60         56.33         5.94 o                         
  -4  -5   5        193.58        188.46         8.61 o                         
  -3  -5   5        359.80        390.10        11.96 o                         
  -2  -5   5        942.59        932.24        18.94 o                         
  -1  -5   5        428.20        421.57        14.54 o                         
   0  -5   5       1043.92       1006.68        22.84 o                         
   1  -5   5         37.86         28.97         4.82 o                         
   2  -5   5         58.71         68.20         6.51 o                         
   3  -5   5          8.54         23.48         7.07 o                         
   4  -5   5         74.51         72.36        10.10 o                         
   5  -5   5         69.68         74.54         7.73 o                         
   6  -5   5        500.48        514.90        19.19 o                         
 -10  -4   5         91.41         90.89        10.13 o                         
  -9  -4   5         92.20        122.70        34.45 o                         
  -8  -4   5         91.21         86.70        11.87 o                         
  -7  -4   5        228.26        208.91        12.15 o                         
  -6  -4   5        101.36         92.95         8.45 o                         
  -5  -4   5       1043.19       1000.25        25.33 o                         
  -4  -4   5       1128.26       1108.69        28.64 o                         
  -3  -4   5       1635.64       1636.01        26.02 o                         
  -2  -4   5        306.09        320.25         9.91 o                         
  -1  -4   5         97.67         84.02        13.49 o                         
   0  -4   5          0.69         -0.62         2.23 o                         
   1  -4   5         35.69         37.59         4.08 o                         
   2  -4   5        737.58        746.54        15.04 o                         
   3  -4   5        507.04        497.08        12.17 o                         
   4  -4   5          1.94          2.55         3.40 o                         
   5  -4   5         15.95          7.31         3.00 o                         
   6  -4   5        103.66        116.55        11.85 o                         
 -11  -3   5        128.68        137.63        11.51 o                         
 -10  -3   5        134.37        136.87        11.18 o                         
  -9  -3   5         20.88         16.76         5.76 o                         
  -8  -3   5         14.42         20.48         5.34 o                         
  -7  -3   5         46.83         43.79         6.67 o                         
  -6  -3   5        769.59        735.23        39.13 o                         
  -5  -3   5       1364.88       1359.33        23.90 o                         
  -4  -3   5       1674.56       1669.91        25.87 o                         
  -3  -3   5        324.75        339.78         9.91 o                         
  -2  -3   5        309.24        302.89         8.98 o                         
  -1  -3   5        440.08        473.94        11.12 o                         
   0  -3   5        623.87        616.87        12.82 o                         
   1  -3   5        176.28        159.29         7.56 o                         
   2  -3   5       1047.30       1027.16        17.52 o                         
   3  -3   5        413.60        432.98        10.67 o                         
   4  -3   5        198.25        213.90         7.71 o                         
   5  -3   5          9.87          8.63         2.76 o                         
   6  -3   5          1.32          0.70         2.60 o                         
   7  -3   5        296.99        282.48        17.42 o                         
   8  -3   5         48.17         45.44         9.59 o                         
   9  -3   5          0.42          1.51         6.06 o                         
 -11  -2   5         71.14         87.02         9.88 o                         
 -10  -2   5         38.48         26.78         8.58 o                         
  -9  -2   5          5.02         10.40         4.79 o                         
  -8  -2   5        575.40        514.39        18.22 o                         
  -7  -2   5       1025.31       1029.20        34.59 o                         
  -6  -2   5        700.78        699.90        31.05 o                         
  -5  -2   5       1201.44       1178.37        26.53 o                         
  -4  -2   5         50.18         53.47         4.35 o                         
  -3  -2   5          0.95          0.44         1.96 o                         
  -2  -2   5        285.48        280.34         8.12 o                         
  -1  -2   5       1091.17       1039.15        16.99 o                         
   0  -2   5        816.17        780.68        13.97 o                         
   1  -2   5        654.75        638.89        11.65 o                         
   2  -2   5        104.01        106.49         4.85 o                         
   3  -2   5        154.53        163.03         5.61 o                         
   4  -2   5        127.60        134.72         5.88 o                         
   5  -2   5         95.06         79.20         4.41 o                         
   6  -2   5         94.59         92.89         4.82 o                         
   7  -2   5         25.48         22.44         4.91 o                         
   8  -2   5         37.26         36.43         7.07 o                         
   9  -2   5        155.38        148.23        10.80 o                         
  10  -2   5        393.13        368.07        24.74 o                         
 -11  -1   5          0.93         -3.99         3.99 o                         
 -10  -1   5         49.82         49.56        15.91 o                         
  -9  -1   5        189.94        202.26        11.82 o                         
  -8  -1   5       1171.17       1103.46        27.25 o                         
  -7  -1   5        570.22        544.58        18.18 o                         
  -6  -1   5        585.89        585.89        27.27 o                         
  -5  -1   5         14.07         10.34         2.57 o                         
  -4  -1   5         21.32         23.10         3.08 o                         
  -3  -1   5        746.59        809.72        11.37 o                         
  -2  -1   5       1797.30       1792.29        20.80 o                         
  -1  -1   5        206.92        204.69         6.34 o                         
   0  -1   5       1100.80       1161.31        13.96 o                         
   1  -1   5        165.71        164.73         4.41 o                         
   2  -1   5         26.67         22.69         2.36 o                         
   3  -1   5         92.81         84.71         4.29 o                         
   4  -1   5        128.28        131.79         6.33 o                         
   5  -1   5        199.17        198.42         6.01 o                         
   6  -1   5          3.32          4.19         2.36 o                         
   7  -1   5        140.00        155.66         9.36 o                         
   8  -1   5        523.98        528.62        30.42 o                         
   9  -1   5        667.59        659.27        21.21 o                         
  10  -1   5        171.33        182.25        34.71 o                         
 -11   0   5         82.37         78.23         8.90 o                         
 -10   0   5        293.82        291.23        29.29 o                         
  -9   0   5        606.79        612.79        19.93 o                         
  -8   0   5        604.71        600.33        14.91 o                         
  -7   0   5        342.42        323.64        10.25 o                         
  -6   0   5         55.09         50.96         6.30 o                         
  -5   0   5        221.69        227.00         6.07 o                         
  -4   0   5        415.29        372.95         7.49 o                         
  -3   0   5       1783.97       1729.01        19.73 o                         
  -2   0   5       1129.44       1101.48        13.61 o                         
  -1   0   5       1803.34       1884.76        20.15 o                         
   0   0   5        204.84        207.42         5.26 o                         
   1   0   5         33.66         26.68         2.11 o                         
   2   0   5        403.82        476.49         7.92 o                         
   3   0   5         47.21         60.18         4.56 o                         
   4   0   5        182.78        198.78         5.41 o                         
   5   0   5          1.36          1.73         1.62 o                         
   6   0   5        165.94        170.24        10.45 o                         
   7   0   5        186.39        170.93         9.64 o                         
   8   0   5       1290.96       1239.04        29.35 o                         
   9   0   5        493.58        497.01        18.46 o                         
  10   0   5        140.73        128.54        20.56 o                         
  11   0   5          4.56          1.78         5.07 o                         
 -11   1   5         72.45         74.58        11.99 o                         
 -10   1   5        265.49        282.81        13.11 o                         
  -9   1   5        219.99        221.87         9.79 o                         
  -8   1   5        474.22        471.15        13.89 o                         
  -7   1   5         70.66         63.87         5.36 o                         
  -6   1   5        536.24        530.49        12.73 o                         
  -5   1   5        353.40        323.82         9.58 o                         
  -4   1   5       2070.78       2042.21        23.02 o                         
  -3   1   5        615.57        630.42         9.70 o                         
  -2   1   5       1672.66       1685.28        18.72 o                         
  -1   1   5         32.63         28.45         2.51 o                         
   0   1   5          0.36         -0.10         1.03 o                         
   1   1   5        312.20        395.81         6.61 o                         
   2   1   5          6.88          2.81         1.13 o                         
   3   1   5         49.10         43.96         2.51 o                         
   4   1   5        246.80        240.40         5.99 o                         
   5   1   5        988.55       1014.89        17.35 o                         
   6   1   5        950.22        903.39        16.76 o                         
   7   1   5        805.96        733.67        32.44 o                         
   8   1   5        352.87        343.79        14.17 o                         
   9   1   5        134.24        121.04         9.52 o                         
  10   1   5        183.73        175.22        15.15 o                         
  11   1   5        223.35        195.22        13.21 o                         
 -11   2   5        229.73        245.13        11.21 o                         
 -10   2   5         87.32         91.93        11.49 o                         
  -9   2   5          3.09          4.10         3.07 o                         
  -8   2   5         32.64         34.51         4.67 o                         
  -7   2   5        784.14        796.74        16.88 o                         
  -6   2   5        718.42        674.96        14.67 o                         
  -5   2   5       1117.43       1114.90        15.31 o                         
  -4   2   5       1134.63       1208.49        15.78 o                         
  -3   2   5        720.77        751.71        18.69 o                         
  -2   2   5          1.17          3.03         1.36 o                         
  -1   2   5        540.42        592.02         8.72 o                         
   0   2   5       2070.92       2239.43        22.79 o                         
   1   2   5         12.31         21.49         1.66 o                         
   2   2   5        648.19        778.53         9.67 o                         
   3   2   5          3.82          8.90         1.23 o                         
   4   2   5        845.68        876.39        15.06 o                         
   5   2   5       1138.72       1134.63        32.70 o                         
   6   2   5       2525.51       2506.18        39.21 o                         
   7   2   5        348.73        360.65        20.06 o                         
   8   2   5        103.32        115.60        17.41 o                         
   9   2   5          7.30          8.46         4.53 o                         
  10   2   5        597.02        589.23        21.03 o                         
  11   2   5        741.55        737.21        46.96 o                         
 -11   3   5        189.83        189.53        22.60 o                         
 -10   3   5         20.60          8.88         4.96 o                         
  -9   3   5        308.84        303.99        22.72 o                         
  -8   3   5        266.72        264.11        10.00 o                         
  -7   3   5        456.65        462.00        15.36 o                         
  -6   3   5       2617.20       2553.95        35.24 o                         
  -5   3   5        377.34        406.18         8.36 o                         
  -4   3   5         53.87         46.45         6.60 o                         
  -3   3   5        124.51        153.88         4.77 o                         
  -2   3   5        114.07        144.51         9.11 o                         
  -1   3   5         22.78         33.38         2.44 o                         
   0   3   5       2622.90       2862.78        28.12 o                         
   1   3   5        599.82        637.73         8.46 o                         
   2   3   5         18.53         17.64         5.35 o                         
   3   3   5       1673.26       1719.24        29.48 o                         
   4   3   5       1473.72       1466.90        21.55 o                         
   5   3   5       1339.21       1311.15        20.49 o                         
   6   3   5        141.32        143.19         6.42 o                         
   7   3   5        142.26        118.66        11.61 o                         
   8   3   5        655.22        640.32        19.88 o                         
   9   3   5        265.99        268.25        21.71 o                         
  10   3   5         94.15         98.76        12.75 o                         
  11   3   5        305.03        334.70        16.78 o                         
 -11   4   5          4.87         15.53         6.04 o                         
 -10   4   5        104.19        129.92        10.49 o                         
  -9   4   5        929.44        925.30        25.72 o                         
  -8   4   5        107.89        111.00        20.94 o                         
  -7   4   5        439.97        404.81        11.80 o                         
  -6   4   5        963.85        947.94        18.10 o                         
  -5   4   5         39.00         38.37         3.29 o                         
  -4   4   5        279.87        304.67         7.19 o                         
  -3   4   5        919.93        934.41        17.92 o                         
  -2   4   5        313.40        323.72         8.32 o                         
  -1   4   5         10.43          3.01         1.57 o                         
   0   4   5        349.09        337.98         7.18 o                         
   1   4   5        257.56        245.06         5.79 o                         
   2   4   5       2640.58       2625.36        38.49 o                         
   3   4   5       1125.33       1136.54        17.80 o                         
   4   4   5       1170.77       1162.11        26.75 o                         
   5   4   5         36.59         31.61         3.60 o                         
   6   4   5         71.81         73.23         4.94 o                         
   7   4   5        903.82        888.04        32.81 o                         
   8   4   5       2355.08       2226.95        43.08 o                         
   9   4   5        611.27        569.59        19.71 o                         
  10   4   5        192.61        200.19        12.32 o                         
  11   4   5          2.69          0.03         4.35 o                         
 -10   5   5        220.42        245.38        14.90 o                         
  -9   5   5        670.87        690.05        22.57 o                         
  -8   5   5        632.79        630.46        20.47 o                         
  -7   5   5          6.21          0.53         3.27 o                         
  -6   5   5          2.02         -2.62         2.90 o                         
  -5   5   5         80.19         83.30         5.05 o                         
  -4   5   5        162.17        142.41         5.19 o                         
  -3   5   5        997.99        994.56        14.10 o                         
  -2   5   5       1688.20       1828.48        20.90 o                         
  -1   5   5         68.84         57.12         3.00 o                         
   0   5   5         21.85         19.80         1.98 o                         
   1   5   5       1595.75       1661.77        24.59 o                         
   2   5   5        783.25        777.16        16.22 o                         
   3   5   5         61.98         71.03         5.55 o                         
   4   5   5        108.27        104.77         5.29 o                         
   5   5   5        402.54        419.30        10.64 o                         
   6   5   5        691.09        683.91        14.35 o                         
   7   5   5       1011.39       1006.15        24.88 o                         
   8   5   5        461.32        411.69        15.71 o                         
   9   5   5        474.76        450.01        17.40 o                         
  10   5   5         40.81         39.20         7.05 o                         
  11   5   5          9.12         20.96        12.37 o                         
 -10   6   5         61.07         70.54         9.44 o                         
  -9   6   5        339.06        356.52        16.82 o                         
  -8   6   5         82.06         97.46         9.06 o                         
  -7   6   5        199.38        195.65        11.25 o                         
  -6   6   5        248.84        260.10        12.25 o                         
  -5   6   5        542.00        563.54        13.04 o                         
  -4   6   5        464.75        469.62        11.53 o                         
  -3   6   5        502.80        542.03        12.18 o                         
  -2   6   5        232.98        256.48         7.89 o                         
  -1   6   5         20.91         19.38         2.57 o                         
   0   6   5        896.91        895.25        12.32 o                         
   1   6   5         24.53         31.71         4.34 o                         
   2   6   5          0.06          2.13         1.33 o                         
   3   6   5         51.90         51.36         6.33 o                         
   4   6   5        535.33        575.59        14.91 o                         
   5   6   5        955.54        929.71        18.51 o                         
   6   6   5       1848.57       1784.98        36.12 o                         
   7   6   5        225.25        220.20        11.13 o                         
   8   6   5        129.85        125.09         9.26 o                         
   9   6   5         33.04         24.77         5.80 o                         
  10   6   5         55.15         45.32         8.58 o                         
  11   6   5        184.44        197.33        13.10 o                         
  -9   7   5         13.70          7.96         5.12 o                         
  -8   7   5         62.01         77.03         9.03 o                         
  -7   7   5        217.33        201.95        15.65 o                         
  -6   7   5        266.89        285.11        18.18 o                         
  -5   7   5        537.58        528.59        19.81 o                         
  -4   7   5        373.10        411.84        16.57 o                         
  -3   7   5         56.20         55.14         4.79 o                         
  -2   7   5          2.49          2.73         2.47 o                         
  -1   7   5         97.99         87.10         6.37 o                         
   0   7   5        240.79        228.89         9.56 o                         
   1   7   5         20.22         25.76         2.55 o                         
   2   7   5        137.00        134.23         4.63 o                         
   3   7   5        678.01        695.07        13.84 o                         
   4   7   5       1224.06       1238.07        20.68 o                         
   5   7   5       1419.24       1368.10        22.71 o                         
   6   7   5        340.48        327.52        10.21 o                         
   7   7   5        102.84        118.87         8.62 o                         
   8   7   5         43.64         33.46         8.33 o                         
   9   7   5        129.80        118.55         9.64 o                         
  10   7   5        229.79        226.65        19.06 o                         
  11   7   5        188.49        191.84        13.12 o                         
  -8   8   5        244.11        231.29        14.25 o                         
  -7   8   5        453.95        468.95        21.59 o                         
  -6   8   5         81.73         88.65         8.67 o                         
  -5   8   5          6.92          5.55         3.29 o                         
  -4   8   5         10.46          9.78         3.32 o                         
  -3   8   5         86.87         89.76         7.59 o                         
  -2   8   5         57.80         50.87         5.32 o                         
  -1   8   5        189.37        201.59         7.68 o                         
   0   8   5          1.35          1.07         2.30 o                         
   1   8   5          5.05          3.05         2.32 o                         
   2   8   5        977.80        931.35        16.76 o                         
   3   8   5        935.25        958.19        23.11 o                         
   4   8   5       1291.05       1320.93        22.10 o                         
   5   8   5         95.41        111.92        11.85 o                         
   6   8   5        118.89        111.56         6.50 o                         
   7   8   5          4.66          2.57         2.74 o                         
   8   8   5        486.94        473.12        33.07 o                         
   9   8   5        524.02        526.25        24.49 o                         
  10   8   5        177.23        176.19        15.53 o                         
  -8   9   5        219.43        213.37        22.22 o                         
  -7   9   5        346.63        403.99        18.04 o                         
  -6   9   5         28.49         35.99         8.71 o                         
  -5   9   5         11.82          4.04         4.18 o                         
  -4   9   5         28.88         32.03         8.08 o                         
  -3   9   5         31.51         37.21         4.82 o                         
  -2   9   5         12.04          6.51         4.01 o                         
  -1   9   5        491.47        493.26        12.89 o                         
   0   9   5        159.90        146.63         7.12 o                         
   1   9   5        575.18        538.69        13.03 o                         
   2   9   5        862.92        873.52        22.85 o                         
   3   9   5        641.48        650.55        23.47 o                         
   4   9   5         28.75         31.35         7.07 o                         
   5   9   5         95.11         79.64         7.59 o                         
   6   9   5        207.62        218.43         9.02 o                         
   7   9   5        131.75        173.45         8.33 o                         
   8   9   5        247.51        270.11        13.37 o                         
   9   9   5        159.92        154.95        13.00 o                         
  10   9   5         55.43         50.74        18.30 o                         
  -7  10   5         15.24         20.86         6.82 o                         
  -6  10   5         18.93         10.39         5.28 o                         
  -5  10   5          4.43          1.09         4.42 o                         
  -4  10   5         80.29         87.13         6.85 o                         
  -3  10   5         50.40         71.83         6.40 o                         
  -2  10   5          3.01         -2.65         3.39 o                         
  -1  10   5        332.97        293.96        14.61 o                         
   0  10   5        966.40        895.68        18.54 o                         
   1  10   5        218.33        214.04         8.82 o                         
   2  10   5        281.14        275.49        13.25 o                         
   3  10   5         41.33         36.63         6.34 o                         
   4  10   5          8.70          3.03         3.75 o                         
   5  10   5        394.86        407.15        24.74 o                         
   6  10   5       1011.61        918.08        24.86 o                         
   7  10   5        306.71        305.96        21.46 o                         
   8  10   5        114.58        112.09        14.64 o                         
   9  10   5         87.79         95.94        14.39 o                         
  -6  11   5         13.64          9.93        13.25 o                         
  -5  11   5         13.42         20.20         5.98 o                         
  -4  11   5         70.30         82.28        10.29 o                         
  -3  11   5        177.58        172.20         9.28 o                         
  -2  11   5          7.39          2.41         3.40 o                         
  -1  11   5        380.46        332.07        17.83 o                         
   0  11   5        259.30        261.91        10.35 o                         
   1  11   5         12.15          9.58         3.57 o                         
   2  11   5         18.55         14.08         4.91 o                         
   3  11   5         61.48         65.88        10.98 o                         
   4  11   5         81.39         96.57        10.98 o                         
   5  11   5        293.50        339.85        15.08 o                         
   6  11   5        317.65        298.27        14.63 o                         
   7  11   5        109.99         97.45        13.89 o                         
   8  11   5         58.72         56.80        12.37 o                         
  -4  12   5         42.81         34.20         6.16 o                         
  -3  12   5        189.56        169.43        17.30 o                         
  -2  12   5        101.96         85.55         7.40 o                         
  -1  12   5         32.53         33.14         5.50 o                         
   0  12   5         49.32         44.76         5.86 o                         
   1  12   5          4.93          5.54         4.73 o                         
   2  12   5        117.01        101.45         9.28 o                         
   3  12   5        461.22        416.36        23.23 o                         
   4  12   5        356.46        347.29        15.97 o                         
   5  12   5        169.10        211.96        12.76 o                         
   6  12   5        100.32         82.79        30.67 o                         
   7  12   5          4.06         -1.01         7.07 o                         
  -2  13   5          6.62          8.89         4.95 o                         
  -1  13   5          0.64         -1.06         3.83 o                         
   0  13   5          6.66          3.70         5.14 o                         
   1  13   5        142.59        144.47        11.75 o                         
   2  13   5        258.40        234.07        14.10 o                         
   3  13   5        265.34        266.92        14.82 o                         
   4  13   5         71.73         74.83        11.99 o                         
   5  13   5         82.93         86.85        16.66 o                         
  -5  -8   6         42.73         30.67        17.04 o                         
  -4  -8   6         11.55         14.54         8.96 o                         
  -3  -8   6         58.00         49.66         8.21 o                         
  -2  -8   6         85.19         80.44         9.34 o                         
  -1  -8   6          5.71         10.33         5.57 o                         
   0  -8   6          1.07          3.66         4.80 o                         
   1  -8   6         62.89         66.40         9.28 o                         
   2  -8   6         95.28         92.26        10.12 o                         
  -7  -7   6         63.57         64.67        10.48 o                         
  -6  -7   6         19.83         25.23        16.16 o                         
  -5  -7   6         18.38         18.25         5.17 o                         
  -4  -7   6         34.63         46.79         6.46 o                         
  -3  -7   6         14.27          8.09         4.29 o                         
  -2  -7   6          0.67         -3.66         3.66 o                         
  -1  -7   6         19.27         16.60         5.32 o                         
   0  -7   6        157.26        147.55        13.76 o                         
   1  -7   6        337.90        345.80        15.60 o                         
   2  -7   6        395.21        399.12        18.68 o                         
   3  -7   6        379.27        415.90        23.61 o                         
   4  -7   6         53.31         50.73         8.16 o                         
  -8  -6   6         46.79         52.37         8.67 o                         
  -7  -6   6         64.61         73.96         9.63 o                         
  -6  -6   6         15.41         15.01         5.52 o                         
  -5  -6   6         19.01          8.00         4.92 o                         
  -4  -6   6         18.20          3.66         4.85 o                         
  -3  -6   6         99.26         86.37         7.00 o                         
  -2  -6   6         36.35         30.84         6.24 o                         
  -1  -6   6        224.08        216.36         9.76 o                         
   0  -6   6        458.27        456.33        18.25 o                         
   1  -6   6        437.05        423.77        16.50 o                         
   2  -6   6        117.03        140.35        10.13 o                         
   3  -6   6         26.12         16.87         6.56 o                         
   4  -6   6         10.80         10.19         4.85 o                         
   5  -6   6        152.37        149.45        10.71 o                         
   6  -6   6        116.46        130.75        15.65 o                         
  -9  -5   6         26.19         37.12         7.82 o                         
  -8  -5   6          0.86         -0.87         7.20 o                         
  -7  -5   6          1.89          3.72         4.79 o                         
  -6  -5   6          2.22         -3.69         3.69 o                         
  -5  -5   6          3.96          2.59         3.05 o                         
  -4  -5   6         14.41          7.32         4.82 o                         
  -3  -5   6          9.15          8.91         4.86 o                         
  -2  -5   6        828.68        798.08        22.02 o                         
  -1  -5   6       1039.70       1031.57        20.50 o                         
   0  -5   6        687.11        668.38        15.72 o                         
   1  -5   6        414.04        420.59        12.08 o                         
   2  -5   6         21.46         24.55         4.22 o                         
   3  -5   6         79.83         82.05        10.60 o                         
   4  -5   6        650.01        693.19        27.77 o                         
   5  -5   6        683.47        709.03        21.31 o                         
   6  -5   6        143.10        144.13        15.91 o                         
  -9  -4   6          1.43          3.87         5.17 o                         
  -8  -4   6          1.24          3.60         4.81 o                         
  -7  -4   6          1.61          6.76         4.85 o                         
  -6  -4   6         58.47         53.77         7.70 o                         
  -5  -4   6        389.98        358.80        12.10 o                         
  -4  -4   6         13.35         12.60         4.40 o                         
  -3  -4   6        221.89        224.86         9.04 o                         
  -2  -4   6        841.51        827.98        17.41 o                         
  -1  -4   6        316.71        303.23         9.95 o                         
   0  -4   6         96.57         90.56         5.88 o                         
   1  -4   6         17.79         24.12         5.38 o                         
   2  -4   6         45.12         45.51         4.76 o                         
   3  -4   6        331.30        344.93        10.48 o                         
   4  -4   6        254.20        274.10        10.22 o                         
   5  -4   6        504.67        516.39        13.55 o                         
 -10  -3   6         46.13         33.19         7.47 o                         
  -9  -3   6         34.47         35.21         7.19 o                         
  -8  -3   6         22.40          9.88         5.03 o                         
  -7  -3   6          9.87          2.65         4.43 o                         
  -6  -3   6         37.71         33.53         6.49 o                         
  -5  -3   6        411.06        387.94        11.68 o                         
  -4  -3   6        873.15        873.06        17.92 o                         
  -3  -3   6        879.41        855.77        17.28 o                         
  -2  -3   6        196.14        207.45         8.13 o                         
  -1  -3   6        149.19        158.41        10.39 o                         
   0  -3   6        279.10        287.41        12.29 o                         
   1  -3   6        758.43        702.19        14.56 o                         
   2  -3   6       1944.96       1930.95        28.10 o                         
   3  -3   6        736.56        740.68        15.22 o                         
   4  -3   6          4.83          8.19         2.84 o                         
   5  -3   6         12.68         15.53         3.41 o                         
   6  -3   6         12.30         16.12         6.06 o                         
 -10  -2   6         36.66         37.17         7.80 o                         
  -9  -2   6         68.66         57.88         8.23 o                         
  -8  -2   6        150.94        142.87        10.49 o                         
  -7  -2   6         67.83         56.91         7.56 o                         
  -6  -2   6          5.96          2.04         3.54 o                         
  -5  -2   6        412.01        406.98        11.31 o                         
  -4  -2   6       1329.22       1315.52        22.21 o                         
  -3  -2   6        101.79         91.78         8.78 o                         
  -2  -2   6          1.96          3.98         2.49 o                         
  -1  -2   6        158.95        164.95         7.35 o                         
   0  -2   6        158.62        161.06         6.55 o                         
   1  -2   6       1642.22       1638.39        24.05 o                         
   2  -2   6       1688.96       1683.20        24.60 o                         
   3  -2   6       1024.96       1058.23        18.20 o                         
   4  -2   6        383.87        389.64        10.35 o                         
   5  -2   6         38.47         42.29         9.09 o                         
   6  -2   6        240.22        248.25         9.18 o                         
   7  -2   6        121.79        126.70         9.08 o                         
   8  -2   6        182.68        156.01        10.59 o                         
   9  -2   6         40.90         34.74        18.93 o                         
 -11  -1   6         13.18         13.13         8.84 o                         
 -10  -1   6         21.35         19.30         5.82 o                         
  -9  -1   6         36.95         34.97         6.55 o                         
  -8  -1   6        167.37        179.41        18.68 o                         
  -7  -1   6        128.92        122.60        15.01 o                         
  -6  -1   6        157.10        167.91        10.31 o                         
  -5  -1   6        945.95        956.76        17.74 o                         
  -4  -1   6         23.86         20.82         3.37 o                         
  -3  -1   6          2.67         -0.11         3.25 o                         
  -2  -1   6        873.92        854.46        15.42 o                         
  -1  -1   6       1736.10       1646.29        36.20 o                         
   0  -1   6       2340.46       2377.39        30.64 o                         
   1  -1   6       1056.48       1066.03        32.85 o                         
   2  -1   6         33.09         32.71         3.35 o                         
   3  -1   6        178.60        158.39         5.22 o                         
   4  -1   6          3.17          2.56         1.97 o                         
   5  -1   6        464.38        486.52        12.14 o                         
   6  -1   6        244.22        258.79        22.66 o                         
   7  -1   6         41.44         45.55         6.60 o                         
   8  -1   6         78.51         85.35         8.30 o                         
   9  -1   6        258.68        272.78        15.15 o                         
  10  -1   6         34.16         35.85         7.31 o                         
 -11   0   6         30.75         24.25         6.61 o                         
 -10   0   6         93.63         91.84        18.81 o                         
  -9   0   6         17.19         21.07         6.06 o                         
  -8   0   6         36.99         51.38         9.47 o                         
  -7   0   6        220.49        212.07        11.52 o                         
  -6   0   6        719.53        702.06        20.25 o                         
  -5   0   6         27.91         23.35         3.49 o                         
  -4   0   6        395.94        380.86         9.84 o                         
  -3   0   6       1055.28       1016.95        16.94 o                         
  -2   0   6       1445.35       1395.78        16.87 o                         
  -1   0   6       4030.58       3975.27        38.72 o                         
   0   0   6       1277.05       1231.03        15.19 o                         
   1   0   6        159.20        156.17         4.59 o                         
   2   0   6          5.85          4.27         1.54 o                         
   3   0   6        404.04        379.91         8.50 o                         
   4   0   6        752.01        743.14        14.56 o                         
   5   0   6        696.70        674.17        16.94 o                         
   6   0   6        336.07        333.70        10.19 o                         
   7   0   6          4.43          6.11         3.81 o                         
   8   0   6         55.34         66.79         7.94 o                         
   9   0   6        206.74        180.61        11.78 o                         
  10   0   6         30.69         27.01         6.51 o                         
 -11   1   6         17.47          8.66         5.28 o                         
 -10   1   6         29.37         21.99         5.93 o                         
  -9   1   6         58.76         50.96         7.44 o                         
  -8   1   6        146.59        140.05         9.85 o                         
  -7   1   6        198.91        198.72         9.63 o                         
  -6   1   6        218.07        219.55        12.99 o                         
  -5   1   6         27.32         24.90         4.63 o                         
  -4   1   6       1086.21       1097.20        18.25 o                         
  -3   1   6       3069.44       3013.04        34.05 o                         
  -2   1   6       3025.23       3149.98        32.05 o                         
  -1   1   6        987.80       1025.83        20.66 o                         
   0   1   6        204.26        244.57         5.65 o                         
   1   1   6         12.22         17.14         1.91 o                         
   2   1   6        421.54        415.32         7.39 o                         
   3   1   6       3170.35       3164.10        38.90 o                         
   4   1   6        818.12        793.82        14.95 o                         
   5   1   6        153.03        143.42         6.53 o                         
   6   1   6        184.55        185.17        10.39 o                         
   7   1   6         54.98         61.13         6.69 o                         
   8   1   6          0.53         -1.39         3.21 o                         
   9   1   6         33.00         32.60         6.94 o                         
  10   1   6         92.95         68.84         9.01 o                         
  11   1   6          5.98          4.74         5.14 o                         
 -11   2   6         19.81         18.63         6.18 o                         
 -10   2   6          4.04          2.22         3.57 o                         
  -9   2   6         41.63         34.40         5.13 o                         
  -8   2   6        252.47        228.76         9.59 o                         
  -7   2   6        182.34        180.26         8.15 o                         
  -6   2   6       1466.00       1466.98        24.40 o                         
  -5   2   6        511.80        529.67        10.05 o                         
  -4   2   6       1039.36       1056.92        15.01 o                         
  -3   2   6       2037.54       2005.50        22.90 o                         
  -2   2   6        109.61        111.38         4.18 o                         
  -1   2   6        131.62        155.94         4.48 o                         
   0   2   6        196.05        199.27         6.34 o                         
   1   2   6        221.45        198.09         4.68 o                         
   2   2   6       1591.94       1591.49        17.88 o                         
   3   2   6       2113.47       2347.10        30.78 o                         
   4   2   6        395.05        407.94        17.08 o                         
   5   2   6         91.25         94.05         5.41 o                         
   6   2   6        166.02        180.73         7.31 o                         
   7   2   6         92.49         91.53         7.94 o                         
   8   2   6         53.40         42.78         9.59 o                         
   9   2   6          0.92          6.31         4.35 o                         
  10   2   6        148.91        156.13        23.48 o                         
  11   2   6        157.46        180.88        13.12 o                         
 -11   3   6          7.73          8.58         8.58 o                         
 -10   3   6          0.15          3.00         4.27 o                         
  -9   3   6         20.00         18.40         4.35 o                         
  -8   3   6         77.47         92.39         6.56 o                         
  -7   3   6         49.68         53.00         5.39 o                         
  -6   3   6       1905.46       1866.04        28.77 o                         
  -5   3   6       1980.18       1906.13        29.81 o                         
  -4   3   6        664.93        647.43        11.16 o                         
  -3   3   6         96.45         99.84         4.85 o                         
  -2   3   6        512.52        567.21         9.47 o                         
  -1   3   6        394.30        383.94         9.54 o                         
   0   3   6       3476.38       3495.56        34.27 o                         
   1   3   6       4172.74       4282.77        40.63 o                         
   2   3   6        704.06        616.08        12.04 o                         
   3   3   6         36.22         30.29         3.43 o                         
   4   3   6         22.74         15.66         4.10 o                         
   5   3   6         44.08         50.23         4.64 o                         
   6   3   6         71.45         80.70         5.46 o                         
   7   3   6          1.83          2.17         3.38 o                         
   8   3   6        186.02        199.12        11.21 o                         
   9   3   6         37.79         37.65         9.85 o                         
  10   3   6        421.04        445.84        24.24 o                         
  11   3   6        604.66        630.61        35.58 o                         
 -10   4   6          1.77          4.59         4.43 o                         
  -9   4   6        306.58        347.15        15.40 o                         
  -8   4   6        356.68        393.88        15.68 o                         
  -7   4   6         80.16         85.05         6.14 o                         
  -6   4   6       1128.24       1150.44        22.71 o                         
  -5   4   6        307.70        297.15         7.69 o                         
  -4   4   6        113.63        107.99         4.68 o                         
  -3   4   6        114.44        105.08         4.54 o                         
  -2   4   6        232.05        203.39         5.55 o                         
  -1   4   6       1403.61       1253.66        15.60 o                         
   0   4   6       4070.27       4204.97        40.48 o                         
   1   4   6       1801.26       1764.69        19.33 o                         
   2   4   6          4.70          5.03         2.01 o                         
   3   4   6         47.96         43.07         3.90 o                         
   4   4   6         16.20         18.62         4.03 o                         
   5   4   6        115.57        118.81         6.18 o                         
   6   4   6        733.13        725.09        21.56 o                         
   7   4   6         88.90         98.98         7.93 o                         
   8   4   6         82.98         92.16        16.79 o                         
   9   4   6         85.98         82.89         8.62 o                         
  10   4   6         94.09        106.62         9.99 o                         
  11   4   6        163.57        146.63        12.28 o                         
 -10   5   6         26.53         35.53         7.26 o                         
  -9   5   6        121.89        136.42        14.00 o                         
  -8   5   6        633.82        664.98        22.22 o                         
  -7   5   6        309.01        325.18        18.30 o                         
  -6   5   6         67.36         76.19         7.29 o                         
  -5   5   6         73.90         65.84         5.00 o                         
  -4   5   6        954.66        975.74        22.48 o                         
  -3   5   6       1121.70       1108.06        16.40 o                         
  -2   5   6       2447.50       2420.90        26.51 o                         
  -1   5   6       1039.86       1055.71        14.15 o                         
   0   5   6        258.49        222.08         5.43 o                         
   1   5   6         98.09         86.34         3.46 o                         
   2   5   6        180.44        151.29         7.36 o                         
   3   5   6        231.98        259.12         8.05 o                         
   4   5   6         44.77         39.58         4.02 o                         
   5   5   6         48.94         51.56         4.47 o                         
   6   5   6         32.13         28.87         4.00 o                         
   7   5   6        607.24        596.70        14.16 o                         
   8   5   6        915.31        865.95        24.41 o                         
   9   5   6        507.17        537.66        19.63 o                         
  10   5   6         75.72         63.37         8.56 o                         
  11   5   6          7.38          6.88         5.17 o                         
 -10   6   6         74.27         84.83        15.91 o                         
  -9   6   6         87.67         96.90        11.49 o                         
  -8   6   6        286.18        275.64        14.02 o                         
  -7   6   6         12.37         12.51         7.57 o                         
  -6   6   6         68.49         80.13        14.77 o                         
  -5   6   6        185.33        198.13         7.84 o                         
  -4   6   6       1083.10       1105.56        40.07 o                         
  -3   6   6       1836.78       1836.78        26.57 o                         
  -2   6   6        832.06        849.82        15.40 o                         
  -1   6   6         16.92         15.59         2.24 o                         
   0   6   6         26.33         21.40         2.50 o                         
   1   6   6          1.07          0.14         2.41 o                         
   2   6   6        972.40       1036.89        17.51 o                         
   3   6   6        285.55        312.96         9.05 o                         
   4   6   6        296.35        287.39        10.62 o                         
   5   6   6          3.45          6.36         2.69 o                         
   6   6   6        103.71         91.60         5.87 o                         
   7   6   6        403.33        388.64        14.13 o                         
   8   6   6        166.37        171.00        11.13 o                         
   9   6   6        152.06        137.84        10.41 o                         
  10   6   6         24.98         22.84         7.20 o                         
  11   6   6         38.06         24.09         6.93 o                         
  -9   7   6         35.14         31.39         7.44 o                         
  -8   7   6         18.36         23.91         6.19 o                         
  -7   7   6        183.29        168.53        31.81 o                         
  -6   7   6        232.56        254.41        20.20 o                         
  -5   7   6        553.46        552.51        14.14 o                         
  -4   7   6       1250.23       1212.21        21.32 o                         
  -3   7   6        271.84        244.86         8.98 o                         
  -2   7   6          1.29          4.03         2.38 o                         
  -1   7   6        186.33        202.40        17.15 o                         
   0   7   6          0.97          3.78         2.16 o                         
   1   7   6        187.03        195.93        22.09 o                         
   2   7   6        447.80        444.24        12.39 o                         
   3   7   6         46.28         43.46         4.29 o                         
   4   7   6        183.87        201.12         9.62 o                         
   5   7   6        727.45        715.16        18.92 o                         
   6   7   6        439.16        411.52        16.47 o                         
   7   7   6        216.60        200.49         8.65 o                         
   8   7   6          1.55          3.92         3.99 o                         
   9   7   6         31.14         25.85         7.07 o                         
  10   7   6        118.51        123.94        10.69 o                         
  -8   8   6         83.59         77.32        11.61 o                         
  -7   8   6        326.81        336.33        15.96 o                         
  -6   8   6        395.29        385.28        16.17 o                         
  -5   8   6        432.21        440.37        16.37 o                         
  -4   8   6         95.71         96.91         8.99 o                         
  -3   8   6          6.47          2.04         2.69 o                         
  -2   8   6          2.02         -2.75         2.75 o                         
  -1   8   6        574.94        549.51        12.83 o                         
   0   8   6        728.01        732.00        16.88 o                         
   1   8   6         15.29         11.01         4.12 o                         
   2   8   6        295.31        300.33        12.48 o                         
   3   8   6        277.13        271.45        10.63 o                         
   4   8   6        341.04        328.97        10.07 o                         
   5   8   6        127.65        118.13         6.58 o                         
   6   8   6         12.54          7.20         3.18 o                         
   7   8   6         72.09         61.21         7.11 o                         
   8   8   6         56.51         49.12         7.19 o                         
   9   8   6        301.75        278.77        14.61 o                         
  10   8   6        313.32        333.51        22.72 o                         
  -8   9   6        182.20        189.32        18.18 o                         
  -7   9   6        484.51        532.67        20.66 o                         
  -6   9   6        279.99        291.82        19.44 o                         
  -5   9   6          3.55          7.52         4.49 o                         
  -4   9   6          8.30          9.80         3.60 o                         
  -3   9   6         49.22         59.80         5.57 o                         
  -2   9   6        109.54        107.48         6.95 o                         
  -1   9   6       1181.18       1082.59        20.14 o                         
   0   9   6        631.56        605.51        20.32 o                         
   1   9   6         11.80          3.42         3.66 o                         
   2   9   6        144.13        154.39        13.38 o                         
   3   9   6        181.37        178.02        10.26 o                         
   4   9   6         18.06         11.90         4.37 o                         
   5   9   6          1.39          1.64         3.57 o                         
   6   9   6          2.35         -0.89         2.78 o                         
   7   9   6         39.53         36.99         4.96 o                         
   8   9   6        252.91        261.12        13.55 o                         
   9   9   6        361.83        360.33        23.97 o                         
  10   9   6        136.38        131.13        11.36 o                         
  -7  10   6        194.35        170.14        16.66 o                         
  -6  10   6          5.70          7.37         5.09 o                         
  -5  10   6         49.92         44.62         7.64 o                         
  -4  10   6        140.10        149.17         9.22 o                         
  -3  10   6        452.94        472.16        13.93 o                         
  -2  10   6        147.56        143.17        10.60 o                         
  -1  10   6        119.19        108.42         9.01 o                         
   0  10   6        294.16        297.03        13.61 o                         
   1  10   6         78.63         93.95         9.21 o                         
   2  10   6         41.67         34.25         5.93 o                         
   3  10   6          0.60         -3.03         3.03 o                         
   4  10   6         19.08         11.65         4.92 o                         
   5  10   6         12.03         20.50         5.32 o                         
   6  10   6        314.38        276.70        13.46 o                         
   7  10   6        285.34        329.77        14.84 o                         
   8  10   6        301.05        294.85        21.71 o                         
   9  10   6         92.18        106.79        15.15 o                         
  -5  11   6        135.51        142.84        11.46 o                         
  -4  11   6        291.48        298.80        14.60 o                         
  -3  11   6        375.78        346.91        12.52 o                         
  -2  11   6         20.48         24.51         4.83 o                         
  -1  11   6         16.41          5.81         4.27 o                         
   0  11   6         51.01         45.00         7.11 o                         
   1  11   6          0.15         -2.16         3.81 o                         
   2  11   6          2.28          1.14         3.93 o                         
   3  11   6          6.03          9.40         4.63 o                         
   4  11   6          9.49         12.50         4.89 o                         
   5  11   6        284.99        272.62        13.99 o                         
   6  11   6        380.96        361.50        16.04 o                         
   7  11   6        197.55        210.64        12.66 o                         
   8  11   6        196.73        263.30        21.21 o                         
  -4  12   6         53.64         54.34         9.65 o                         
  -3  12   6         69.58         76.58        15.73 o                         
  -2  12   6         40.35         61.53         6.77 o                         
  -1  12   6          6.43         11.89         5.43 o                         
   0  12   6          9.74         15.81         5.58 o                         
   1  12   6        134.14        123.98        17.28 o                         
   2  12   6         48.29         44.10         7.41 o                         
   3  12   6         24.98         27.38         6.51 o                         
   4  12   6        242.67        260.84        14.25 o                         
   5  12   6        238.09        271.32        14.71 o                         
   6  12   6        121.24        147.63        11.59 o                         
   7  12   6          9.28         12.12         8.33 o                         
  -2  13   6          0.01          1.57         5.21 o                         
  -1  13   6          0.18         -3.19         5.05 o                         
   0  13   6          0.93          5.63         5.09 o                         
   1  13   6         93.72        106.09        19.19 o                         
   2  13   6        124.83        119.00        11.10 o                         
   3  13   6        180.81        182.60        12.74 o                         
   4  13   6         85.22         85.26        10.22 o                         
   5  13   6        146.69        160.00        14.90 o                         
  -5  -7   7         12.25          5.40         4.63 o                         
  -4  -7   7          5.53         11.57         4.83 o                         
  -3  -7   7         52.00         46.98        15.53 o                         
  -2  -7   7         78.14         69.27         9.13 o                         
  -1  -7   7         29.90         24.38         7.70 o                         
   0  -7   7         20.45         22.34         6.25 o                         
   1  -7   7         35.66         20.28         9.59 o                         
   2  -7   7          3.39         -0.73         4.78 o                         
   3  -7   7        151.15        164.38        28.40 o                         
  -7  -6   7         81.62         70.94         9.95 o                         
  -6  -6   7         18.40         29.45         7.10 o                         
  -5  -6   7         40.71         41.93         9.17 o                         
  -4  -6   7         23.75         18.71         4.86 o                         
  -3  -6   7         86.47         73.49         7.25 o                         
  -2  -6   7        184.25        186.80        10.41 o                         
  -1  -6   7         33.39         39.64         5.61 o                         
   0  -6   7        103.61        120.25         9.95 o                         
   1  -6   7         71.36         78.87        29.16 o                         
   2  -6   7         63.17         55.59         8.96 o                         
   3  -6   7         26.86         22.07         6.06 o                         
   4  -6   7         69.63         62.61        13.63 o                         
   5  -6   7          3.30         -1.01         7.57 o                         
  -8  -5   7        114.61        114.38        11.22 o                         
  -7  -5   7          4.61          0.88         4.70 o                         
  -6  -5   7         40.47         49.48         8.46 o                         
  -5  -5   7        213.27        206.79        10.23 o                         
  -4  -5   7        115.03        105.30         7.54 o                         
  -3  -5   7        204.87        179.62        11.64 o                         
  -2  -5   7        140.65        167.31         9.87 o                         
  -1  -5   7         64.58         63.59         6.19 o                         
   0  -5   7          6.51         12.25         4.67 o                         
   1  -5   7        139.95        145.23        10.39 o                         
   2  -5   7         13.45         13.07         4.03 o                         
   3  -5   7          4.19          0.63         3.75 o                         
   5  -5   7         80.50        108.31        14.39 o                         
   6  -5   7        192.74        279.20        21.46 o                         
  -9  -4   7          3.77         -1.37         4.85 o                         
  -8  -4   7         21.11         22.88         9.09 o                         
  -7  -4   7        191.05        180.90        12.67 o                         
  -6  -4   7        133.29        146.61        11.22 o                         
  -5  -4   7        208.95        189.20        12.62 o                         
  -4  -4   7        197.48        207.24         9.58 o                         
  -3  -4   7          4.11          6.55         3.35 o                         
  -2  -4   7         58.45         52.19         5.52 o                         
  -1  -4   7         20.13         13.02         6.21 o                         
   0  -4   7        144.87        121.51         7.08 o                         
   1  -4   7        115.69        108.07         9.81 o                         
   2  -4   7         20.53         16.21         3.86 o                         
   3  -4   7        150.33        140.96         7.47 o                         
   4  -4   7        761.31        807.27        27.64 o                         
   5  -4   7        583.07        582.89        27.77 o                         
   6  -4   7        271.92        270.11        19.19 o                         
  -9  -3   7         44.22         58.72        21.08 o                         
  -8  -3   7        134.76        153.78        14.39 o                         
  -7  -3   7        342.84        349.05        16.60 o                         
  -6  -3   7        247.31        253.25        13.65 o                         
  -5  -3   7        652.87        599.02        15.36 o                         
  -4  -3   7         46.38         59.90         6.44 o                         
  -3  -3   7         10.78         11.10         3.37 o                         
  -2  -3   7          0.32          0.62         2.69 o                         
  -1  -3   7         11.70          5.71         3.08 o                         
   0  -3   7         27.74         21.09         3.78 o                         
   1  -3   7         66.84         62.69         8.49 o                         
   2  -3   7          2.26          1.33         2.52 o                         
   3  -3   7        177.37        186.64         8.05 o                         
   4  -3   7        778.32        807.25        21.60 o                         
   5  -3   7        768.43        779.69        21.51 o                         
   6  -3   7        241.34        241.82        12.14 o                         
   7  -3   7          0.31          1.26         5.30 o                         
 -10  -2   7        136.92        134.53        11.46 o                         
  -9  -2   7        221.66        247.46        20.58 o                         
  -8  -2   7        115.44        123.09        15.51 o                         
  -7  -2   7        140.99        138.39        15.26 o                         
  -6  -2   7        205.75        217.01        12.37 o                         
  -5  -2   7         40.22         45.33         5.07 o                         
  -4  -2   7          7.68          1.23         3.87 o                         
  -3  -2   7          5.27          4.83         2.87 o                         
  -2  -2   7        299.90        300.68         9.62 o                         
  -1  -2   7         12.15         12.36         3.11 o                         
   0  -2   7        337.08        339.78        10.04 o                         
   1  -2   7       1349.75       1292.16        21.45 o                         
   2  -2   7       1987.18       1970.67        43.23 o                         
   3  -2   7        591.92        587.07        13.41 o                         
   4  -2   7        160.05        168.85         9.37 o                         
   5  -2   7          6.38          8.54         3.92 o                         
   6  -2   7         43.94         51.82         6.72 o                         
   8  -2   7        439.08        477.36        26.00 o                         
   9  -2   7        248.15        244.87        19.44 o                         
 -10  -1   7        236.66        256.17        21.59 o                         
  -9  -1   7        480.60        476.87        19.44 o                         
  -8  -1   7        219.81        231.08        13.37 o                         
  -7  -1   7        183.75        172.19        21.21 o                         
  -6  -1   7         15.87         12.56         4.55 o                         
  -5  -1   7         26.51         22.64         3.70 o                         
  -4  -1   7         86.13         95.98         5.94 o                         
  -3  -1   7        247.68        253.26         8.73 o                         
  -2  -1   7         17.26         16.35         3.50 o                         
  -1  -1   7         54.20         51.10         4.43 o                         
   0  -1   7         20.45         16.85         3.09 o                         
   1  -1   7       1247.72       1277.08        26.19 o                         
   2  -1   7       1964.48       1958.49        27.60 o                         
   3  -1   7        313.56        300.42        15.40 o                         
   4  -1   7          2.84          5.66         3.27 o                         
   5  -1   7        115.56        136.81        11.61 o                         
   6  -1   7        499.64        508.56        18.29 o                         
   7  -1   7        530.11        526.39        19.94 o                         
   8  -1   7        604.68        641.07        21.33 o                         
   9  -1   7        290.54        289.64        21.46 o                         
 -10   0   7        189.86        210.13        13.55 o                         
  -9   0   7        285.69        275.81        14.56 o                         
  -8   0   7         70.57         70.52        13.13 o                         
  -7   0   7         29.08         17.39         5.27 o                         
  -6   0   7        229.31        223.78        12.07 o                         
  -5   0   7         41.32         43.51         4.80 o                         
  -4   0   7          8.67          6.24         2.65 o                         
  -3   0   7        899.47        871.53        16.32 o                         
  -2   0   7        780.79        773.89        14.84 o                         
  -1   0   7        700.42        678.72        13.34 o                         
   0   0   7        862.10        862.67        21.67 o                         
   1   0   7        382.70        395.31        10.70 o                         
   2   0   7         40.20         38.12         3.15 o                         
   3   0   7        507.23        525.22        12.08 o                         
   4   0   7        296.67        286.57        10.89 o                         
   5   0   7        462.59        477.75        12.48 o                         
   6   0   7        676.31        671.61        15.46 o                         
   7   0   7        241.49        271.63        12.67 o                         
   8   0   7         35.92         45.17        11.99 o                         
   9   0   7        110.04         97.21         9.42 o                         
  10   0   7          1.17          2.20         4.49 o                         
 -10   1   7         51.11         49.33         8.09 o                         
  -9   1   7         11.22         10.46         6.82 o                         
  -8   1   7         52.18         59.04         8.00 o                         
  -7   1   7        194.60        199.49        13.76 o                         
  -6   1   7        562.93        579.68        18.74 o                         
  -5   1   7         59.75         61.65         5.04 o                         
  -4   1   7         33.50         29.71         4.03 o                         
  -3   1   7        414.57        417.61        10.93 o                         
  -2   1   7        292.17        289.85         6.75 o                         
  -1   1   7       1206.83       1261.96        24.96 o                         
   0   1   7        573.00        538.06         9.17 o                         
   1   1   7          9.06          7.19         1.77 o                         
   2   1   7         69.27         55.99         4.51 o                         
   3   1   7        813.81        815.10        15.48 o                         
   4   1   7       1545.27       1580.30        24.50 o                         
   5   1   7       1235.67       1248.78        25.40 o                         
   6   1   7        655.83        690.23        15.54 o                         
   7   1   7         32.11         36.36         6.16 o                         
   8   1   7         18.00         21.79         6.94 o                         
   9   1   7         64.43         50.12         7.67 o                         
  10   1   7         71.28         77.46         9.46 o                         
 -10   2   7         53.42         64.72         8.55 o                         
  -9   2   7         74.14         90.07         9.02 o                         
  -8   2   7        157.66        149.25        12.12 o                         
  -7   2   7         37.55         36.61         6.35 o                         
  -6   2   7        674.38        663.14        15.45 o                         
  -5   2   7        149.38        153.46         5.81 o                         
  -4   2   7         31.01         33.59         4.38 o                         
  -3   2   7        499.39        504.15         9.65 o                         
  -2   2   7        981.41        984.97        15.49 o                         
  -1   2   7        206.74        201.07         5.51 o                         
   0   2   7         21.80         29.11         2.61 o                         
   1   2   7       1112.72       1158.69        18.43 o                         
   2   2   7        384.68        374.25         9.54 o                         
   3   2   7       1505.76       1485.16        22.81 o                         
   4   2   7       1253.67       1272.60        21.21 o                         
   5   2   7        526.59        510.99        15.70 o                         
   6   2   7         48.87         48.22         4.79 o                         
   7   2   7         15.69         18.90         6.19 o                         
   8   2   7        228.40        216.93        23.23 o                         
   9   2   7        262.45        241.58        13.56 o                         
  10   2   7         31.42         43.03         7.85 o                         
 -10   3   7        133.66        138.07        15.40 o                         
  -9   3   7        161.58        149.86         8.79 o                         
  -8   3   7        206.01        190.22         9.12 o                         
  -7   3   7         16.30         11.13         3.59 o                         
  -6   3   7         82.64         83.82         6.78 o                         
  -5   3   7        358.96        350.17        16.90 o                         
  -4   3   7         23.21         29.75         3.14 o                         
  -3   3   7        355.65        369.98         8.21 o                         
  -2   3   7          0.03          2.45         1.68 o                         
  -1   3   7         15.82         13.93         2.11 o                         
   0   3   7        676.25        599.95         9.57 o                         
   1   3   7       1788.18       1802.06        32.53 o                         
   2   3   7       1741.98       1713.28        37.72 o                         
   3   3   7        935.97        948.46        17.04 o                         
   4   3   7        111.76        119.02         6.11 o                         
   5   3   7          0.88          0.18         2.27 o                         
   6   3   7         20.63         27.30         4.04 o                         
   7   3   7        214.55        214.33        11.42 o                         
   8   3   7        365.49        331.58        18.81 o                         
   9   3   7        289.94        292.92        42.92 o                         
  10   3   7         48.35         37.74         7.44 o                         
 -10   4   7        182.50        187.19        12.44 o                         
  -9   4   7         84.30         85.37        21.21 o                         
  -8   4   7        141.51        148.11         9.98 o                         
  -7   4   7         52.86         42.36         7.60 o                         
  -6   4   7          2.19          2.92         3.00 o                         
  -5   4   7        564.67        594.57        11.55 o                         
  -4   4   7        248.98        255.12         7.25 o                         
  -3   4   7          1.41         -0.33         1.84 o                         
  -2   4   7        209.51        195.94         7.19 o                         
  -1   4   7       1469.05       1479.69        18.19 o                         
   0   4   7       1765.49       1735.12        26.35 o                         
   1   4   7       1894.73       1915.78        26.62 o                         
   2   4   7        500.53        501.40        21.46 o                         
   3   4   7        253.84        274.27         8.58 o                         
   4   4   7         79.59         82.49         5.31 o                         
   5   4   7        873.43        893.03        17.49 o                         
   6   4   7        529.87        497.36        13.61 o                         
   7   4   7        220.65        207.31        14.47 o                         
   8   4   7          5.71          3.03         4.11 o                         
   9   4   7         77.65         72.25         8.84 o                         
  10   4   7        107.86         88.59        10.86 o                         
 -10   5   7        112.73        147.39        17.55 o                         
  -9   5   7         23.12         24.03         6.29 o                         
  -8   5   7         28.54         17.16         5.39 o                         
  -7   5   7          7.79          9.81         5.30 o                         
  -6   5   7          6.07          6.10         3.92 o                         
  -5   5   7          0.10          1.42         3.21 o                         
  -4   5   7        145.59        148.55         7.69 o                         
  -3   5   7          3.96          1.38         1.91 o                         
  -2   5   7        436.99        448.74         8.99 o                         
  -1   5   7       1769.50       1806.62        21.44 o                         
   0   5   7       1121.84       1122.35        18.37 o                         
   1   5   7        180.81        185.33         6.89 o                         
   2   5   7          0.74         -0.02         2.01 o                         
   3   5   7        390.34        399.82        10.52 o                         
   4   5   7         92.12         82.18         5.39 o                         
   5   5   7       1594.46       1615.38        35.69 o                         
   6   5   7       1326.94       1279.99        22.56 o                         
   7   5   7        543.81        577.15        18.34 o                         
   8   5   7         14.87          9.21         9.21 o                         
   9   5   7          3.88         -3.88         3.88 o                         
  10   5   7         27.13         31.37         6.96 o                         
  -9   6   7         17.85          7.88         5.09 o                         
  -8   6   7         16.38         11.30         5.39 o                         
  -7   6   7        108.26        105.83         9.04 o                         
  -6   6   7          9.52          4.88         3.74 o                         
  -5   6   7        200.57        199.86        20.83 o                         
  -4   6   7        552.70        553.83        19.82 o                         
  -3   6   7        715.86        725.33        24.12 o                         
  -2   6   7       1052.94       1036.91        15.13 o                         
  -1   6   7        750.18        750.99        20.19 o                         
   0   6   7        339.60        326.09        14.26 o                         
   1   6   7          2.10          0.07         2.15 o                         
   2   6   7       1304.66       1316.86        31.21 o                         
   3   6   7       1190.57       1174.11        20.20 o                         
   4   6   7        184.69        190.05        13.32 o                         
   5   6   7        185.93        190.85         8.51 o                         
   6   6   7        216.76        212.26         8.57 o                         
   7   6   7        374.73        371.01        14.73 o                         
   8   6   7          1.77          3.30         4.01 o                         
   9   6   7         18.62          9.19         4.89 o                         
  10   6   7         10.30          6.21        12.50 o                         
  -9   7   7         16.21         19.69         6.40 o                         
  -8   7   7         41.09         39.45         9.72 o                         
  -7   7   7         11.44         17.40         5.76 o                         
  -6   7   7          6.51         -0.75         3.76 o                         
  -5   7   7         19.25         22.19         5.00 o                         
  -4   7   7        841.14        841.49        17.12 o                         
  -3   7   7        946.78        934.45        17.81 o                         
  -2   7   7        163.97        160.92        10.44 o                         
  -1   7   7         26.17         28.14         3.70 o                         
   0   7   7         31.63         34.69         5.26 o                         
   1   7   7         42.45         47.92         4.43 o                         
   2   7   7       3154.75       3065.43        39.91 o                         
   3   7   7       3765.08       3552.54        52.42 o                         
   4   7   7        424.29        404.80        15.27 o                         
   5   7   7         82.72         76.10         5.76 o                         
   6   7   7          0.63         -0.01         2.56 o                         
   7   7   7         25.53         19.02         3.85 o                         
   8   7   7         77.03         71.55         8.21 o                         
   9   7   7        149.41        135.34        10.62 o                         
  10   7   7          1.05          2.86         4.91 o                         
  -8   8   7         38.76         34.78         7.56 o                         
  -7   8   7        207.39        214.32        17.17 o                         
  -6   8   7        112.97        118.60         9.64 o                         
  -5   8   7        144.99        150.81        10.10 o                         
  -4   8   7        640.72        642.70        15.40 o                         
  -3   8   7        168.83        176.79         8.00 o                         
  -2   8   7          1.70          2.52         2.51 o                         
  -1   8   7        663.11        645.76        14.17 o                         
   0   8   7       1039.49        970.44        23.71 o                         
   1   8   7        254.52        236.16        20.70 o                         
   2   8   7        506.17        513.21        16.67 o                         
   3   8   7        602.29        608.45        18.63 o                         
   4   8   7         89.73         87.94         5.95 o                         
   5   8   7          7.50         12.55         4.44 o                         
   6   8   7        157.83        153.92         7.85 o                         
   7   8   7         11.49          9.18         4.86 o                         
   8   8   7          6.26          4.57         4.19 o                         
   9   8   7         83.88         92.88         9.55 o                         
  10   8   7        218.58        242.31        21.96 o                         
  -7   9   7        142.29        139.32        11.39 o                         
  -6   9   7        249.98        280.41        20.07 o                         
  -5   9   7         63.43         67.75         7.88 o                         
  -4   9   7          4.84          6.76         3.28 o                         
  -3   9   7          3.85          2.52         2.88 o                         
  -2   9   7        144.40        152.68         7.54 o                         
  -1   9   7        707.05        654.92        19.71 o                         
   0   9   7       2422.86       2341.96        43.85 o                         
   1   9   7        389.69        382.53        27.76 o                         
   2   9   7          1.53          3.95         3.70 o                         
   3   9   7         22.49         31.24         5.80 o                         
   4   9   7         24.18         14.57         4.63 o                         
   5   9   7        212.70        188.32        10.85 o                         
   6   9   7        171.26        177.61         8.67 o                         
   7   9   7         34.01         42.40         5.36 o                         
   8   9   7          2.42          0.32         4.09 o                         
   9   9   7        114.07        126.19        10.97 o                         
  -6  10   7        116.36        108.83        10.60 o                         
  -5  10   7         17.43         25.25         6.31 o                         
  -4  10   7         44.92         54.00         8.28 o                         
  -3  10   7        328.73        336.85        11.89 o                         
  -2  10   7        376.13        365.36        12.36 o                         
  -1  10   7        293.14        305.03        14.07 o                         
   0  10   7        555.30        503.32        23.61 o                         
   1  10   7         72.52         77.95         7.94 o                         
   2  10   7          9.71         10.59         4.63 o                         
   3  10   7         44.50         46.16         7.05 o                         
   4  10   7        272.90        304.28        16.41 o                         
   5  10   7         59.74         56.76         7.69 o                         
   6  10   7        115.01        129.84         9.98 o                         
   7  10   7         93.95         96.99         9.26 o                         
   8  10   7        144.43        179.48        17.92 o                         
   9  10   7         47.63         59.65         8.56 o                         
  -5  11   7         34.80         43.53         9.59 o                         
  -4  11   7        238.78        238.31        10.90 o                         
  -3  11   7        327.48        344.93        12.48 o                         
  -2  11   7        298.79        282.82        14.38 o                         
  -1  11   7         38.45         54.82         7.93 o                         
   0  11   7         12.51          8.43         4.81 o                         
   1  11   7          0.31         -2.09         3.74 o                         
   2  11   7         48.54         56.42         7.76 o                         
   3  11   7        194.80        196.82        12.05 o                         
   4  11   7        203.88        212.81        12.41 o                         
   5  11   7        122.54        130.86        12.23 o                         
   6  11   7         76.35         80.01        15.78 o                         
   7  11   7         64.30         61.09        19.19 o                         
   8  11   7         70.80         41.66        11.61 o                         
  -4  12   7        224.00        257.63        13.42 o                         
  -3  12   7        152.15        146.32        13.00 o                         
  -2  12   7        103.68         99.58         9.95 o                         
  -1  12   7          5.33          5.17         4.73 o                         
   0  12   7        103.39         94.04         9.62 o                         
   1  12   7        270.17        260.78        14.53 o                         
   2  12   7        184.93        211.17        19.19 o                         
   3  12   7         20.85         17.66         5.78 o                         
   4  12   7        110.13        118.60        12.74 o                         
   5  12   7         56.26         55.77        14.90 o                         
   6  12   7         13.70         15.18         8.84 o                         
  -1  13   7         23.56         20.83         6.69 o                         
   0  13   7        124.61        127.23        11.18 o                         
   1  13   7        383.39        396.33        18.10 o                         
   2  13   7        155.29        175.93        13.89 o                         
   3  13   7         29.70         35.94         7.41 o                         
   4  13   7         32.41         45.23         8.11 o                         
  -1  -7   8         89.12        119.67        15.15 o                         
  -5  -6   8          1.11          0.70         4.43 o                         
  -4  -6   8         54.56         59.21         7.28 o                         
  -3  -6   8        101.18         99.88         8.37 o                         
  -2  -6   8        427.86        418.52        15.77 o                         
  -1  -6   8        377.77        374.63        13.90 o                         
   0  -6   8        103.08        117.54        10.46 o                         
   1  -6   8          4.63         -2.53         4.16 o                         
   2  -6   8         18.81         16.85         7.70 o                         
   3  -6   8         13.52         19.44        10.10 o                         
  -7  -5   8         58.47         62.75         9.82 o                         
  -6  -5   8          1.46         -1.36         5.04 o                         
  -5  -5   8        112.14        112.32         8.69 o                         
  -4  -5   8        179.09        208.10        10.71 o                         
  -3  -5   8        134.30        129.58        10.67 o                         
  -2  -5   8        441.63        447.00        24.35 o                         
  -1  -5   8        237.56        237.74        10.63 o                         
   0  -5   8         30.44         25.65         4.95 o                         
   1  -5   8          0.67         -2.78         3.18 o                         
   2  -5   8         37.61         41.37         7.01 o                         
   3  -5   8         98.29         82.30        12.62 o                         
  -8  -4   8         25.53         25.75         9.59 o                         
  -7  -4   8          9.49         10.88         5.92 o                         
  -6  -4   8        129.31        149.08        11.88 o                         
  -5  -4   8        344.12        378.05        13.35 o                         
  -4  -4   8        499.56        491.88        14.82 o                         
  -3  -4   8        308.43        299.97        12.57 o                         
  -2  -4   8         86.12         88.08         6.72 o                         
  -1  -4   8          0.84          0.32         3.13 o                         
   0  -4   8         34.74         34.19         4.92 o                         
   1  -4   8         58.99         62.55         5.76 o                         
   2  -4   8        196.85        196.54        11.25 o                         
   3  -4   8         74.67         72.48         8.21 o                         
   4  -4   8         33.64         37.59         6.82 o                         
   5  -4   8          6.31          3.03         6.82 o                         
   6  -4   8         93.36        102.00        13.89 o                         
  -8  -3   8         80.66         91.95        10.71 o                         
  -7  -3   8        232.85        250.31        14.90 o                         
  -6  -3   8        296.36        283.12        16.79 o                         
  -5  -3   8        312.69        306.05        11.55 o                         
  -4  -3   8        464.03        462.69        18.04 o                         
  -3  -3   8         14.98         14.52         3.99 o                         
  -2  -3   8          3.71          5.16         3.25 o                         
  -1  -3   8        180.13        172.02         8.14 o                         
   0  -3   8        219.20        204.23         8.72 o                         
   1  -3   8        134.76        131.33         7.32 o                         
   2  -3   8        106.80        114.56        21.07 o                         
   3  -3   8         99.33        104.37         8.57 o                         
   4  -3   8        135.08        133.42         9.37 o                         
   5  -3   8         99.95        115.88        10.97 o                         
   6  -3   8          1.43         -0.24         4.19 o                         
  -9  -2   8         74.78         81.91        10.67 o                         
  -8  -2   8         91.24         92.68        10.10 o                         
  -7  -2   8        461.02        469.99        25.12 o                         
  -6  -2   8        505.17        537.45        26.26 o                         
  -5  -2   8        336.38        329.33        11.39 o                         
  -4  -2   8          6.66          7.62         3.27 o                         
  -3  -2   8         63.90         63.58         5.67 o                         
  -2  -2   8         90.62         80.53         5.80 o                         
  -1  -2   8        982.91        969.10        19.05 o                         
   0  -2   8       1455.61       1426.27        37.36 o                         
   1  -2   8         58.08         67.83         5.38 o                         
   2  -2   8         16.02         17.46         4.71 o                         
   3  -2   8         32.71         33.12         5.57 o                         
   4  -2   8        168.60        157.69        12.75 o                         
   5  -2   8        115.69        126.08        14.25 o                         
   6  -2   8          0.96          0.36         3.84 o                         
   7  -2   8          3.02         -2.78         5.55 o                         
   8  -2   8         54.89         51.25        11.11 o                         
  -9  -1   8        165.25        172.24        12.72 o                         
  -8  -1   8        186.45        188.53        18.56 o                         
  -7  -1   8        216.73        215.99        12.92 o                         
  -6  -1   8        102.66         92.15         9.11 o                         
  -5  -1   8         59.04         63.09         7.56 o                         
  -4  -1   8        181.53        176.80         8.19 o                         
  -3  -1   8        571.75        574.44        19.25 o                         
  -2  -1   8         96.30        106.05         6.23 o                         
  -1  -1   8        122.22        115.01         6.30 o                         
   0  -1   8        461.00        462.20        11.79 o                         
   1  -1   8        226.40        218.26         8.19 o                         
   2  -1   8         34.99         32.11         5.44 o                         
   3  -1   8          9.47         12.48         6.06 o                         
   4  -1   8          0.08          0.72         3.30 o                         
   5  -1   8         78.95         80.35         7.85 o                         
   6  -1   8         39.95         48.49         6.78 o                         
   8  -1   8        317.06        329.69        22.22 o                         
 -10   0   8        108.35        102.50        16.41 o                         
  -9   0   8        584.82        613.51        22.39 o                         
  -8   0   8        176.19        156.79        19.44 o                         
  -7   0   8         13.05          8.96         4.76 o                         
  -6   0   8         62.33         63.50        14.52 o                         
  -5   0   8        107.75        101.88         7.83 o                         
  -4   0   8        629.17        651.56        14.92 o                         
  -3   0   8       3852.69       3755.86        47.15 o                         
  -2   0   8        487.47        458.83        11.67 o                         
  -1   0   8        705.40        641.79        13.71 o                         
   0   0   8         89.57         83.24         5.34 o                         
   1   0   8          2.74          1.90         6.31 o                         
   2   0   8        175.59        169.77         9.26 o                         
   3   0   8          2.79          3.08         4.80 o                         
   4   0   8          3.83         10.09         6.06 o                         
   5   0   8         16.72         13.28         4.17 o                         
   6   0   8        301.49        323.03        13.71 o                         
   7   0   8        521.44        513.03        23.35 o                         
   8   0   8        505.96        524.49        19.37 o                         
   9   0   8        181.54        184.96        12.76 o                         
 -10   1   8        118.46        116.70        16.15 o                         
  -9   1   8        163.57        180.63        14.01 o                         
  -8   1   8         17.88          3.53         9.85 o                         
  -7   1   8        262.98        275.96        14.00 o                         
  -6   1   8        174.81        172.54        10.92 o                         
  -5   1   8        128.13        126.48         6.77 o                         
  -4   1   8        150.79        162.55         7.40 o                         
  -3   1   8       1092.60       1079.79        19.05 o                         
  -2   1   8        346.84        357.40         9.95 o                         
  -1   1   8          1.07          0.45         2.10 o                         
   0   1   8         15.41         16.78         2.96 o                         
   1   1   8         28.83         26.48         4.60 o                         
   2   1   8         13.18         13.91         6.31 o                         
   3   1   8         26.55         33.00         4.07 o                         
   4   1   8        541.92        549.02        13.39 o                         
   5   1   8        839.07        832.27        17.52 o                         
   6   1   8        299.37        311.72        10.76 o                         
   7   1   8        104.90         86.26         8.38 o                         
   8   1   8         47.73         40.44         6.96 o                         
   9   1   8          6.80          2.59         4.63 o                         
 -10   2   8          1.80          6.74         5.40 o                         
  -9   2   8          0.87          0.39         4.34 o                         
  -8   2   8        112.85        112.82        11.35 o                         
  -7   2   8        376.27        399.76        16.43 o                         
  -6   2   8       1110.02       1126.42        27.85 o                         
  -5   2   8       1481.72       1528.25        24.67 o                         
  -4   2   8        112.55        105.14         7.17 o                         
  -3   2   8        335.72        312.68        10.81 o                         
  -2   2   8        126.79        115.18         6.85 o                         
  -1   2   8          6.08          8.52         2.11 o                         
   0   2   8         71.34         73.64         6.27 o                         
   1   2   8         43.69         45.03         4.21 o                         
   2   2   8         20.81         19.84         3.30 o                         
   3   2   8        153.03        156.00         7.05 o                         
   4   2   8       1751.64       1726.73        27.00 o                         
   5   2   8        660.03        630.63        15.27 o                         
   6   2   8        373.23        354.53        11.32 o                         
   7   2   8         14.95         13.67         3.75 o                         
   8   2   8         36.49         29.65         6.24 o                         
   9   2   8        230.36        226.40        13.81 o                         
  10   2   8        327.84        373.12        26.00 o                         
 -10   3   8        122.91        116.13        14.90 o                         
  -9   3   8         83.44         87.59        14.64 o                         
  -8   3   8        114.98        124.20        10.17 o                         
  -7   3   8        344.36        373.14        32.05 o                         
  -6   3   8        616.55        619.14        19.58 o                         
  -5   3   8        518.24        545.96        13.89 o                         
  -4   3   8         92.28         85.85         4.70 o                         
  -3   3   8         53.83         53.36         3.94 o                         
  -2   3   8         77.04         76.60         4.19 o                         
  -1   3   8        565.48        556.63        16.21 o                         
   0   3   8         62.42         62.04         4.66 o                         
   1   3   8        168.82        168.91         6.87 o                         
   2   3   8        333.46        329.56         9.61 o                         
   3   3   8       1197.48       1240.01        25.53 o                         
   4   3   8        136.20        139.79         8.79 o                         
   5   3   8         13.95         12.81         4.00 o                         
   6   3   8        108.35        116.29         6.79 o                         
   7   3   8         56.11         50.58         5.26 o                         
   8   3   8        417.33        393.42        16.69 o                         
   9   3   8        356.32        373.30        17.11 o                         
  10   3   8        285.72        295.09        16.15 o                         
  -9   4   8        298.38        324.14        21.46 o                         
  -8   4   8        381.36        383.71        15.97 o                         
  -7   4   8        264.08        257.07        10.44 o                         
  -6   4   8         15.02          8.63         3.63 o                         
  -5   4   8         27.06         28.17         4.50 o                         
  -4   4   8         13.54         10.14         2.81 o                         
  -3   4   8        307.21        332.81        13.87 o                         
  -2   4   8        500.38        514.18        11.00 o                         
  -1   4   8         45.11         51.42         4.60 o                         
   0   4   8         41.29         41.83         4.18 o                         
   1   4   8        443.68        461.37        11.22 o                         
   2   4   8       1290.59       1296.27        22.02 o                         
   3   4   8        190.43        208.10         9.74 o                         
   4   4   8         55.94         56.92         5.19 o                         
   5   4   8         62.26         66.44         5.57 o                         
   6   4   8        138.75        137.98         7.49 o                         
   7   4   8        574.79        581.97        16.09 o                         
   8   4   8        706.00        696.65        22.65 o                         
   9   4   8        302.42        321.12        16.20 o                         
  10   4   8        148.81        155.01        12.12 o                         
  -9   5   8        263.54        270.03        14.66 o                         
  -8   5   8         81.32         86.80         9.06 o                         
  -7   5   8          0.30          0.01         4.29 o                         
  -6   5   8        201.02        212.39        11.21 o                         
  -5   5   8        113.72        119.98         7.13 o                         
  -4   5   8        304.29        303.34         8.40 o                         
  -3   5   8        316.72        338.34         9.73 o                         
  -2   5   8          2.21          3.20         2.11 o                         
  -1   5   8        258.62        254.41         8.43 o                         
   0   5   8        327.75        336.07        17.21 o                         
   1   5   8        995.53        972.74        21.86 o                         
   2   5   8          3.53          2.72         2.37 o                         
   3   5   8         12.35          6.35         2.80 o                         
   4   5   8         23.41         19.26         3.60 o                         
   5   5   8       1527.00       1492.08        51.39 o                         
   6   5   8       1276.48       1318.40        23.80 o                         
   7   5   8        282.97        305.00        10.95 o                         
   8   5   8        165.78        169.43        14.39 o                         
   9   5   8         76.37         75.18         9.10 o                         
  10   5   8         32.39         14.23        13.13 o                         
  -9   6   8         45.97         44.38         9.85 o                         
  -8   6   8          5.12         11.20         5.28 o                         
  -7   6   8        110.38        108.16         9.52 o                         
  -6   6   8        262.91        259.13        12.72 o                         
  -5   6   8        488.03        496.39        16.57 o                         
  -4   6   8        531.33        485.27        12.32 o                         
  -3   6   8          1.86         -0.13         2.22 o                         
  -2   6   8         37.66         40.44         3.60 o                         
  -1   6   8        206.21        198.00         7.57 o                         
   0   6   8        216.35        202.05         8.12 o                         
   1   6   8          1.24          5.47         2.60 o                         
   2   6   8        113.86        118.97         6.28 o                         
   3   6   8         64.89         66.35         5.27 o                         
   4   6   8        137.53        128.61         7.02 o                         
   5   6   8       1613.29       1604.78        26.60 o                         
   6   6   8       1172.04       1144.27        21.96 o                         
   7   6   8        147.72        147.92         8.63 o                         
   8   6   8          1.06         -0.40         5.93 o                         
   9   6   8         51.84         53.01         8.19 o                         
  10   6   8         84.27         88.96        10.35 o                         
  -8   7   8         72.39         59.66         8.88 o                         
  -7   7   8        112.61        126.99        23.21 o                         
  -6   7   8        156.90        165.34        10.85 o                         
  -5   7   8        121.04        121.01         9.02 o                         
  -4   7   8         46.60         57.84         5.42 o                         
  -3   7   8        227.47        242.72        10.92 o                         
  -2   7   8         55.18         55.85         6.94 o                         
  -1   7   8        180.97        179.37        14.01 o                         
   0   7   8         16.70          8.70         3.81 o                         
   1   7   8        184.86        176.26         7.48 o                         
   2   7   8        857.21        848.18        17.05 o                         
   3   7   8       2197.17       2198.13        32.35 o                         
   4   7   8        119.44        142.67         7.36 o                         
   5   7   8         19.83         29.38         4.23 o                         
   6   7   8        174.40        167.36         8.23 o                         
   7   7   8          9.96          8.99         3.48 o                         
   8   7   8         79.58         88.51         9.44 o                         
   9   7   8        469.23        440.80        19.00 o                         
  -8   8   8        249.29        229.18        14.12 o                         
  -7   8   8        140.36        152.77        11.34 o                         
  -6   8   8         85.16         98.19        15.40 o                         
  -5   8   8         25.94         18.19         6.94 o                         
  -4   8   8         26.70         34.97         4.76 o                         
  -3   8   8          0.11         -0.27         2.51 o                         
  -2   8   8         74.27         77.44        18.68 o                         
  -1   8   8          1.23         -1.92         3.21 o                         
   0   8   8         14.42          9.70         4.00 o                         
   1   8   8         17.66         26.00         9.34 o                         
   2   8   8        714.06        739.33        20.75 o                         
   3   8   8       1797.69       1760.42        28.08 o                         
   4   8   8        209.13        199.51         8.67 o                         
   5   8   8          7.13         11.14         3.54 o                         
   6   8   8          5.82          4.57         3.09 o                         
   7   8   8        103.18         94.20         7.15 o                         
   8   8   8        357.57        396.59        32.56 o                         
   9   8   8        457.08        483.80        19.96 o                         
  -7   9   8         32.67         37.82         8.58 o                         
  -6   9   8          2.57         -3.94         3.94 o                         
  -5   9   8         14.07          8.98         4.91 o                         
  -4   9   8          0.12          0.18         2.99 o                         
  -3   9   8          5.76          7.47         3.40 o                         
  -2   9   8        218.74        207.47        25.75 o                         
  -1   9   8        415.21        388.21        20.18 o                         
   0   9   8        329.38        328.19        14.15 o                         
   1   9   8        262.46        269.13        13.08 o                         
   2   9   8          9.32         11.74         5.18 o                         
   3   9   8        135.12        143.40         9.72 o                         
   4   9   8         46.88         31.19        11.61 o                         
   5   9   8         61.85         63.26         7.55 o                         
   6   9   8        170.54        206.24        14.16 o                         
   7   9   8        228.04        238.72        10.42 o                         
   8   9   8        135.46        174.91        12.28 o                         
   9   9   8        107.07        109.82        14.14 o                         
  -6  10   8          3.84          2.58         4.72 o                         
  -5  10   8         31.17         32.86         6.79 o                         
  -4  10   8         23.68         24.83         4.79 o                         
  -3  10   8         21.23         20.55         7.07 o                         
  -2  10   8         77.35         66.84         8.55 o                         
  -1  10   8        247.54        261.51        13.26 o                         
   0  10   8        647.50        616.52        29.65 o                         
   1  10   8        346.62        344.32        15.08 o                         
   2  10   8         28.30         31.40         9.09 o                         
   3  10   8          6.73          5.32         9.59 o                         
   4  10   8        250.87        252.09        13.36 o                         
   5  10   8        531.35        553.63        19.70 o                         
   6  10   8        412.61        393.03        21.19 o                         
   7  10   8        255.30        302.89        20.58 o                         
   8  10   8         24.24         29.29         9.34 o                         
  -5  11   8         60.89         46.31         8.23 o                         
  -4  11   8         65.62         58.94         8.85 o                         
  -3  11   8         79.24         96.67         9.67 o                         
  -2  11   8         61.81         81.73        18.81 o                         
  -1  11   8        146.59        146.82        11.06 o                         
   0  11   8         59.43         53.19         7.98 o                         
   1  11   8          8.79          3.48         4.55 o                         
   2  11   8          5.15          3.24         4.81 o                         
   3  11   8        117.74        146.82        10.77 o                         
   4  11   8        435.01        455.94        26.51 o                         
   5  11   8        328.85        343.92        27.27 o                         
   6  11   8        199.25        226.27        13.33 o                         
   7  11   8         27.27         26.15         9.47 o                         
  -3  12   8        101.62         99.63        10.53 o                         
  -2  12   8         76.09         73.88         9.21 o                         
  -1  12   8         14.38         10.57         5.39 o                         
   0  12   8          3.51          5.95         4.97 o                         
   1  12   8         97.09         99.29        10.35 o                         
   2  12   8        337.76        338.43        16.41 o                         
   3  12   8        197.75        208.81        13.29 o                         
   4  12   8        147.29        152.72        11.86 o                         
   5  12   8        136.89        143.72        11.23 o                         
   6  12   8          5.09          4.37         5.07 o                         
  -1  13   8         34.59         29.76         7.22 o                         
   0  13   8         60.45         68.18         9.55 o                         
   1  13   8        235.74        248.41        14.80 o                         
   2  13   8        352.21        371.69        23.34 o                         
   3  13   8         64.88         69.27        12.37 o                         
   4  13   8         46.63         53.52        13.38 o                         
  -5  -5   9          1.31          1.77         5.65 o                         
  -4  -5   9         80.13         99.71         8.59 o                         
  -3  -5   9         47.11         57.87         8.80 o                         
  -2  -5   9        262.86        278.08        12.19 o                         
  -1  -5   9        450.76        482.20        15.52 o                         
   0  -5   9         89.78         74.66         7.51 o                         
   1  -5   9          1.24          0.45         4.43 o                         
   2  -5   9         69.10         70.44        13.13 o                         
  -6  -4   9         14.48         14.15         6.48 o                         
  -5  -4   9         63.76         60.46         9.27 o                         
  -4  -4   9         68.96         63.21         7.16 o                         
  -3  -4   9         68.70         62.04        10.31 o                         
  -2  -4   9        236.14        219.04        14.89 o                         
  -1  -4   9        120.25        125.29         8.06 o                         
   0  -4   9          3.59          5.80         4.82 o                         
   1  -4   9          2.79          5.23         4.73 o                         
   2  -4   9        206.97        210.27        12.40 o                         
   3  -4   9        345.76        364.40        26.12 o                         
   4  -4   9        331.58        309.75        22.22 o                         
  -7  -3   9         14.43         12.88         6.19 o                         
  -6  -3   9        113.22        107.69        10.72 o                         
  -5  -3   9         96.97        114.43        14.77 o                         
  -4  -3   9        310.06        318.94        12.05 o                         
  -3  -3   9        244.65        243.40        15.01 o                         
  -2  -3   9         11.72         10.21         3.89 o                         
  -1  -3   9         37.39         34.43         5.07 o                         
   0  -3   9        323.22        350.99        19.55 o                         
   1  -3   9        246.30        241.17        14.52 o                         
   2  -3   9        307.36        323.19        14.73 o                         
   3  -3   9        320.71        307.47        14.45 o                         
   4  -3   9         32.22         27.68         6.22 o                         
   5  -3   9          1.87          1.80         4.71 o                         
  -8  -2   9         26.17         22.63         7.18 o                         
  -7  -2   9         30.65         21.85         8.08 o                         
  -6  -2   9        112.28        120.31        19.93 o                         
  -5  -2   9        152.60        153.09        35.58 o                         
  -4  -2   9        240.77        253.75        10.50 o                         
  -3  -2   9         27.93         17.19         4.47 o                         
  -2  -2   9         29.02         29.03         4.58 o                         
  -1  -2   9         56.28         64.50         5.86 o                         
   0  -2   9        955.62        940.01        35.22 o                         
   1  -2   9        466.85        452.18        16.59 o                         
   2  -2   9        239.54        227.25        12.04 o                         
   3  -2   9         54.11         60.34         8.46 o                         
   4  -2   9          3.39          0.84         4.01 o                         
   5  -2   9          2.19          2.40         4.46 o                         
   6  -2   9        205.06        195.18        12.12 o                         
  -8  -1   9         11.08         12.77         6.55 o                         
  -7  -1   9         38.09         39.22         7.76 o                         
  -6  -1   9        211.64        191.47        12.61 o                         
  -5  -1   9        128.42        133.89        10.31 o                         
  -4  -1   9         12.77         11.45         3.70 o                         
  -3  -1   9        241.40        251.24         9.73 o                         
  -2  -1   9        270.49        304.18        17.07 o                         
  -1  -1   9        403.07        417.08        18.40 o                         
   0  -1   9       1127.18       1114.17        46.06 o                         
   1  -1   9        297.61        246.14        12.03 o                         
   2  -1   9          5.68          1.94         3.74 o                         
   3  -1   9         28.52         23.09         5.35 o                         
   4  -1   9         54.92         65.09         7.55 o                         
   5  -1   9        116.62        113.34         9.55 o                         
   6  -1   9         65.92         58.59         7.67 o                         
   7  -1   9         63.93         63.62        11.87 o                         
  -9   0   9         39.70         50.45         8.97 o                         
  -8   0   9         86.40         96.52        10.30 o                         
  -7   0   9         24.99         17.61        11.11 o                         
  -6   0   9         23.40         38.07        13.51 o                         
  -5   0   9        263.83        263.19        30.67 o                         
  -4   0   9        115.21        118.47         9.08 o                         
  -3   0   9        237.84        263.98        11.02 o                         
  -2   0   9        800.40        778.00        16.49 o                         
  -1   0   9        144.49        143.23        13.06 o                         
   0   0   9        387.33        375.35        14.27 o                         
   1   0   9        132.59        143.42         9.24 o                         
   2   0   9         82.33         70.41         7.70 o                         
   3   0   9        236.42        234.17        11.67 o                         
   4   0   9        701.83        667.24        20.13 o                         
   5   0   9         18.50         13.96         4.53 o                         
   6   0   9         53.82         51.39         7.20 o                         
   8   0   9         35.33         34.59        10.35 o                         
  -9   1   9         66.07         60.76         9.14 o                         
  -8   1   9         71.68         69.22         9.45 o                         
  -7   1   9         21.64         20.78         6.82 o                         
  -6   1   9         15.43         22.00         5.98 o                         
  -5   1   9        364.81        411.90        30.42 o                         
  -4   1   9        584.70        607.54        14.61 o                         
  -3   1   9       1438.54       1422.78        23.90 o                         
  -2   1   9       1072.16       1034.62        19.10 o                         
  -1   1   9         13.57         12.10         4.06 o                         
   0   1   9         41.28         37.25         7.20 o                         
   1   1   9        149.55        134.60         8.74 o                         
   2   1   9        522.74        519.84        16.77 o                         
   3   1   9       1115.68       1125.15        26.49 o                         
   4   1   9        212.56        206.66        10.79 o                         
   5   1   9          3.04          0.04         3.38 o                         
   6   1   9         18.30         21.21         7.32 o                         
   7   1   9         37.88         37.62         9.85 o                         
   8   1   9         34.48         40.39        10.86 o                         
  -9   2   9          5.88          7.43         5.56 o                         
  -8   2   9         29.47         39.34        15.40 o                         
  -7   2   9        292.94        291.86        14.86 o                         
  -6   2   9         76.20         67.75         8.06 o                         
  -5   2   9        144.50        150.79        10.13 o                         
  -4   2   9        486.95        511.18        17.19 o                         
  -3   2   9        354.32        338.39        10.28 o                         
  -2   2   9        230.22        247.76         8.49 o                         
  -1   2   9         54.13         54.02         7.20 o                         
   0   2   9        650.71        625.64        17.85 o                         
   1   2   9        632.82        671.37        18.82 o                         
   2   2   9       1216.22       1134.61        51.24 o                         
   3   2   9        173.98        160.39        15.15 o                         
   4   2   9         98.36        101.35         6.24 o                         
   5   2   9         10.74          8.20         4.01 o                         
   6   2   9          0.29         -2.70         2.70 o                         
   7   2   9          1.02         -0.71         3.09 o                         
   8   2   9         15.55         14.32         8.84 o                         
   9   2   9          2.35         -4.12         6.69 o                         
  -9   3   9          0.67          3.84         5.52 o                         
  -8   3   9         99.21        116.39        16.02 o                         
  -7   3   9        807.03        785.68        23.86 o                         
  -6   3   9        662.11        695.26        25.12 o                         
  -5   3   9        415.51        414.60        15.83 o                         
  -4   3   9         45.21         46.85         4.87 o                         
  -3   3   9        134.54        134.85        10.28 o                         
  -2   3   9        190.99        180.63         9.42 o                         
  -1   3   9       1369.12       1311.57        27.30 o                         
   0   3   9        992.38       1003.31        31.33 o                         
   1   3   9        673.34        670.22        14.54 o                         
   2   3   9          3.35          4.83         2.71 o                         
   3   3   9         34.19         26.40         4.13 o                         
   4   3   9         63.69         56.24         5.70 o                         
   5   3   9         30.06         34.04         4.68 o                         
   6   3   9         23.11         23.78         4.15 o                         
   7   3   9         21.94         18.25         4.37 o                         
   8   3   9         99.24        107.98        13.38 o                         
   9   3   9        191.58        168.37        15.78 o                         
  -9   4   9         47.51         29.54         9.34 o                         
  -8   4   9         53.03         66.15        11.61 o                         
  -7   4   9        209.77        200.31        15.40 o                         
  -6   4   9        289.91        299.42        13.94 o                         
  -5   4   9         50.95         52.85         7.10 o                         
  -4   4   9         38.85         38.25         5.28 o                         
  -3   4   9        214.05        227.68         7.25 o                         
  -2   4   9        927.75        951.27        18.05 o                         
  -1   4   9       1136.34       1135.89        20.06 o                         
   0   4   9        914.47        916.33        17.54 o                         
   1   4   9         58.31         64.15         5.15 o                         
   2   4   9         28.81         26.19         3.92 o                         
   3   4   9          5.36         -1.23         2.36 o                         
   4   4   9          7.94          5.33         2.93 o                         
   5   4   9        133.84        145.13         7.79 o                         
   6   4   9        104.40        110.83         7.16 o                         
   7   4   9          3.57         -1.45         3.07 o                         
   8   4   9        208.74        220.00        16.54 o                         
   9   4   9        293.45        324.46        16.59 o                         
  -9   5   9        260.60        257.49        19.69 o                         
  -8   5   9         98.97         97.45        12.37 o                         
  -7   5   9         11.05         13.91         5.14 o                         
  -6   5   9          0.93          3.16         5.68 o                         
  -5   5   9        177.93        167.29         8.43 o                         
  -4   5   9        497.20        527.12        11.59 o                         
  -3   5   9        986.56       1011.08        16.20 o                         
  -2   5   9        243.03        259.51        11.13 o                         
  -1   5   9        330.90        342.02        10.30 o                         
   0   5   9         69.50         61.27         7.72 o                         
   1   5   9         52.23         46.15         5.16 o                         
   2   5   9         24.26         33.22         4.21 o                         
   3   5   9        214.63        215.75         8.59 o                         
   4   5   9         58.72         62.67         5.68 o                         
   5   5   9        105.31         97.63         8.19 o                         
   6   5   9        564.20        584.48        15.38 o                         
   7   5   9        120.33        105.81        12.31 o                         
   8   5   9        163.35        170.79        11.69 o                         
   9   5   9         56.95         69.27        10.60 o                         
  -8   6   9         28.02         30.40         7.08 o                         
  -7   6   9         17.30         19.89         5.76 o                         
  -6   6   9        184.66        182.02        11.99 o                         
  -5   6   9        260.41        263.23        12.51 o                         
  -4   6   9        991.79        976.62        18.89 o                         
  -3   6   9        587.88        579.34        19.06 o                         
  -2   6   9         47.55         52.33         4.96 o                         
  -1   6   9          6.75         15.13         5.00 o                         
   0   6   9        115.94        125.56         6.62 o                         
   1   6   9        100.11        105.11         6.17 o                         
   2   6   9        237.47        236.51         8.81 o                         
   3   6   9        255.71        249.11        11.67 o                         
   4   6   9         12.07         14.72         4.84 o                         
   5   6   9         44.12         45.34         5.38 o                         
   6   6   9        367.83        352.65        11.90 o                         
   7   6   9        122.57        123.19         7.75 o                         
   8   6   9         40.94         43.31         7.55 o                         
   9   6   9          2.04          6.80         6.44 o                         
  -8   7   9          0.89          1.33         4.76 o                         
  -7   7   9        151.47        162.85        14.77 o                         
  -6   7   9        399.52        377.49        20.44 o                         
  -5   7   9        436.86        462.35        20.58 o                         
  -4   7   9        210.44        214.58        13.21 o                         
  -3   7   9        163.47        145.97         9.15 o                         
  -2   7   9          1.74          2.09         3.40 o                         
  -1   7   9        386.00        357.33        13.81 o                         
   0   7   9        288.06        268.17         9.38 o                         
   1   7   9        336.48        325.56        11.74 o                         
   2   7   9          3.32          0.27         3.09 o                         
   3   7   9        181.92        186.94        10.35 o                         
   4   7   9        155.89        156.49         8.27 o                         
   5   7   9         20.68         19.38         4.39 o                         
   6   7   9        206.33        197.54        11.81 o                         
   7   7   9         37.92         43.66         5.63 o                         
   8   7   9          0.40          1.45         4.63 o                         
   9   7   9         26.88         19.57         6.25 o                         
  -7   8   9        112.61        128.37        11.03 o                         
  -6   8   9        316.84        315.78        14.95 o                         
  -5   8   9         82.01         85.15         8.41 o                         
  -4   8   9         20.25         16.47         5.03 o                         
  -3   8   9          0.37          0.29         3.58 o                         
  -2   8   9        154.99        157.97         9.81 o                         
  -1   8   9         87.08         78.06         7.87 o                         
   0   8   9        190.50        182.47        10.35 o                         
   1   8   9        216.66        208.39        11.15 o                         
   2   8   9         76.46         60.46         9.47 o                         
   3   8   9        163.51        156.19        17.92 o                         
   4   8   9         68.32         65.29         6.01 o                         
   5   8   9         55.04         61.78         5.98 o                         
   6   8   9         70.02         68.42         6.26 o                         
   7   8   9         58.60         63.90         7.37 o                         
   8   8   9        152.48        169.05        24.62 o                         
   9   8   9        259.60        250.67        20.70 o                         
  -6   9   9         90.13         95.41         9.56 o                         
  -5   9   9          1.30         -0.82         4.42 o                         
  -4   9   9        151.49        144.94        10.49 o                         
  -3   9   9        583.64        578.23        19.41 o                         
  -2   9   9        267.43        242.89        19.94 o                         
  -1   9   9         72.78         80.05         8.11 o                         
   0   9   9         14.81          2.78         3.93 o                         
   1   9   9         60.34         57.27         8.58 o                         
   2   9   9        158.18        134.63         9.88 o                         
   3   9   9         42.49         34.43        11.99 o                         
   4   9   9         19.22          5.90         7.45 o                         
   5   9   9         10.06          5.43         4.46 o                         
   6   9   9          4.35          9.27         3.77 o                         
   7   9   9        195.02        203.51        10.66 o                         
   8   9   9        455.72        475.37        22.34 o                         
  -6  10   9         22.42         23.38         6.72 o                         
  -5  10   9          0.60         -0.25         8.08 o                         
  -4  10   9         80.74         83.97         8.98 o                         
  -3  10   9        175.52        172.83        11.64 o                         
  -2  10   9        350.28        362.92        15.85 o                         
  -1  10   9        236.08        240.36        12.92 o                         
   0  10   9         19.38         15.57         5.08 o                         
   1  10   9         18.97         14.01         6.19 o                         
   2  10   9          6.18          6.61         4.37 o                         
   3  10   9          0.20         -1.28         3.63 o                         
   4  10   9        117.19         98.34         9.10 o                         
   5  10   9        324.57        347.91        16.07 o                         
   6  10   9         73.53         58.67         8.27 o                         
   7  10   9        122.82        121.99        12.74 o                         
  -4  11   9         27.35         38.76         7.34 o                         
  -3  11   9         19.20         28.11         6.68 o                         
  -2  11   9         10.81          3.80         8.46 o                         
  -1  11   9         23.81         10.60         6.56 o                         
   0  11   9         20.55         10.48         6.82 o                         
   1  11   9          6.57          6.00         4.81 o                         
   2  11   9          1.40          3.86         4.31 o                         
   3  11   9          2.74          6.76         6.19 o                         
   4  11   9        196.83        177.88        12.88 o                         
   5  11   9        458.89        502.06        19.83 o                         
   6  11   9        205.76        214.30        13.36 o                         
  -3  12   9         17.13          9.34         7.57 o                         
  -2  12   9          6.53          5.71         5.17 o                         
  -1  12   9         12.82         13.12         6.94 o                         
   0  12   9         23.95         17.30         5.96 o                         
   1  12   9         76.83         73.42        10.22 o                         
   2  12   9        102.03        118.16        10.77 o                         
   3  12   9         22.05         25.82         6.65 o                         
   4  12   9         30.57         37.54         8.08 o                         
   5  12   9        174.10        189.19        13.10 o                         
  -4  -4  10         21.72         20.10         6.33 o                         
  -3  -4  10          0.60          2.40         4.13 o                         
  -2  -4  10         59.41         50.74         6.59 o                         
  -1  -4  10        109.82        111.97        10.77 o                         
   0  -4  10          6.81          1.67         4.92 o                         
   1  -4  10          0.71          0.21         4.47 o                         
   2  -4  10          8.89         16.66         9.09 o                         
  -6  -3  10        164.98        198.66        18.68 o                         
  -5  -3  10         30.84         27.83         9.09 o                         
  -4  -3  10         49.73         49.71         6.53 o                         
  -3  -3  10          0.15         -3.34         3.34 o                         
  -2  -3  10         15.07         16.80         6.81 o                         
  -1  -3  10          5.88          9.98         5.21 o                         
   0  -3  10         38.80         33.13        10.86 o                         
   1  -3  10         21.46         24.00         6.25 o                         
   2  -3  10         33.30         40.63         7.37 o                         
   3  -3  10        411.38        415.24        21.46 o                         
   4  -3  10        266.65        258.48        33.45 o                         
  -7  -2  10         13.68         13.89         8.58 o                         
  -6  -2  10         45.75         62.99        17.04 o                         
  -5  -2  10          0.33         -2.11         4.81 o                         
  -4  -2  10          7.83         11.26         4.47 o                         
  -3  -2  10          3.20          3.45         3.39 o                         
  -2  -2  10         53.46         58.28         9.85 o                         
  -1  -2  10          0.94          6.31         4.55 o                         
   0  -2  10        225.62        208.04        12.14 o                         
   1  -2  10        432.93        385.92        16.23 o                         
   2  -2  10         99.82        100.88        20.45 o                         
   3  -2  10        197.15        200.03        12.20 o                         
   4  -2  10         31.32         30.19         6.78 o                         
   5  -2  10         29.01         31.63         6.96 o                         
  -7  -1  10         25.91         25.11        23.86 o                         
  -6  -1  10         20.39         23.98         6.90 o                         
  -5  -1  10          0.07         -0.02         4.35 o                         
  -4  -1  10          2.76          4.30         3.44 o                         
  -3  -1  10         53.53         57.05         5.84 o                         
  -2  -1  10         45.37         62.70        11.87 o                         
  -1  -1  10          1.74          3.12         4.31 o                         
   0  -1  10        376.51        353.09        15.15 o                         
   1  -1  10        781.08        769.39        22.84 o                         
   2  -1  10        114.01        109.13        13.63 o                         
   3  -1  10          2.01          2.47         7.32 o                         
   4  -1  10          2.32          3.99         4.55 o                         
   5  -1  10         66.15         70.96         9.59 o                         
   6  -1  10        322.65        326.46        15.88 o                         
  -8   0  10          1.41          1.65         5.79 o                         
  -7   0  10         52.42         50.13         8.87 o                         
  -6   0  10         21.74         24.20         7.05 o                         
  -5   0  10          8.64          9.02         5.12 o                         
  -4   0  10         54.71         56.54         6.04 o                         
  -3   0  10         22.13         25.08         4.36 o                         
  -2   0  10        461.47        449.47        16.78 o                         
  -1   0  10        344.49        335.40        14.41 o                         
   0   0  10         88.66         92.39         8.48 o                         
   1   0  10        169.15        190.96        11.24 o                         
   2   0  10         18.67         14.61         4.80 o                         
   3   0  10         44.41         52.39         7.47 o                         
   4   0  10        413.15        426.50        16.84 o                         
   5   0  10        622.08        630.44        29.27 o                         
   6   0  10        159.50        180.52        11.51 o                         
   7   0  10        100.03        101.24        13.89 o                         
  -8   1  10          0.97         -4.77         5.08 o                         
  -7   1  10         67.84         70.98        16.54 o                         
  -6   1  10        109.12        113.96        29.40 o                         
  -5   1  10         90.39        108.55         9.88 o                         
  -4   1  10         37.33         36.24         5.03 o                         
  -3   1  10         53.54         57.53         5.77 o                         
  -2   1  10        561.06        516.84        17.35 o                         
  -1   1  10        140.59        149.12         9.70 o                         
   0   1  10          0.50         -0.45         3.40 o                         
   1   1  10         46.76         52.46         6.96 o                         
   2   1  10        233.78        233.81        11.85 o                         
   3   1  10        386.90        371.00        15.24 o                         
   4   1  10        691.72        761.42        32.95 o                         
   5   1  10        215.13        220.75        13.89 o                         
   6   1  10        131.99        131.09        10.00 o                         
   7   1  10          2.21         -4.29         6.06 o                         
  -8   2  10         49.32         58.61         9.15 o                         
  -7   2  10          7.79          7.10         5.03 o                         
  -6   2  10          9.04         10.93         5.42 o                         
  -5   2  10         36.62         48.21         7.46 o                         
  -4   2  10        442.86        451.29        12.87 o                         
  -3   2  10        213.82        210.42        11.32 o                         
  -2   2  10          0.79         -0.12         3.34 o                         
  -1   2  10          2.43          6.87         3.94 o                         
   0   2  10         42.52         39.91         6.04 o                         
   1   2  10        239.40        229.11        17.17 o                         
   2   2  10        874.00        834.19        39.76 o                         
   3   2  10        778.58        742.74        25.25 o                         
   4   2  10         79.37         74.79         7.57 o                         
   5   2  10         14.42         10.86         4.53 o                         
   6   2  10          5.06          6.40         4.55 o                         
   7   2  10          0.62         -1.51         5.30 o                         
   8   2  10        228.94        196.90        18.68 o                         
  -8   3  10        193.63        207.75        15.78 o                         
  -7   3  10         19.63          8.88         5.42 o                         
  -6   3  10          1.65         -2.58         5.18 o                         
  -5   3  10          9.27         14.73         5.14 o                         
  -4   3  10        130.77        126.31         7.69 o                         
  -3   3  10          0.21         -3.21         3.21 o                         
  -2   3  10         36.55         34.48         5.75 o                         
  -1   3  10        147.38        170.37         9.62 o                         
   0   3  10        307.21        299.45        12.56 o                         
   1   3  10        182.64        193.27        10.51 o                         
   2   3  10        694.14        700.33        20.25 o                         
   3   3  10        290.90        279.22        15.53 o                         
   4   3  10        191.50        155.63         9.98 o                         
   5   3  10        135.97        137.70         7.81 o                         
   6   3  10        471.95        459.68        14.12 o                         
   7   3  10         26.78         23.36         4.90 o                         
   8   3  10         94.33        109.11        10.53 o                         
  -8   4  10         33.30         44.18        10.10 o                         
  -7   4  10         50.45         42.47        11.61 o                         
  -6   4  10        104.07        122.52        10.35 o                         
  -5   4  10         17.58         14.07         5.08 o                         
  -4   4  10         34.87         45.40        11.87 o                         
  -3   4  10          5.04          5.81         3.92 o                         
  -2   4  10         59.18         71.48        11.87 o                         
  -1   4  10       1159.95       1110.18        25.68 o                         
   0   4  10        916.68        850.91        27.90 o                         
   1   4  10        188.89        219.61         8.88 o                         
   2   4  10         13.71         21.92         3.91 o                         
   3   4  10         43.12         45.41         5.09 o                         
   4   4  10         24.06         22.37         4.06 o                         
   5   4  10        464.38        467.63        16.67 o                         
   6   4  10        681.23        695.36        17.67 o                         
   7   4  10         30.76         40.83         5.64 o                         
   8   4  10          9.87         13.43         5.78 o                         
  -8   5  10          1.64          0.76         6.06 o                         
  -7   5  10          2.00          4.29         6.31 o                         
  -6   5  10          4.25         -2.27         5.05 o                         
  -5   5  10         14.78          8.38         4.62 o                         
  -4   5  10         43.07         37.82         6.19 o                         
  -3   5  10         53.49         44.82         5.26 o                         
  -2   5  10        259.70        290.44        13.90 o                         
  -1   5  10        562.13        525.20        13.45 o                         
   0   5  10        894.02        854.14        17.73 o                         
   1   5  10         51.35         42.58         4.92 o                         
   2   5  10          0.12         -0.06         2.62 o                         
   3   5  10        485.59        465.43        23.49 o                         
   4   5  10        649.72        619.44        15.73 o                         
   5   5  10        181.44        191.23         9.09 o                         
   6   5  10        413.57        384.95        12.94 o                         
   7   5  10         13.80          5.26         3.74 o                         
   8   5  10          2.63         10.57         9.09 o                         
  -8   6  10          7.29          7.07         7.57 o                         
  -7   6  10          0.95          9.09         6.56 o                         
  -6   6  10         62.51         65.80         8.05 o                         
  -5   6  10         87.90         77.00        12.62 o                         
  -4   6  10        199.89        205.81        11.00 o                         
  -3   6  10        791.77        748.81        20.73 o                         
  -2   6  10        160.05        160.24         7.96 o                         
  -1   6  10         31.20         34.21         5.39 o                         
   0   6  10          9.56          6.81         3.18 o                         
   1   6  10         29.66         34.10         5.11 o                         
   2   6  10        446.74        439.89        17.22 o                         
   3   6  10        863.80        872.88        19.47 o                         
   4   6  10        227.71        259.27        12.56 o                         
   5   6  10         12.50         13.13         6.37 o                         
   6   6  10        120.94        106.07         8.68 o                         
   7   6  10          5.70          3.58         3.60 o                         
   8   6  10         27.36         25.22         6.51 o                         
  -7   7  10          1.75          4.39         5.08 o                         
  -6   7  10         70.43         70.50        15.78 o                         
  -5   7  10        102.52        113.10        13.89 o                         
  -4   7  10        325.48        325.30        14.05 o                         
  -3   7  10        362.51        344.54        18.93 o                         
  -2   7  10        107.28        103.93         8.96 o                         
  -1   7  10         72.43         53.63        16.41 o                         
   0   7  10         91.22         96.01         6.41 o                         
   1   7  10        581.06        560.24        14.47 o                         
   2   7  10        816.17        823.47        22.91 o                         
   3   7  10        257.28        263.68        10.09 o                         
   4   7  10        147.26        135.06        12.11 o                         
   5   7  10          0.47         -0.01         2.85 o                         
   6   7  10          0.04          2.01         3.25 o                         
   7   7  10         10.56          5.93         3.92 o                         
   8   7  10         22.31          8.16         8.84 o                         
  -7   8  10         44.66         24.49        10.35 o                         
  -6   8  10         66.12         70.19        14.14 o                         
  -5   8  10        195.46        186.29        17.92 o                         
  -4   8  10         33.38         34.61         9.34 o                         
  -3   8  10         12.12          7.17         5.05 o                         
  -2   8  10          8.36          3.26         4.24 o                         
  -1   8  10        253.94        241.55        12.26 o                         
   0   8  10        479.20        479.58        21.33 o                         
   1   8  10        624.86        586.46        19.14 o                         
   2   8  10        186.52        200.67        13.76 o                         
   3   8  10         51.88         51.64         5.71 o                         
   4   8  10         27.32         18.99         5.35 o                         
   5   8  10         14.52         14.42         3.93 o                         
   6   8  10         48.57         40.60         5.66 o                         
   7   8  10         68.26         51.35         8.12 o                         
   8   8  10         40.38         44.50         8.46 o                         
  -6   9  10         85.93         70.19        14.39 o                         
  -5   9  10         23.03          8.58         8.33 o                         
  -4   9  10         19.14         12.11         5.08 o                         
  -3   9  10        123.86        121.25         9.76 o                         
  -2   9  10        110.72        112.71         9.67 o                         
  -1   9  10        328.51        325.97        14.87 o                         
   0   9  10        591.44        554.55        19.42 o                         
   1   9  10        175.73        171.23        11.05 o                         
   2   9  10         34.06         37.63        11.61 o                         
   3   9  10         19.51         12.49         4.96 o                         
   4   9  10         90.40         92.42         8.73 o                         
   5   9  10        100.39         94.27         9.59 o                         
   6   9  10         21.11         15.52         5.32 o                         
   7   9  10         87.25        105.26         8.16 o                         
  -5  10  10          1.37          0.76         8.33 o                         
  -4  10  10        137.52        151.13        11.28 o                         
  -3  10  10        506.38        569.99        24.49 o                         
  -2  10  10        357.49        372.29        16.45 o                         
  -1  10  10        205.02        200.26        12.15 o                         
   0  10  10         46.54         55.75         7.93 o                         
   1  10  10          0.25          1.16         4.06 o                         
   2  10  10         47.47         44.70         7.49 o                         
   3  10  10        144.99        138.93        13.62 o                         
   4  10  10        258.02        282.91        19.31 o                         
   5  10  10        109.15        107.86         9.74 o                         
   6  10  10          1.76         -2.04         4.12 o                         
   7  10  10         17.05         14.14         7.57 o                         
  -3  11  10        283.35        287.71        15.30 o                         
  -2  11  10        298.51        288.70        15.38 o                         
  -1  11  10          2.94         -1.79         4.29 o                         
   0  11  10         11.32          5.83         5.30 o                         
   1  11  10         45.21         33.84         7.32 o                         
   2  11  10        106.19         97.74         9.76 o                         
   3  11  10        112.80        135.57        11.25 o                         
   4  11  10        114.80        126.30        18.29 o                         
   5  11  10        144.56        142.85        11.51 o                         
  -1  12  10         72.99         62.05         9.01 o                         
   0  12  10        159.80        135.25        11.28 o                         
   1  12  10         77.35         70.70         9.40 o                         
   2  12  10         63.95         77.86        13.38 o                         
   3  12  10          7.77          7.84         5.80 o                         
   4  12  10          6.74         10.35         8.33 o                         
  -2  -3  11          4.29         12.57         6.11 o                         
  -1  -3  11         62.91         71.33         9.40 o                         
   0  -3  11        210.02        216.08        19.94 o                         
  -4  -2  11        109.92        119.59        23.59 o                         
  -3  -2  11        119.40        125.48        11.28 o                         
  -2  -2  11        167.50        192.66        12.72 o                         
  -1  -2  11         62.03         71.49         9.19 o                         
   0  -2  11         30.22         31.26         6.93 o                         
   1  -2  11        116.24        119.27        10.49 o                         
   2  -2  11          0.73         -0.22         4.24 o                         
   3  -2  11         21.75         13.48         5.68 o                         
  -6  -1  11          2.77          2.02         7.32 o                         
  -5  -1  11          0.72         -1.47         5.08 o                         
  -4  -1  11        111.13        102.82         9.99 o                         
  -3  -1  11        266.25        292.31        18.30 o                         
  -2  -1  11        259.32        251.18        14.05 o                         
  -1  -1  11         22.17         28.39         6.50 o                         
   0  -1  11          1.83          6.68         4.55 o                         
   1  -1  11         41.24         29.41         8.33 o                         
   2  -1  11          6.08          5.55         4.55 o                         
   3  -1  11          6.69         15.25         5.70 o                         
   4  -1  11         10.11          7.63         9.47 o                         
  -6   0  11        171.84        189.53        20.20 o                         
  -5   0  11        154.96        161.40        12.37 o                         
  -4   0  11        338.12        314.82        30.17 o                         
  -3   0  11        149.50        131.77        10.31 o                         
  -2   0  11          9.46          7.94         4.85 o                         
  -1   0  11          4.38          5.95         4.31 o                         
   0   0  11          2.92          1.90         5.55 o                         
   1   0  11          3.22          0.34         4.16 o                         
   2   0  11          5.76          5.39         4.67 o                         
   3   0  11         31.14         24.81         6.19 o                         
   4   0  11          1.28          5.71         4.60 o                         
   5   0  11         80.30         79.38        15.02 o                         
  -7   1  11         61.47         68.71        10.37 o                         
  -6   1  11        258.86        259.22        24.49 o                         
  -5   1  11        258.39        287.78        24.49 o                         
  -4   1  11        172.88        167.02        17.92 o                         
  -3   1  11          8.02          8.38         4.55 o                         
  -2   1  11          5.40          1.90         4.00 o                         
  -1   1  11          0.02         -2.11         3.63 o                         
   0   1  11         20.13         24.68         5.60 o                         
   1   1  11          0.90         -3.45         3.45 o                         
   2   1  11         29.47         28.92         7.70 o                         
   3   1  11         58.84         76.75        11.36 o                         
   4   1  11        172.87        184.17        11.96 o                         
   5   1  11        159.74        154.70        16.41 o                         
   6   1  11         87.30         85.10         9.28 o                         
  -7   2  11        163.34        146.26        20.06 o                         
  -6   2  11        273.05        268.31        15.27 o                         
  -5   2  11         77.96         80.79        15.65 o                         
  -4   2  11          6.37         -3.87         3.87 o                         
  -3   2  11         21.34          9.26         4.58 o                         
  -2   2  11         13.36          7.80         5.18 o                         
  -1   2  11         35.12         26.15         5.88 o                         
   0   2  11          4.50          9.92         4.42 o                         
   1   2  11          1.67         -1.26         3.57 o                         
   2   2  11         62.80         75.76         8.01 o                         
   3   2  11        293.27        277.90        13.63 o                         
   4   2  11        156.77        147.48        10.49 o                         
   5   2  11        124.10        133.37        10.97 o                         
   6   2  11         75.82         82.90         9.26 o                         
  -7   3  11         67.71         79.24        10.12 o                         
  -6   3  11         33.76         36.49        10.86 o                         
  -5   3  11          1.93         -1.01         7.83 o                         
  -4   3  11         55.67         50.37         7.45 o                         
  -3   3  11         36.93         37.55         6.49 o                         
  -2   3  11         36.57         31.16        12.37 o                         
  -1   3  11         18.77         16.17         6.31 o                         
   0   3  11         44.35         37.38         6.40 o                         
   1   3  11         46.34         45.94         8.71 o                         
   2   3  11        392.93        373.01        15.32 o                         
   3   3  11        320.20        325.10        14.63 o                         
   4   3  11         23.35         29.34         5.98 o                         
   5   3  11         13.84          8.93         4.60 o                         
   6   3  11         45.81         52.02        12.88 o                         
   7   3  11         27.74         41.02        12.37 o                         
  -7   4  11         11.96         15.76         6.11 o                         
  -6   4  11         58.62         55.79        13.89 o                         
  -5   4  11         46.10         37.36        11.87 o                         
  -4   4  11         28.11         38.52         6.58 o                         
  -3   4  11         91.29         90.26         8.13 o                         
  -2   4  11         52.12         55.74        11.36 o                         
  -1   4  11         89.21         87.66         7.98 o                         
   0   4  11        172.39        170.26        15.40 o                         
   1   4  11        112.66        114.29         8.80 o                         
   2   4  11        149.75        163.20        10.26 o                         
   3   4  11         94.76         87.63         7.93 o                         
   4   4  11          1.11         -1.39         3.75 o                         
   5   4  11        122.54        118.33         9.55 o                         
   6   4  11        556.93        562.20        19.79 o                         
   7   4  11        287.61        313.54        20.95 o                         
  -7   5  11          1.34         -1.01         6.56 o                         
  -5   5  11         59.96         62.11        13.38 o                         
  -4   5  11          8.68          9.81         4.85 o                         
  -3   5  11         66.82         79.88         8.19 o                         
  -2   5  11        118.89        139.43         9.49 o                         
  -1   5  11        148.37        126.34        15.01 o                         
   0   5  11        280.63        257.83        12.40 o                         
   1   5  11         25.17         34.65         6.00 o                         
   2   5  11         47.61         42.23         5.19 o                         
   3   5  11          2.28          3.12         3.09 o                         
   4   5  11         98.10         96.09         7.09 o                         
   5   5  11        211.00        226.18        10.20 o                         
   6   5  11        595.81        646.40        38.87 o                         
   7   5  11        339.24        351.30        15.56 o                         
  -4   6  11         32.78         28.53         7.83 o                         
  -3   6  11         10.87          1.51         5.05 o                         
  -2   6  11         13.75         28.02         5.60 o                         
  -1   6  11         14.66         20.85         4.18 o                         
   0   6  11         91.51         79.55         6.32 o                         
   1   6  11          1.50          1.69         3.09 o                         
   2   6  11        123.38        124.40         7.38 o                         
   3   6  11        196.46        192.58         9.65 o                         
   4   6  11        347.67        330.88        11.85 o                         
   5   6  11        257.03        249.03        10.68 o                         
   6   6  11        104.04         98.25         7.71 o                         
   7   6  11         69.40         81.94         7.37 o                         
  -4   7  11         49.40         46.79         7.45 o                         
  -3   7  11          7.86          5.71         4.60 o                         
  -2   7  11          5.91          5.43         4.28 o                         
  -1   7  11          5.21          3.20         4.06 o                         
   0   7  11         67.51         74.14         8.71 o                         
   1   7  11         52.97         65.51         9.07 o                         
   2   7  11        241.44        230.20         9.76 o                         
   3   7  11        288.02        302.38        11.32 o                         
   4   7  11        467.10        491.83        14.70 o                         
   5   7  11        163.43        182.31        11.69 o                         
   6   7  11          1.05         -3.00         3.46 o                         
   7   7  11        116.53        130.09         8.86 o                         
  -6   8  11          0.82          9.34         8.84 o                         
  -5   8  11          2.10          5.55         8.08 o                         
  -4   8  11          1.09          1.67         4.16 o                         
  -3   8  11          1.47          3.09         4.55 o                         
  -2   8  11          7.79         13.25         4.91 o                         
  -1   8  11         36.18         23.32         5.68 o                         
   0   8  11        173.83        169.60        10.79 o                         
   1   8  11        243.58        236.75        12.56 o                         
   2   8  11        315.57        299.85        14.35 o                         
   3   8  11        277.60        271.53        10.92 o                         
   4   8  11         30.01         37.78         8.41 o                         
   5   8  11          0.25         -0.44         3.81 o                         
   6   8  11         30.15         36.53        10.28 o                         
   7   8  11        269.21        263.84        11.85 o                         
  -5   9  11         13.05          7.83         9.34 o                         
  -4   9  11         12.75         19.94         9.34 o                         
  -3   9  11         20.62         26.22         6.06 o                         
  -2   9  11         65.16         64.40         8.00 o                         
  -1   9  11         70.91         67.43         9.21 o                         
   0   9  11        233.64        235.96        12.92 o                         
   1   9  11        189.16        180.12        26.00 o                         
   2   9  11        133.69        111.74         9.81 o                         
   3   9  11          5.70          5.06         4.43 o                         
   4   9  11         75.87         74.13         9.36 o                         
   5   9  11        208.97        216.96        13.26 o                         
   6   9  11        103.47        118.62         8.52 o                         
  -4  10  11         49.83         67.41        14.14 o                         
  -3  10  11         73.19         73.58        10.60 o                         
  -2  10  11         95.61         98.37         9.49 o                         
  -1  10  11         88.03         87.33         9.02 o                         
   0  10  11        130.15        127.98        18.04 o                         
   1  10  11         81.85         92.14         9.52 o                         
   2  10  11         18.38         21.93         6.06 o                         
   3  10  11         60.76         66.82        16.41 o                         
   4  10  11        128.58        150.17        11.39 o                         
   5  10  11        314.88        321.84        16.20 o                         
  -2  11  11        108.38        134.20        21.70 o                         
  -1  11  11         13.86          5.84         5.50 o                         
   0  11  11          7.12          3.83         5.03 o                         
   1  11  11          0.69          4.64         5.03 o                         
   2  11  11         94.89         70.54        19.31 o                         
   3  11  11        211.16        218.12        20.32 o                         
   4  11  11        163.62        157.12        12.36 o                         
  -3  -1  12         86.24         74.48        11.87 o                         
  -2  -1  12        131.61        137.48        11.99 o                         
  -1  -1  12        244.38        245.17        27.77 o                         
   0  -1  12         69.98         88.41        16.28 o                         
   1  -1  12         44.66         31.56        10.86 o                         
  -4   0  12         71.72         76.00        10.01 o                         
  -3   0  12        313.37        308.71        20.70 o                         
  -2   0  12        321.39        315.87        29.79 o                         
  -1   0  12         78.52         90.71         9.59 o                         
   0   0  12          9.13         11.48         5.64 o                         
   1   0  12         64.77         60.78         8.66 o                         
   2   0  12        106.10        114.70        12.12 o                         
   3   0  12         82.97         90.86        12.50 o                         
  -5   1  12        163.26        186.29        22.47 o                         
  -4   1  12        157.35        159.39        11.95 o                         
  -3   1  12        207.82        231.53        24.74 o                         
  -2   1  12         61.55         54.41         8.19 o                         
  -1   1  12          1.33         -0.38         4.24 o                         
   0   1  12         28.00         11.43         5.08 o                         
   1   1  12        260.89        265.71        14.45 o                         
   2   1  12        402.60        434.84        18.35 o                         
   3   1  12        108.45        114.25        10.44 o                         
   4   1  12          8.35         14.60         5.70 o                         
  -5   2  12        252.48        283.49        25.75 o                         
  -4   2  12        146.73        151.76        11.46 o                         
  -3   2  12          9.71          5.39         4.73 o                         
  -2   2  12         34.92         32.03         6.72 o                         
  -1   2  12        120.24        112.75         9.82 o                         
   0   2  12        206.00        181.51        11.67 o                         
   1   2  12        107.05        117.58        10.06 o                         
   2   2  12        117.74        123.94        21.32 o                         
   3   2  12         91.47         83.64         9.16 o                         
   4   2  12          4.36          7.18         9.09 o                         
   5   2  12          2.53          1.84         4.63 o                         
  -6   3  12         65.93         80.03        16.66 o                         
  -5   3  12        114.27        111.59        18.18 o                         
  -4   3  12         19.58         14.73         5.64 o                         
  -3   3  12         96.98        104.44        18.30 o                         
  -2   3  12        216.25        234.79        13.19 o                         
  -1   3  12        498.79        492.09        32.19 o                         
   0   3  12        347.05        366.02        15.84 o                         
   1   3  12         23.20         36.50         8.08 o                         
   2   3  12          1.59          5.32         4.34 o                         
   3   3  12         33.88         34.68         6.78 o                         
   4   3  12          0.42          2.67         5.93 o                         
   5   3  12         27.16         18.09         5.88 o                         
  -6   4  12          4.96         19.69        12.37 o                         
  -5   4  12          0.07          4.54         9.85 o                         
  -4   4  12         70.99         79.11         9.09 o                         
  -3   4  12        328.07        348.02        15.74 o                         
  -2   4  12        428.57        424.38        16.89 o                         
  -1   4  12        184.63        189.52        15.02 o                         
   0   4  12        120.67        122.32         9.62 o                         
   1   4  12          1.00         -0.67         3.74 o                         
   2   4  12         53.67         44.98        10.98 o                         
   3   4  12          5.08          6.56         4.46 o                         
   4   4  12         13.89          8.58         4.53 o                         
   5   4  12         50.08         73.15        19.44 o                         
   6   4  12         36.74         54.78        11.11 o                         
  -4   5  12        178.18        180.55        11.83 o                         
  -3   5  12        420.57        409.32        55.66 o                         
  -2   5  12        200.62        204.23        14.52 o                         
  -1   5  12          0.64          0.83         4.01 o                         
   0   5  12         19.05         24.42         5.89 o                         
   1   5  12         20.48         21.21         5.50 o                         
   2   5  12         52.01         43.26         7.83 o                         
   3   5  12          9.58          3.91         4.28 o                         
   4   5  12         23.73         18.76         5.68 o                         
   5   5  12         45.47         42.71         7.22 o                         
   6   5  12         93.22        102.36         9.72 o                         
  -4   6  12        154.97        171.15        14.64 o                         
  -3   6  12         44.31         55.29        10.10 o                         
  -2   6  12          6.70          5.81         4.55 o                         
  -1   6  12         19.56         26.50         5.89 o                         
   0   6  12        127.86        128.56         9.99 o                         
   1   6  12         54.10         65.77         8.19 o                         
   2   6  12         26.18         18.40         5.50 o                         
   3   6  12         29.61         26.27         5.98 o                         
   4   6  12         12.47         16.18         5.44 o                         
   5   6  12         83.74         89.06         7.27 o                         
   6   6  12         96.90        101.71         9.16 o                         
  -3   7  12         38.49         24.49         7.83 o                         
  -2   7  12         42.24         46.45         9.85 o                         
  -1   7  12         44.56         45.44         9.85 o                         
   0   7  12         95.67        105.87         7.52 o                         
   1   7  12         41.84         49.54         6.07 o                         
   2   7  12         71.35         73.54         8.61 o                         
   3   7  12         95.30         85.69         7.04 o                         
   4   7  12         59.72         59.59         6.72 o                         
   5   7  12         22.01         24.56         5.09 o                         
   6   7  12          2.32          0.10         3.62 o                         
  -3   8  12         25.19         24.53         6.42 o                         
  -2   8  12        113.66        123.63         9.90 o                         
  -1   8  12        101.61        100.60         9.26 o                         
   0   8  12         56.00         54.57         7.93 o                         
   1   8  12         47.84         45.63        10.35 o                         
   2   8  12         14.15          9.12         4.72 o                         
   3   8  12         86.03         91.70         7.34 o                         
   4   8  12         70.05         86.13         7.61 o                         
   5   8  12          2.03          0.72         3.54 o                         
  -3   9  12         69.66         76.46        15.65 o                         
  -2   9  12         98.49         91.27         9.56 o                         
  -1   9  12         31.25         31.49         6.93 o                         
   0   9  12         34.27         47.94         7.73 o                         
   1   9  12         46.10         38.95         7.39 o                         
   2   9  12          0.73          5.86         4.91 o                         
   3   9  12          3.03          4.82         4.85 o                         
   4   9  12          0.45         -0.10         4.49 o                         
   5   9  12          1.71         -2.95         4.45 o                         
  -2  10  12         15.66          4.37         5.16 o                         
  -1  10  12          0.92          1.96         4.97 o                         
   0  10  12          3.89         -4.33         4.37 o                         
   1  10  12         52.41         43.99         7.69 o                         
   2  10  12          0.09          3.64         4.55 o                         
   3  10  12         65.68         78.99        10.35 o                         
   4  10  12         11.60         11.87         8.33 o                         
   1  11  12          2.88          4.54         8.58 o                         
  -1   1  13          9.37          8.84         7.07 o                         
  -3   2  13          2.57          7.57         5.64 o                         
  -2   2  13         24.69         30.87         7.03 o                         
  -1   2  13         11.78          5.76         6.06 o                         
   0   2  13         70.93         54.72         8.27 o                         
   1   2  13        264.64        310.00        30.30 o                         
  -3   3  13         44.55         44.17         7.95 o                         
  -2   3  13         83.39         93.82        10.12 o                         
  -1   3  13         43.01         45.96         7.98 o                         
   0   3  13        183.72        207.91        12.92 o                         
   1   3  13        185.58        175.54        12.28 o                         
   2   3  13        112.23        130.28        14.88 o                         
   3   3  13         16.57         12.88         7.57 o                         
  -4   4  13          9.98         -0.25         9.09 o                         
  -3   4  13         54.26         69.62        11.11 o                         
  -2   4  13        209.54        243.16        18.68 o                         
  -1   4  13        262.60        298.64        18.43 o                         
   0   4  13        137.13        142.62        11.61 o                         
   1   4  13        101.95        101.02        15.27 o                         
   2   4  13          0.77         -0.94         4.37 o                         
   3   4  13         70.25         74.46         9.52 o                         
  -4   5  13         23.36         19.94        11.11 o                         
  -3   5  13         24.07         25.46         9.47 o                         
  -2   5  13        222.20        266.54        14.27 o                         
  -1   5  13        148.70        127.84        10.69 o                         
   0   5  13         33.86         34.16         7.70 o                         
   1   5  13          0.66          5.75         7.45 o                         
   2   5  13         75.60         68.94         8.62 o                         
   3   5  13        120.14        119.74        10.59 o                         
   4   5  13        105.52         95.03        15.27 o                         
  -3   6  13        157.50        158.52        14.90 o                         
  -2   6  13         71.50         61.77         8.44 o                         
  -1   6  13          9.07          3.24         4.60 o                         
   0   6  13         14.91          3.17         6.56 o                         
   1   6  13        134.92        136.44        10.71 o                         
   2   6  13        173.28        186.49        27.39 o                         
   3   6  13        225.82        210.36        13.29 o                         
   4   6  13         59.91         55.25         8.29 o                         
  -3   7  13         96.37         92.91        13.38 o                         
  -2   7  13          0.56         -2.02         6.31 o                         
  -1   7  13         54.21         70.44        12.37 o                         
   0   7  13        182.82        175.20        17.92 o                         
   1   7  13        312.67        317.34        38.12 o                         
   2   7  13        197.96        202.13        13.13 o                         
   3   7  13         69.35         82.46         9.10 o                         
   4   7  13          1.92         -3.35         4.80 o                         
  -2   8  13         22.18         15.91         7.83 o                         
  -1   8  13        197.06        206.24        17.67 o                         
   0   8  13        246.71        257.49        19.94 o                         
   1   8  13        240.92        242.59        19.19 o                         
   2   8  13         30.48         30.26         6.96 o                         
   3   8  13          2.43          1.65         3.96 o                         
  -1   9  13        200.04        210.00        20.70 o                         
   0   9  13         81.20         92.83        10.03 o                         
   1   9  13          6.28         -2.10         4.55 o                         
   2   9  13         33.99         40.65        11.36 o                         
                                                                                
